# Supplementary material for: Serum deprivation limits loss and promotes recovery of tenogenic phenotype in tendon cell culture systems
Source: J Orthop Res. 2020 Jun 10;39(7):1561–71. doi: 10.1002/jor.24761 (PMC8359397; doi:10.1002/jor.24761)
Supplement: Supplementary file 6 — Supplementary information [file JOR-39-1561-s009.xlsx]

## Sheet: Legend
	Supplementary table S-1 qPCR primer sequences and properties.

## Sheet: Data
Gene	Accession number	F/R	Primer (5’ -> 3’)	Product size (bp)	Efficiency	R2
Tnmd	NM_022322.2	F	GCGATAATGTGACCATGTACTG	163	1.01	0.999
		R	GTCTTCTCCACCTTCACTTGC
Scx	NM_198885.3	F	GTTGAGCAAAGACCGTGACAG	113	1.06	0.998
		R	CCGTGACTCTTCAGTGGCAT
Tnc	NM_011607.3	F	TATCTGGTGCTGAACGGACTG	134	0.96	0.993
		R	CGGTTCAGCTTCTGTGGTAG
Col1a1	NM_007742.4	F	AGCACGTCTGGTTTGGAGAG	112	1	0.998
		R	GACATTAGGCGCAGGAAGGT
Col3a1	NM_009930.2	F	CACGTAAGCACTGGTGGACA	148	0.96	0.994
		R	AGAAGTCTGAGGAATGCCAGC
Dcn	NM_007833.6	F	GAGGGAACTCCACTTGGACAAC	135	1.02	0.999
		R	CCAGCTCGGCAGAAGTCATT
Acta2	NM_007392.3	F	GTGATCACCATTGGAAACGAAC	146	1.04	0.999
		R	GCATAGAGATCCTTCCTGATGTC
Ctgf	NM_010217.2	F	CAAGGACCGCACAGCAGTTG	124	1.02	0.997
		R	AGAACAGGCGCTCCACTCTG
Alpl	NM_007431.3	F	GCAATGAGGTCACATCCATC	155	1.07	0.999
		R	CTCTGGTGGCATCTCGTTATC
Fabp4	NM_024406.3	F	GATGAAATCACCGCAGACGAC	130	1.02	0.999
		R	CCAGCTTGTCACCATCTCGTT
Rpl4	NM_024212.4	F	CTTCGCCAGGCCAGAAATCA	79	1.02	0.999
		R	TCTCGGATTTGGTTGCCAGTG
Rps29	NM_009093.2	F	CACGGTCTGATCCGCAAATACG	140	1	0.999
		R	GCATGATCGGTTCCACTTGGTA
