# Supplementary material for: Serum deprivation limits loss and promotes recovery of tenogenic phenotype in tendon cell culture systems
Source: J Orthop Res. 2020 Jun 10;39(7):1561–71. doi: 10.1002/jor.24761 (PMC8359397; doi:10.1002/jor.24761)
Supplement: Supplementary file 7 — Supplementary information [file JOR-39-1561-s007.xlsx]

## Sheet: Legend
	Supplementary table S-2 Normalized raw read counts of the 200 most highly expressed genes in n=3 native tail tendon fascicles. Averaged normalized raw read counts and standard deviations are shown in columns J and K, respectively.

## Sheet: Data
Identifier	gene_name	description	pValue	fdr	log2 Ratio	UC_t00_m46 [normalized count]	UC_t00_m47 [normalized count]	UC_t00_m45 [normalized count]	Mean [normalized counts]	Std
ENSMUSG00000029661	Col1a2	collagen, type I, alpha 2 [Source:MGI Symbol;Acc:MGI:88468]	3.324e-22	1.49e-20	-3.401	1498000	3128000	2007000	2211000	833929
ENSMUSG00000018593	Sparc	secreted acidic cysteine rich glycoprotein [Source:MGI Symbol;Acc:MGI:98373]	1.007e-28	7.664e-27	-3.364	1184000	2041000	1672000	1.63233e+06	429875
ENSMUSG00000041559	Fmod	fibromodulin [Source:MGI Symbol;Acc:MGI:1328364]	1.574e-26	9.865e-25	-4.277	1454000	1730000	1295000	1493000	220107
ENSMUSG00000001506	Col1a1	collagen, type I, alpha 1 [Source:MGI Symbol;Acc:MGI:88467]	6.345e-18	1.874e-16	-3.101	944100	1269000	781000	998033	248430
ENSMUSG00000020953	Coch	cochlin [Source:MGI Symbol;Acc:MGI:1278313]	1.505e-116	8.208e-113	-5.709	754700	956400	686500	799200	140345
ENSMUSG00000006014	Prg4	proteoglycan 4 (megakaryocyte stimulating factor, articular superficial zone protein) [Source:MGI Symbol;Acc:MGI:1891344]	2.171e-05	0.0001302	-1.235	492600	881100	561000	644900	207394
ENSMUSG00000026879	Gsn	gelsolin [Source:MGI Symbol;Acc:MGI:95851]	1.135e-41	1.674e-39	-4.319	651600	549300	541600	580833	61406.5
ENSMUSG00000019929	Dcn	decorin [Source:MGI Symbol;Acc:MGI:94872]	2.609e-12	4.424e-11	-1.76	359900	583600	479000	474167	111928
ENSMUSG00000028989	Angptl7	angiopoietin-like 7 [Source:MGI Symbol;Acc:MGI:3605801]	7.034e-35	7.522e-33	-4.927	375100	427100	429000	410400	30585.5
ENSMUSG00000021702	Thbs4	thrombospondin 4 [Source:MGI Symbol;Acc:MGI:1101779]	0.1141	0.2131	-0.4754	326400	326000	263500	305300	36200.4
ENSMUSG00000064351	mt-Co1	mitochondrially encoded cytochrome c oxidase I [Source:MGI Symbol;Acc:MGI:102504]	0.8016	0.8738	-0.06424	206500	353300	318200	292667	76658.5
ENSMUSG00000039084	Chad	chondroadherin [Source:MGI Symbol;Acc:MGI:1096866]	1.354e-26	8.59e-25	-8.223	356400	248200	239700	281433	65062
ENSMUSG00000037742	Eef1a1	eukaryotic translation elongation factor 1 alpha 1 [Source:MGI Symbol;Acc:MGI:1096881]	0.614	0.7315	-0.1054	244900	274000	289900	269600	22820.4
ENSMUSG00000017466	Timp2	tissue inhibitor of metalloproteinase 2 [Source:MGI Symbol;Acc:MGI:98753]	8.583e-09	9.239e-08	-1.436	225800	312100	250100	262667	44501.3
ENSMUSG00000026697	Myoc	myocilin [Source:MGI Symbol;Acc:MGI:1202864]	7.655e-11	1.083e-09	-2.65	308700	203700	256100	256167	52500
ENSMUSG00000026185	Igfbp5	insulin-like growth factor binding protein 5 [Source:MGI Symbol;Acc:MGI:96440]	0.4004	0.5412	-0.4108	166600	309800	172000	216133	81162.6
ENSMUSG00000064370	mt-Cytb	mitochondrially encoded cytochrome b [Source:MGI Symbol;Acc:MGI:102501]	0.02026	0.0527	-0.7269	155100	260400	207500	207667	52650.2
ENSMUSG00000000753	Serpinf1	serine (or cysteine) peptidase inhibitor, clade F, member 1 [Source:MGI Symbol;Acc:MGI:108080]	6.88e-07	5.545e-06	-1.381	174500	245400	184100	201333	38463.5
ENSMUSG00000022548	Apod	apolipoprotein D [Source:MGI Symbol;Acc:MGI:88056]	0.04696	0.1054	-1.086	139400	149600	173100	154033	17281.9
ENSMUSG00000041577	Prelp	proline arginine-rich end leucine-rich repeat [Source:MGI Symbol;Acc:MGI:2151110]	2.356e-63	1.014e-60	-3.572	117400	153300	140400	137033	18185.3
ENSMUSG00000042254	Cilp	cartilage intermediate layer protein, nucleotide pyrophosphohydrolase [Source:MGI Symbol;Acc:MGI:2444507]	0.0003415	0.001555	-1.154	161700	131800	113100	135533	24514.1
ENSMUSG00000026728	Vim	vimentin [Source:MGI Symbol;Acc:MGI:98932]	0.9053	0.9403	-0.0273	127300	127200	144400	132967	9901.68
ENSMUSG00000064341	mt-Nd1	mitochondrially encoded NADH dehydrogenase 1 [Source:MGI Symbol;Acc:MGI:101787]	0.1218	0.2243	-0.4195	92710	151500	131700	125303	29912.4
ENSMUSG00000001020	S100a4	S100 calcium binding protein A4 [Source:MGI Symbol;Acc:MGI:1330282]	4.487e-10	5.768e-09	-1.51	126500	125900	109800	120733	9473.3
ENSMUSG00000031250	Tnmd	tenomodulin [Source:MGI Symbol;Acc:MGI:1929885]	7.448e-30	6.003e-28	-4.156	75060	175800	109400	120087	51213.2
ENSMUSG00000071984	Fndc1	fibronectin type III domain containing 1 [Source:MGI Symbol;Acc:MGI:1915905]	4.506e-21	1.785e-19	-2.65	126500	123700	98330	116177	15518.9
ENSMUSG00000001119	Col6a1	collagen, type VI, alpha 1 [Source:MGI Symbol;Acc:MGI:88459]	1.289e-31	1.134e-29	-2.607	130000	119900	96450	115450	17212
ENSMUSG00000018217	Pmp22	peripheral myelin protein 22 [Source:MGI Symbol;Acc:MGI:97631]	0.01445	0.03981	-2.734	29880	23420	284500	112600	148905
ENSMUSG00000105518	Gm42674	predicted gene 42674 [Source:MGI Symbol;Acc:MGI:5662811]	5.626e-11	8.104e-10	-1.518	103300	110400	92010	101903	9274.21
ENSMUSG00000060126	Tpt1	tumor protein, translationally-controlled 1 [Source:MGI Symbol;Acc:MGI:104890]	0.1019	0.1947	-0.4033	96010	114300	91680	100663	12006.5
ENSMUSG00000069833	Ahnak	AHNAK nucleoprotein (desmoyokin) [Source:MGI Symbol;Acc:MGI:1316648]	0.004357	0.01429	-0.7549	88200	89460	120500	99386.7	18295.5
ENSMUSG00000034994	Eef2	eukaryotic translation elongation factor 2 [Source:MGI Symbol;Acc:MGI:95288]	0.6062	0.725	-0.106	99160	108600	84490	97416.7	12149.2
ENSMUSG00000022037	Clu	clusterin [Source:MGI Symbol;Acc:MGI:88423]	0.003986	0.01326	-0.7922	83770	104200	78840	88936.7	13446.3
ENSMUSG00000024661	Fth1	ferritin heavy polypeptide 1 [Source:MGI Symbol;Acc:MGI:95588]	2.932e-08	2.937e-07	1.726	81630	58490	124900	88340	33709.6
ENSMUSG00000024529	Lox	lysyl oxidase [Source:MGI Symbol;Acc:MGI:96817]	0.1507	0.2636	-0.4792	53780	120700	88980	87820	33475.1
ENSMUSG00000040249	Lrp1	low density lipoprotein receptor-related protein 1 [Source:MGI Symbol;Acc:MGI:96828]	0.3188	0.4588	0.2991	100300	84950	68430	84560	15938.6
ENSMUSG00000064367	mt-Nd5	mitochondrially encoded NADH dehydrogenase 5 [Source:MGI Symbol;Acc:MGI:102496]	0.4097	0.5507	-0.2398	52080	110000	88600	83560	29287.1
ENSMUSG00000026676	Ccdc3	coiled-coil domain containing 3 [Source:MGI Symbol;Acc:MGI:1921436]	4.211e-26	2.58e-24	-2.209	72590	93100	77100	80930	10778.1
ENSMUSG00000030208	Emp1	epithelial membrane protein 1 [Source:MGI Symbol;Acc:MGI:107941]	2.602e-17	7.291e-16	-1.909	76370	83490	74010	77956.7	4935.15
ENSMUSG00000056569	Mpz	myelin protein zero [Source:MGI Symbol;Acc:MGI:103177]	0.005279	0.01685	-6.845	8616	50.14	223900	77522	126839
ENSMUSG00000026193	Fn1	fibronectin 1 [Source:MGI Symbol;Acc:MGI:95566]	3.925e-19	1.282e-17	2.439	88730	70270	73200	77400	9920.83
ENSMUSG00000027447	Cst3	cystatin C [Source:MGI Symbol;Acc:MGI:102519]	1.393e-06	1.063e-05	-1.325	93100	73830	64710	77213.3	14494.2
ENSMUSG00000064363	mt-Nd4	mitochondrially encoded NADH dehydrogenase 4 [Source:MGI Symbol;Acc:MGI:102498]	0.1853	0.3083	-0.3932	58650	83970	78260	73626.7	13280.7
ENSMUSG00000031320	Rps4x	ribosomal protein S4, X-linked [Source:MGI Symbol;Acc:MGI:98158]	0.002197	0.007909	-0.8174	70150	76000	69650	71933.3	3530.7
ENSMUSG00000035258	Abi3bp	ABI gene family, member 3 (NESH) binding protein [Source:MGI Symbol;Acc:MGI:2444583]	4.139e-09	4.654e-08	-1.554	56650	89750	68490	71630	16771.9
ENSMUSG00000022108	Itm2b	integral membrane protein 2B [Source:MGI Symbol;Acc:MGI:1309517]	0.5559	0.6829	-0.1503	59090	78260	69470	68940	9595.98
ENSMUSG00000041120	Nbl1	neuroblastoma, suppression of tumorigenicity 1 [Source:MGI Symbol;Acc:MGI:104591]	0.0002985	0.001376	-1.009	79560	70670	54330	68186.7	12797
ENSMUSG00000092274	Neat1	nuclear paraspeckle assembly transcript 1 (non-protein coding) [Source:MGI Symbol;Acc:MGI:1914211]	5.164e-08	4.953e-07	-1.517	87900	50390	65400	67896.7	18879.2
ENSMUSG00000031825	Crispld2	cysteine-rich secretory protein LCCL domain containing 2 [Source:MGI Symbol;Acc:MGI:1926142]	1.846e-09	2.165e-08	-1.419	61260	83390	58160	67603.3	13759.2
ENSMUSG00000031375	Bgn	biglycan [Source:MGI Symbol;Acc:MGI:88158]	0.001611	0.006069	0.5664	71700	62320	66280	66766.7	4708.9
ENSMUSG00000069516	Lyz2	lysozyme 2 [Source:MGI Symbol;Acc:MGI:96897]	5.442e-45	9.574e-43	3.457	78070	58270	59100	65146.7	11199.6
ENSMUSG00000044006	Cilp2	cartilage intermediate layer protein 2 [Source:MGI Symbol;Acc:MGI:1915959]	4.412e-19	1.435e-17	-7.562	64770	80930	43160	62953.3	18950.4
ENSMUSG00000023046	Igfbp6	insulin-like growth factor binding protein 6 [Source:MGI Symbol;Acc:MGI:96441]	1.898e-54	5.009e-52	-4.175	76080	63240	47290	62203.3	14423
ENSMUSG00000020241	Col6a2	collagen, type VI, alpha 2 [Source:MGI Symbol;Acc:MGI:88460]	7.699e-21	2.95e-19	-2.38	68120	65510	48400	60676.7	10711.7
ENSMUSG00000032399	Rpl4	ribosomal protein L4 [Source:MGI Symbol;Acc:MGI:1915141]	0.007108	0.02181	-0.6301	53470	66680	61170	60440	6635.19
ENSMUSG00000001025	S100a6	S100 calcium binding protein A6 (calcyclin) [Source:MGI Symbol;Acc:MGI:1339467]	2.602e-22	1.173e-20	-2.209	60610	69590	50010	60070	9801.16
ENSMUSG00000064345	mt-Nd2	mitochondrially encoded NADH dehydrogenase 2 [Source:MGI Symbol;Acc:MGI:102500]	0.2412	0.3731	-0.3542	37310	80320	59650	59093.3	21510.4
ENSMUSG00000033327	Tnxb	tenascin XB [Source:MGI Symbol;Acc:MGI:1932137]	3.742e-23	1.812e-21	-3.559	79040	45810	47430	57426.7	18735.2
ENSMUSG00000022816	Fstl1	follistatin-like 1 [Source:MGI Symbol;Acc:MGI:102793]	0.000533	0.002294	-0.8899	54800	46280	70350	57143.3	12204.9
ENSMUSG00000026043	Col3a1	collagen, type III, alpha 1 [Source:MGI Symbol;Acc:MGI:88453]	0.0001833	0.0008859	0.9978	58780	45070	66540	56796.7	10871.5
ENSMUSG00000028517	Plpp3	phospholipid phosphatase 3 [Source:MGI Symbol;Acc:MGI:1915166]	1.808e-10	2.467e-09	-1.479	43130	58950	62780	54953.3	10416.8
ENSMUSG00000029781	Fkbp9	FK506 binding protein 9 [Source:MGI Symbol;Acc:MGI:1350921]	5.425e-08	5.194e-07	-1.354	44610	66490	51590	54230	11176.4
ENSMUSG00000031849	Comp	cartilage oligomeric matrix protein [Source:MGI Symbol;Acc:MGI:88469]	0.09396	0.1824	-0.7004	64590	52430	41720	52913.3	11442.7
ENSMUSG00000064373	Selenop	selenoprotein P [Source:MGI Symbol;Acc:MGI:894288]	0.1761	0.2964	-0.3423	42270	60170	55750	52730	9324.31
ENSMUSG00000067274	Rplp0	ribosomal protein, large, P0 [Source:MGI Symbol;Acc:MGI:1927636]	0.8519	0.9053	0.04558	61110	54250	41960	52440	9702.46
ENSMUSG00000032231	Anxa2	annexin A2 [Source:MGI Symbol;Acc:MGI:88246]	3.887e-07	3.273e-06	-1.034	59920	47310	49560	52263.3	6725.63
ENSMUSG00000004207	Psap	prosaposin [Source:MGI Symbol;Acc:MGI:97783]	2.538e-11	3.846e-10	1.506	52640	49630	46460	49576.7	3090.35
ENSMUSG00000030862	Cpxm2	carboxypeptidase X 2 (M14 family) [Source:MGI Symbol;Acc:MGI:1926006]	6.384e-15	1.447e-13	-2.443	43070	63240	42110	49473.3	11931.9
ENSMUSG00000041453	Rpl21	ribosomal protein L21 [Source:MGI Symbol;Acc:MGI:1278340]	0.000139	0.0006902	-1.069	49120	50160	47810	49030	1177.58
ENSMUSG00000020218	Wif1	Wnt inhibitory factor 1 [Source:MGI Symbol;Acc:MGI:1344332]	0.0001309	0.0006562	-4.176	31480	72390	42810	48893.3	21122.6
ENSMUSG00000029718	Pcolce	procollagen C-endopeptidase enhancer protein [Source:MGI Symbol;Acc:MGI:105099]	0.2461	0.3786	-0.3106	51470	50360	41020	47616.7	5739.78
ENSMUSG00000021939	Ctsb	cathepsin B [Source:MGI Symbol;Acc:MGI:88561]	2.156e-61	8.257e-59	3.045	47130	46680	46360	46723.3	386.825
ENSMUSG00000020719	Ddx5	DEAD (Asp-Glu-Ala-Asp) box polypeptide 5 [Source:MGI Symbol;Acc:MGI:105037]	7.929e-05	0.0004176	-0.7313	44550	50770	43630	46316.7	3884.04
ENSMUSG00000032518	Rpsa	ribosomal protein SA [Source:MGI Symbol;Acc:MGI:105381]	0.2415	0.3734	-0.321	53230	46400	38350	45993.3	7448.33
ENSMUSG00000098178	Gm42418	predicted gene, 42418 [Source:MGI Symbol;Acc:MGI:5649005]	0.9534	0.9713	0.01695	47560	45110	43030	45233.3	2267.52
ENSMUSG00000023224	Serping1	serine (or cysteine) peptidase inhibitor, clade G, member 1 [Source:MGI Symbol;Acc:MGI:894696]	0.1278	0.2329	-0.4194	47200	44780	42430	44803.3	2385.09
ENSMUSG00000002602	Axl	AXL receptor tyrosine kinase [Source:MGI Symbol;Acc:MGI:1347244]	7.319e-11	1.038e-09	-1.817	47460	39390	45620	44156.7	4229.33
ENSMUSG00000040152	Thbs1	thrombospondin 1 [Source:MGI Symbol;Acc:MGI:98737]	9.615e-05	0.0004979	-1.213	58540	36730	35190	43486.7	13059.3
ENSMUSG00000074129	Rpl13a	ribosomal protein L13A [Source:MGI Symbol;Acc:MGI:1351455]	0.1536	0.2672	-0.3623	47190	45270	37900	43453.3	4904.21
ENSMUSG00000089989	Gm45713	predicted gene 45713 [Source:MGI Symbol;Acc:MGI:5804828]	0.0702	0.1449	-0.4533	46980	45080	37750	43270	4873.94
ENSMUSG00000041607	Mbp	myelin basic protein [Source:MGI Symbol;Acc:MGI:96925]	0.005236	0.01674	-4.242	7027	1163	120900	43030	67501.1
ENSMUSG00000027523	Gnas	GNAS (guanine nucleotide binding protein, alpha stimulating) complex locus [Source:MGI Symbol;Acc:MGI:95777]	0.2549	0.389	-0.244	44990	41330	41490	42603.3	2068.46
ENSMUSG00000038900	Rpl12	ribosomal protein L12 [Source:MGI Symbol;Acc:MGI:98002]	0.01465	0.04024	-0.7149	45910	46870	33950	42243.3	7198.26
ENSMUSG00000043716	Rpl7	ribosomal protein L7 [Source:MGI Symbol;Acc:MGI:98073]	0.08753	0.1731	-0.448	39910	45090	41570	42190	2645.07
ENSMUSG00000021950	Anxa8	annexin A8 [Source:MGI Symbol;Acc:MGI:1201374]	4.947e-13	9.024e-12	-2.438	46230	33440	46030	41900	7327.26
ENSMUSG00000030605	Mfge8	milk fat globule-EGF factor 8 protein [Source:MGI Symbol;Acc:MGI:102768]	1.848e-10	2.515e-09	-1.567	46550	43610	34330	41496.7	6378.22
ENSMUSG00000021903	Galnt15	UDP-N-acetyl-alpha-D-galactosamine:polypeptide N-acetylgalactosaminyltransferase 15 [Source:MGI Symbol;Acc:MGI:1926004]	6.869e-46	1.263e-43	-4.775	27470	48160	48390	41340	12012.3
ENSMUSG00000030342	Cd9	CD9 antigen [Source:MGI Symbol;Acc:MGI:88348]	1.442e-08	1.512e-07	-1.321	33720	37480	51970	41056.7	9636.39
ENSMUSG00000035493	Tgfbi	transforming growth factor, beta induced [Source:MGI Symbol;Acc:MGI:99959]	5.148e-09	5.73e-08	-1.317	45790	38530	38560	40960	4182.93
ENSMUSG00000027848	Olfml3	olfactomedin-like 3 [Source:MGI Symbol;Acc:MGI:1914877]	1.71e-14	3.726e-13	-1.603	39440	46830	34970	40413.3	5989.61
ENSMUSG00000026335	Pam	peptidylglycine alpha-amidating monooxygenase [Source:MGI Symbol;Acc:MGI:97475]	5.288e-07	4.346e-06	-1.094	33440	44160	43100	40233.3	5907.02
ENSMUSG00000050708	Ftl1	ferritin light polypeptide 1 [Source:MGI Symbol;Acc:MGI:95589]	2.453e-22	1.112e-20	2.412	48540	37160	34110	39936.7	7605.17
ENSMUSG00000034463	Scara3	scavenger receptor class A, member 3 [Source:MGI Symbol;Acc:MGI:2444418]	5.186e-11	7.515e-10	-1.655	34770	46420	37980	39723.3	6017.48
ENSMUSG00000074971	Fibin	fin bud initiation factor homolog (zebrafish) [Source:MGI Symbol;Acc:MGI:1914856]	9.3e-34	9.393e-32	-2.965	32280	48960	37690	39643.3	8509.83
ENSMUSG00000038393	Txnip	thioredoxin interacting protein [Source:MGI Symbol;Acc:MGI:1889549]	2.16e-11	3.297e-10	-1.622	39610	44210	35100	39640	4555.07
ENSMUSG00000027204	Fbn1	fibrillin 1 [Source:MGI Symbol;Acc:MGI:95489]	3.313e-06	2.326e-05	-1.469	42000	26770	49600	39456.7	11625.6
ENSMUSG00000025130	P4hb	prolyl 4-hydroxylase, beta polypeptide [Source:MGI Symbol;Acc:MGI:97464]	0.005798	0.01828	0.5336	41060	40800	36020	39293.3	2837.77
ENSMUSG00000032925	Itgbl1	integrin, beta-like 1 [Source:MGI Symbol;Acc:MGI:2443439]	1.363e-09	1.629e-08	-2.09	29320	48590	39040	38983.3	9635.12
ENSMUSG00000021477	Ctsl	cathepsin L [Source:MGI Symbol;Acc:MGI:88564]	0.07392	0.151	0.4523	29140	49580	38220	38980	10241.2
ENSMUSG00000025290	Rps24	ribosomal protein S24 [Source:MGI Symbol;Acc:MGI:98147]	0.05943	0.1275	-0.547	33240	43500	39190	38643.3	5151.8
ENSMUSG00000061983	Rps12	ribosomal protein S12 [Source:MGI Symbol;Acc:MGI:98105]	0.03844	0.08953	-0.6488	47160	37990	29830	38326.7	8669.9
ENSMUSG00000066705	Fxyd6	FXYD domain-containing ion transport regulator 6 [Source:MGI Symbol;Acc:MGI:1890226]	4.565e-74	2.988e-71	-4.002	41820	38080	34990	38296.7	3420.15
ENSMUSG00000023885	Thbs2	thrombospondin 2 [Source:MGI Symbol;Acc:MGI:98738]	0.6395	0.7526	-0.09744	39570	40640	32840	37683.3	4228.43
ENSMUSG00000017707	Serinc3	serine incorporator 3 [Source:MGI Symbol;Acc:MGI:1349457]	0.2131	0.341	-0.337	31690	43500	37270	37486.7	5907.98
ENSMUSG00000024608	Rps14	ribosomal protein S14 [Source:MGI Symbol;Acc:MGI:98107]	0.01099	0.03158	-0.8008	48500	31940	31960	37466.7	9555.15
ENSMUSG00000048126	Col6a3	collagen, type VI, alpha 3 [Source:MGI Symbol;Acc:MGI:88461]	8.417e-06	5.502e-05	-1.099	41740	40320	29680	37246.7	6591.28
ENSMUSG00000090733	Rps27	ribosomal protein S27 [Source:MGI Symbol;Acc:MGI:1888676]	2.923e-06	2.078e-05	-1.512	36870	38460	35860	37063.3	1310.74
ENSMUSG00000024330	Col11a2	collagen, type XI, alpha 2 [Source:MGI Symbol;Acc:MGI:88447]	2.177e-57	6.595e-55	-5.813	36680	49900	24500	37026.7	12703.5
ENSMUSG00000032332	Col12a1	collagen, type XII, alpha 1 [Source:MGI Symbol;Acc:MGI:88448]	0.0809	0.1625	0.4584	36160	39870	34340	36790	2818.32
ENSMUSG00000020585	Laptm4a	lysosomal-associated protein transmembrane 4A [Source:MGI Symbol;Acc:MGI:108017]	0.009367	0.02754	-0.5932	28650	44000	36490	36380	7675.59
ENSMUSG00000020372	Rack1	receptor for activated C kinase 1 [Source:MGI Symbol;Acc:MGI:101849]	0.9206	0.9506	0.02488	43810	32640	32260	36236.7	6561.45
ENSMUSG00000028081	Rps3a1	ribosomal protein S3A1 [Source:MGI Symbol;Acc:MGI:1202063]	0.01632	0.04401	-0.6222	33980	39620	34540	36046.7	3107.24
ENSMUSG00000021876	Rnase4	ribonuclease, RNase A family 4 [Source:MGI Symbol;Acc:MGI:1926217]	0.002104	0.007641	-0.6478	30060	37360	39670	35696.7	5016.28
ENSMUSG00000071415	Rpl23	ribosomal protein L23 [Source:MGI Symbol;Acc:MGI:1929455]	0.2139	0.3419	-0.3482	31270	40940	34820	35676.7	4891.59
ENSMUSG00000019932	Kera	keratocan [Source:MGI Symbol;Acc:MGI:1202398]	5.619e-13	1.02e-11	-2.872	19190	56450	30860	35500	19058.4
ENSMUSG00000032216	Nedd4	neural precursor cell expressed, developmentally down-regulated 4 [Source:MGI Symbol;Acc:MGI:97297]	0.04579	0.1032	0.491	26320	42580	37290	35396.7	8293.7
ENSMUSG00000029580	Actb	actin, beta [Source:MGI Symbol;Acc:MGI:87904]	0.0001552	0.0007624	0.9289	45220	27200	33410	35276.7	9153.88
ENSMUSG00000008682	Rpl10	ribosomal protein L10 [Source:MGI Symbol;Acc:MGI:105943]	0.199	0.3244	-0.3178	33940	40290	29510	34580	5418.42
ENSMUSG00000031447	Lamp1	lysosomal-associated membrane protein 1 [Source:MGI Symbol;Acc:MGI:96745]	2.336e-08	2.375e-07	1.147	33120	35420	35050	34530	1235.03
ENSMUSG00000036545	Adamts2	a disintegrin-like and metallopeptidase (reprolysin type) with thrombospondin type 1 motif, 2 [Source:MGI Symbol;Acc:MGI:1347356]	7.555e-08	7.124e-07	-1.645	28990	44060	28580	33876.7	8821.41
ENSMUSG00000036256	Igfbp7	insulin-like growth factor binding protein 7 [Source:MGI Symbol;Acc:MGI:1352480]	0.04864	0.1084	-0.6254	34100	33720	33760	33860	208.806
ENSMUSG00000073411	H2-D1	histocompatibility 2, D region locus 1 [Source:MGI Symbol;Acc:MGI:95896]	0.002407	0.008555	0.9096	39550	31320	29160	33343.3	5482.56
ENSMUSG00000040488	Ltbp4	latent transforming growth factor beta binding protein 4 [Source:MGI Symbol;Acc:MGI:1321395]	5.459e-20	1.938e-18	-3.634	46820	27130	24460	32803.3	12212
ENSMUSG00000022324	Matn2	matrilin 2 [Source:MGI Symbol;Acc:MGI:109613]	1.93e-16	5.068e-15	-2.191	23790	40800	31690	32093.3	8512.17
ENSMUSG00000017969	Ptgis	prostaglandin I2 (prostacyclin) synthase [Source:MGI Symbol;Acc:MGI:1097156]	2.619e-94	3.896e-91	-4.553	35900	32260	27640	31933.3	4139.68
ENSMUSG00000029767	Calu	calumenin [Source:MGI Symbol;Acc:MGI:1097158]	0.4033	0.5438	0.1649	28520	34900	31780	31733.3	3190.26
ENSMUSG00000049775	Tmsb4x	thymosin, beta 4, X chromosome [Source:MGI Symbol;Acc:MGI:99510]	8.673e-06	5.651e-05	0.9853	32070	28820	33790	31560	2523.95
ENSMUSG00000039787	Cercam	cerebral endothelial cell adhesion molecule [Source:MGI Symbol;Acc:MGI:2139134]	3.817e-50	8.111e-48	-4.325	45150	27940	21570	31553.3	12198.2
ENSMUSG00000047215	Rpl9	ribosomal protein L9 [Source:MGI Symbol;Acc:MGI:1298373]	0.06087	0.1299	-0.5309	29060	36930	28510	31500	4710.55
ENSMUSG00000033420	Antxr1	anthrax toxin receptor 1 [Source:MGI Symbol;Acc:MGI:1916788]	0.0004795	0.002092	-0.8898	23270	39780	30390	31146.7	8280.97
ENSMUSG00000029070	Mxra8	matrix-remodelling associated 8 [Source:MGI Symbol;Acc:MGI:1922011]	0.7421	0.8302	-0.09339	34270	32800	26030	31033.3	4394.91
ENSMUSG00000017493	Igfbp4	insulin-like growth factor binding protein 4 [Source:MGI Symbol;Acc:MGI:96439]	5.589e-10	7.057e-09	1.909	27950	43130	21980	31020	10904.1
ENSMUSG00000060036	Rpl3	ribosomal protein L3 [Source:MGI Symbol;Acc:MGI:1351605]	0.8146	0.8817	-0.05782	32140	30520	30230	30963.3	1029.29
ENSMUSG00000003970	Rpl8	ribosomal protein L8 [Source:MGI Symbol;Acc:MGI:1350927]	0.07397	0.1511	-0.4609	38570	28530	25320	30806.7	6912.17
ENSMUSG00000030218	Mgp	matrix Gla protein [Source:MGI Symbol;Acc:MGI:96976]	0.2609	0.3959	0.3759	35570	36370	20330	30756.7	9038.61
ENSMUSG00000020044	Timp3	tissue inhibitor of metalloproteinase 3 [Source:MGI Symbol;Acc:MGI:98754]	3.42e-05	0.0001971	-1.826	20420	24750	46510	30560	13981.7
ENSMUSG00000062328	Rpl17	ribosomal protein L17 [Source:MGI Symbol;Acc:MGI:2448270]	0.05482	0.1193	-0.5216	28190	32140	29510	29946.7	2010.88
ENSMUSG00000020460	Rps27a	ribosomal protein S27A [Source:MGI Symbol;Acc:MGI:1925544]	0.02087	0.05398	-0.6816	27840	31970	29370	29726.7	2087.97
ENSMUSG00000020473	Aebp1	AE binding protein 1 [Source:MGI Symbol;Acc:MGI:1197012]	8.721e-10	1.068e-08	1.625	31530	36690	20950	29723.3	8024.02
ENSMUSG00000027422	Rrbp1	ribosome binding protein 1 [Source:MGI Symbol;Acc:MGI:1932395]	0.006789	0.02099	-0.5677	34320	30050	24720	29696.7	4809.74
ENSMUSG00000025809	Itgb1	integrin beta 1 (fibronectin receptor beta) [Source:MGI Symbol;Acc:MGI:96610]	0.8848	0.9276	0.03466	22200	35130	31680	29670	6695.24
ENSMUSG00000007892	Rplp1	ribosomal protein, large, P1 [Source:MGI Symbol;Acc:MGI:1927099]	0.7743	0.8536	-0.0906	43370	24330	21060	29586.7	12048.2
ENSMUSG00000064339	mt-Rnr2	mitochondrially encoded 16S rRNA [Source:MGI Symbol;Acc:MGI:102492]	0.002432	0.008637	-0.9554	21690	32190	34540	29473.3	6842.21
ENSMUSG00000057841	Rpl32	ribosomal protein L32 [Source:MGI Symbol;Acc:MGI:98038]	0.06883	0.1427	-0.5711	32000	27730	28320	29350	2313.85
ENSMUSG00000025203	Scd2	stearoyl-Coenzyme A desaturase 2 [Source:MGI Symbol;Acc:MGI:98240]	0.5218	0.6522	-0.5165	12640	17920	57260	29273.3	24380.5
ENSMUSG00000034088	Hdlbp	high density lipoprotein (HDL) binding protein [Source:MGI Symbol;Acc:MGI:99256]	0.6084	0.7269	-0.09931	27120	33420	26920	29153.3	3696.39
ENSMUSG00000049517	Rps23	ribosomal protein S23 [Source:MGI Symbol;Acc:MGI:1913725]	0.002747	0.009612	-0.8913	35480	24470	26970	28973.3	5771.92
ENSMUSG00000045128	Rpl18a	ribosomal protein L18A [Source:MGI Symbol;Acc:MGI:1924058]	0.108	0.2041	-0.5059	39670	20850	25620	28713.3	9783.9
ENSMUSG00000029287	Tgfbr3	transforming growth factor, beta receptor III [Source:MGI Symbol;Acc:MGI:104637]	1.594e-05	9.82e-05	-1.034	23650	31270	30380	28433.3	4166.32
ENSMUSG00000030717	Nupr1	nuclear protein transcription regulator 1 [Source:MGI Symbol;Acc:MGI:1891834]	2.612e-18	7.915e-17	-2.457	25260	31620	27950	28276.7	3192.56
ENSMUSG00000026051	1500015O10Rik	RIKEN cDNA 1500015O10 gene [Source:MGI Symbol;Acc:MGI:1926146]	2.691e-20	9.829e-19	-3.593	24390	35190	25140	28240	6030.55
ENSMUSG00000012848	Rps5	ribosomal protein S5 [Source:MGI Symbol;Acc:MGI:1097682]	0.2018	0.328	-0.3848	38690	22920	23080	28230	9058.98
ENSMUSG00000062647	Rpl7a	ribosomal protein L7A [Source:MGI Symbol;Acc:MGI:1353472]	0.994	0.9966	0.001766	30960	25690	27860	28170	2648.64
ENSMUSG00000093674	Rpl41	ribosomal protein L41 [Source:MGI Symbol;Acc:MGI:1915195]	0.639	0.7522	-0.1735	40250	17830	25770	27950	11367.9
ENSMUSG00000008668	Rps18	ribosomal protein S18 [Source:MGI Symbol;Acc:MGI:98146]	0.1337	0.2408	-0.4556	34630	24880	23760	27756.7	5978.77
ENSMUSG00000050335	Lgals3	lectin, galactose binding, soluble 3 [Source:MGI Symbol;Acc:MGI:96778]	2.484e-19	8.245e-18	1.721	30000	29100	24050	27716.7	3207.15
ENSMUSG00000028111	Ctsk	cathepsin K [Source:MGI Symbol;Acc:MGI:107823]	0.004404	0.01443	-0.8565	20940	38570	23520	27676.7	9521.69
ENSMUSG00000006360	Crip1	cysteine-rich protein 1 (intestinal) [Source:MGI Symbol;Acc:MGI:88501]	9.276e-13	1.642e-11	-2.33	42300	19030	21550	27626.7	12769.8
ENSMUSG00000058558	Rpl5	ribosomal protein L5 [Source:MGI Symbol;Acc:MGI:102854]	0.0195	0.05112	-0.6104	23000	32320	26850	27390	4683.41
ENSMUSG00000020315	Sptbn1	spectrin beta, non-erythrocytic 1 [Source:MGI Symbol;Acc:MGI:98388]	0.003125	0.01077	-0.8902	22400	26340	33330	27356.7	5535.47
ENSMUSG00000030744	Rps3	ribosomal protein S3 [Source:MGI Symbol;Acc:MGI:1350917]	0.8634	0.913	0.04265	30170	26960	24150	27093.3	3012.21
ENSMUSG00000026223	Itm2c	integral membrane protein 2C [Source:MGI Symbol;Acc:MGI:1927594]	0.0003402	0.00155	-0.8324	26570	31190	22880	26880	4163.66
ENSMUSG00000025794	Rpl14	ribosomal protein L14 [Source:MGI Symbol;Acc:MGI:1914365]	0.01237	0.03489	-0.608	27490	28740	24110	26780	2395.27
ENSMUSG00000005610	Eif4g2	eukaryotic translation initiation factor 4, gamma 2 [Source:MGI Symbol;Acc:MGI:109207]	0.04322	0.09864	0.4508	20720	28940	29920	26526.7	5052.54
ENSMUSG00000064080	Fbln2	fibulin 2 [Source:MGI Symbol;Acc:MGI:95488]	0.003655	0.01229	0.7132	33980	19490	25780	26416.7	7265.95
ENSMUSG00000034462	Pkd2	polycystic kidney disease 2 [Source:MGI Symbol;Acc:MGI:1099818]	0.003079	0.01062	-0.7452	21820	31220	25230	26090	4758.64
ENSMUSG00000059291	Rpl11	ribosomal protein L11 [Source:MGI Symbol;Acc:MGI:1914275]	0.03408	0.08097	-0.6199	27340	25970	23860	25723.3	1753.06
ENSMUSG00000024659	Anxa1	annexin A1 [Source:MGI Symbol;Acc:MGI:96819]	0.3382	0.4785	-0.1947	24000	26200	26760	25653.3	1458.95
ENSMUSG00000023944	Hsp90ab1	heat shock protein 90 alpha (cytosolic), class B member 1 [Source:MGI Symbol;Acc:MGI:96247]	0.01484	0.04071	0.474	21970	26950	27600	25506.7	3080.04
ENSMUSG00000015656	Hspa8	heat shock protein 8 [Source:MGI Symbol;Acc:MGI:105384]	0.0003063	0.00141	0.7145	22190	27970	26050	25403.3	2943.76
ENSMUSG00000004044	Ptrf	polymerase I and transcript release factor [Source:MGI Symbol;Acc:MGI:1277968]	1.291e-19	4.427e-18	-1.783	22880	25170	27970	25340	2549.25
ENSMUSG00000017404	Rpl19	ribosomal protein L19 [Source:MGI Symbol;Acc:MGI:98020]	0.174	0.2936	-0.3686	29510	22580	23180	25090	3839.57
ENSMUSG00000031841	Cdh13	cadherin 13 [Source:MGI Symbol;Acc:MGI:99551]	2.949e-28	2.164e-26	-2.72	26810	22040	26100	24983.3	2573.6
ENSMUSG00000078429	Ctdsp2	CTD (carboxy-terminal domain, RNA polymerase II, polypeptide A) small phosphatase 2 [Source:MGI Symbol;Acc:MGI:1098748]	3.802e-11	5.625e-10	-1.236	24710	25920	24230	24953.3	870.881
ENSMUSG00000026042	Col5a2	collagen, type V, alpha 2 [Source:MGI Symbol;Acc:MGI:88458]	0.0003815	0.00171	0.6929	26760	23770	24330	24953.3	1589.48
ENSMUSG00000063457	Rps15	ribosomal protein S15 [Source:MGI Symbol;Acc:MGI:98117]	0.1893	0.3131	-0.4227	35180	18280	21200	24886.7	9033.06
ENSMUSG00000032855	Pkd1	polycystic kidney disease 1 homolog [Source:MGI Symbol;Acc:MGI:97603]	2.099e-06	1.54e-05	-1.549	35310	21200	18030	24846.7	9199.09
ENSMUSG00000031565	Fgfr1	fibroblast growth factor receptor 1 [Source:MGI Symbol;Acc:MGI:95522]	4.017e-06	2.783e-05	-1.106	30250	24870	19230	24783.3	5510.51
ENSMUSG00000019997	Ctgf	connective tissue growth factor [Source:MGI Symbol;Acc:MGI:95537]	6.179e-23	2.947e-21	-3.919	28420	19910	25970	24766.7	4380.76
ENSMUSG00000004655	Aqp1	aquaporin 1 [Source:MGI Symbol;Acc:MGI:103201]	2.092e-11	3.196e-10	-2.286	35360	18950	19860	24723.3	9222.85
ENSMUSG00000034205	Loxl2	lysyl oxidase-like 2 [Source:MGI Symbol;Acc:MGI:2137913]	1.237e-13	2.413e-12	-3.041	22430	29820	21760	24670	4472.59
ENSMUSG00000003429	Rps11	ribosomal protein S11 [Source:MGI Symbol;Acc:MGI:1351329]	0.08611	0.171	-0.5031	27470	21180	24780	24476.7	3155.95
ENSMUSG00000031740	Mmp2	matrix metallopeptidase 2 [Source:MGI Symbol;Acc:MGI:97009]	0.591	0.7119	-0.1441	23530	28430	20940	24300	3803.91
ENSMUSG00000006205	Htra1	HtrA serine peptidase 1 [Source:MGI Symbol;Acc:MGI:1929076]	0.008786	0.02611	-0.8536	23230	26270	23370	24290	1716.16
ENSMUSG00000018042	Cyb5r3	cytochrome b5 reductase 3 [Source:MGI Symbol;Acc:MGI:94893]	0.0002801	0.001298	-0.7731	27350	20950	24120	24140	3200.05
ENSMUSG00000032294	Pkm	pyruvate kinase, muscle [Source:MGI Symbol;Acc:MGI:97591]	5.499e-19	1.778e-17	2.134	30760	21890	19250	23966.7	6029.46
ENSMUSG00000026864	Hspa5	heat shock protein 5 [Source:MGI Symbol;Acc:MGI:95835]	0.1547	0.2687	0.3972	17490	33100	21190	23926.7	8156.9
ENSMUSG00000022892	App	amyloid beta (A4) precursor protein [Source:MGI Symbol;Acc:MGI:88059]	0.9383	0.962	0.02141	18710	29750	23160	23873.3	5554.46
ENSMUSG00000060938	Rpl26	ribosomal protein L26 [Source:MGI Symbol;Acc:MGI:106022]	0.0856	0.1702	-0.5213	25330	22490	23780	23866.7	1421.98
ENSMUSG00000024621	Csf1r	colony stimulating factor 1 receptor [Source:MGI Symbol;Acc:MGI:1339758]	0.001061	0.004212	1.102	31070	19270	20750	23696.7	6428.23
ENSMUSG00000006333	Rps9	ribosomal protein S9 [Source:MGI Symbol;Acc:MGI:1924096]	0.9513	0.97	0.01556	27620	24790	18580	23663.3	4624.11
ENSMUSG00000009927	Rps25	ribosomal protein S25 [Source:MGI Symbol;Acc:MGI:1922867]	0.0004236	0.001875	-1.033	25580	21890	23410	23626.7	1854.52
ENSMUSG00000076138	Gm26377	predicted gene, 26377 [Source:MGI Symbol;Acc:MGI:5456154]	0.3079	0.4469	-0.3245	14830	29480	26380	23563.3	7720.48
ENSMUSG00000015932	Dstn	destrin [Source:MGI Symbol;Acc:MGI:1929270]	9.285e-13	1.642e-11	-1.689	17460	28520	24210	23396.7	5574.68
ENSMUSG00000007891	Ctsd	cathepsin D [Source:MGI Symbol;Acc:MGI:88562]	8.935e-85	9.137e-82	3.625	25140	20360	22640	22713.3	2390.84
ENSMUSG00000007655	Cav1	caveolin 1, caveolae protein [Source:MGI Symbol;Acc:MGI:102709]	7.494e-19	2.39e-17	-2.231	17250	21230	29600	22693.3	6303.7
ENSMUSG00000047675	Rps8	ribosomal protein S8 [Source:MGI Symbol;Acc:MGI:98166]	0.7171	0.813	-0.1025	22780	26780	18410	22656.7	4186.36
ENSMUSG00000034892	Rps29	ribosomal protein S29 [Source:MGI Symbol;Acc:MGI:107681]	0.04477	0.1014	-0.7093	35090	14790	17530	22470	11014.8
ENSMUSG00000036446	Lum	lumican [Source:MGI Symbol;Acc:MGI:109347]	2.997e-10	3.971e-09	2.085	13710	34220	19100	22343.3	10632.7
ENSMUSG00000029614	Rpl6	ribosomal protein L6 [Source:MGI Symbol;Acc:MGI:108057]	0.4737	0.6101	-0.1701	21930	24480	20220	22210	2143.76
