# Supplementary material for: Serum deprivation limits loss and promotes recovery of tenogenic phenotype in tendon cell culture systems
Source: J Orthop Res. 2020 Jun 10;39(7):1561–71. doi: 10.1002/jor.24761 (PMC8359397; doi:10.1002/jor.24761)
Supplement: Supplementary file 8 — Supplementary information [file JOR-39-1561-s003.xlsx]

## Sheet: Legend
	Supplementary table S-3 List of significantly and differentially regulated genes exclusively in tendon fascicles cultured in serum-rich (+FBS) when compared to native tissue. The list contains log2-ratios and p-values for each gene (cut-off values: |log2-ratio| > 1, p-value < 0.05). Red: upregulated; white: downregulated compared to native.

## Sheet: Data
Identifier	gene_name	description	pValue	fdr	log2.Ratio
ENSMUSG00000028262	Clca3a2	chloride channel accessory 3A2 [Source:MGI Symbol;Acc:MGI:1931471]	2.49e-09	NA	23.29
ENSMUSG00000000706	Btn1a1	butyrophilin, subfamily 1, member A1 [Source:MGI Symbol;Acc:MGI:103118]	0.01182	0.03358	9.836
ENSMUSG00000039462	Col10a1	collagen, type X, alpha 1 [Source:MGI Symbol;Acc:MGI:88445]	0.01136	NA	8.841
ENSMUSG00000042845	Wfdc12	WAP four-disulfide core domain 12 [Source:MGI Symbol;Acc:MGI:2183434]	8.775e-08	8.186e-07	8.347
ENSMUSG00000022157	Mcpt8	mast cell protease 8 [Source:MGI Symbol;Acc:MGI:1261780]	1.95e-06	1.439e-05	7.883
ENSMUSG00000111258	AC134590.1		2.233e-06	1.63e-05	7.592
ENSMUSG00000039079	Trhr2	thyrotropin releasing hormone receptor 2 [Source:MGI Symbol;Acc:MGI:2177284]	1.584e-06	1.192e-05	7.54
ENSMUSG00000026866	Kynu	kynureninase (L-kynurenine hydrolase) [Source:MGI Symbol;Acc:MGI:1918039]	1.021e-06	7.972e-06	7.336
ENSMUSG00000021872	Rnase10	ribonuclease, RNase A family, 10 (non-active) [Source:MGI Symbol;Acc:MGI:1922269]	2.132e-05	0.0001281	7.263
ENSMUSG00000112794	AC160029.2		9.971e-06	6.405e-05	7.258
ENSMUSG00000019874	Fabp7	fatty acid binding protein 7, brain [Source:MGI Symbol;Acc:MGI:101916]	2.327e-10	3.11e-09	7.066
ENSMUSG00000009670	Tex11	testis expressed gene 11 [Source:MGI Symbol;Acc:MGI:1933237]	0.001849	0.006829	6.908
ENSMUSG00000044816	D630023F18Rik	RIKEN cDNA D630023F18 gene [Source:MGI Symbol;Acc:MGI:2138198]	8.461e-05	0.0004424	6.849
ENSMUSG00000020609	Apob	apolipoprotein B [Source:MGI Symbol;Acc:MGI:88052]	0.0001159	0.0005889	6.829
ENSMUSG00000075302	Erich2	glutamate rich 2 [Source:MGI Symbol;Acc:MGI:1913998]	0.0002978	0.001373	6.784
ENSMUSG00000098489	Mir7678	microRNA 7678 [Source:MGI Symbol;Acc:MGI:5530770]	0.0003589	0.001622	6.675
ENSMUSG00000022321	Cdh10	cadherin 10 [Source:MGI Symbol;Acc:MGI:107436]	0.009076	NA	6.619
ENSMUSG00000021125	Arg2	arginase type II [Source:MGI Symbol;Acc:MGI:1330806]	0.0006873	0.002873	6.614
ENSMUSG00000039775	Defb3	defensin beta 3 [Source:MGI Symbol;Acc:MGI:1351612]	0.00145	NA	6.506
ENSMUSG00000038026	Kcnj9	potassium inwardly-rectifying channel, subfamily J, member 9 [Source:MGI Symbol;Acc:MGI:108007]	0.001586	0.005987	6.457
ENSMUSG00000042265	Trem1	triggering receptor expressed on myeloid cells 1 [Source:MGI Symbol;Acc:MGI:1930005]	0.001498	0.005696	6.437
ENSMUSG00000087132	A930001C03Rik	RIKEN cDNA A930001C03 gene [Source:MGI Symbol;Acc:MGI:2441838]	7.21e-05	0.0003834	6.436
ENSMUSG00000050050	Ccdc158	coiled-coil domain containing 158 [Source:MGI Symbol;Acc:MGI:2444555]	0.001361	0.005237	6.415
ENSMUSG00000042757	Tmem108	transmembrane protein 108 [Source:MGI Symbol;Acc:MGI:1932411]	0.002792	NA	6.413
ENSMUSG00000105565	Gm43566	predicted gene 43566 [Source:MGI Symbol;Acc:MGI:5663703]	0.0007265	0.003016	6.412
ENSMUSG00000030830	Itgal	integrin alpha L [Source:MGI Symbol;Acc:MGI:96606]	1.799e-48	3.589e-46	6.399
ENSMUSG00000022431	Ribc2	RIB43A domain with coiled-coils 2 [Source:MGI Symbol;Acc:MGI:1914997]	0.001711	0.006388	6.343
ENSMUSG00000055561	Spink5	serine peptidase inhibitor, Kazal type 5 [Source:MGI Symbol;Acc:MGI:1919682]	0.001843	0.006814	6.342
ENSMUSG00000087074	Gm14249	predicted gene 14249 [Source:MGI Symbol;Acc:MGI:3651257]	0.001044	0.004151	6.334
ENSMUSG00000050383	Svs3b	seminal vesicle secretory protein 3B [Source:MGI Symbol;Acc:MGI:3583778]	0.002994	NA	6.267
ENSMUSG00000020007	Il20ra	interleukin 20 receptor, alpha [Source:MGI Symbol;Acc:MGI:3605069]	0.002544	0.008991	6.191
ENSMUSG00000043068	Fam89a	family with sequence similarity 89, member A [Source:MGI Symbol;Acc:MGI:1916877]	0.0217	NA	6.18
ENSMUSG00000039546	Ajap1	adherens junction associated protein 1 [Source:MGI Symbol;Acc:MGI:2685419]	0.02196	NA	6.174
ENSMUSG00000111232	AC113291.3		0.003056	NA	6.161
ENSMUSG00000085515	C630028M04Rik	RIKEN cDNA C630028M04 gene [Source:MGI Symbol;Acc:MGI:3045376]	0.003553	0.012	6.152
ENSMUSG00000050511	Oprd1	opioid receptor, delta 1 [Source:MGI Symbol;Acc:MGI:97438]	0.002271	0.008128	6.147
ENSMUSG00000029409	U90926	cDNA sequence U90926 [Source:MGI Symbol;Acc:MGI:1930915]	0.002393	0.008512	6.141
ENSMUSG00000021986	Amer2	APC membrane recruitment 2 [Source:MGI Symbol;Acc:MGI:1919375]	0.003509	0.01189	6.132
ENSMUSG00000078719	Msmp	microseminoprotein, prostate associated [Source:MGI Symbol;Acc:MGI:3652339]	0.0002998	0.001381	6.089
ENSMUSG00000086216	Gm13610	predicted gene 13610 [Source:MGI Symbol;Acc:MGI:3651297]	0.00306	0.01057	6.088
ENSMUSG00000060988	Galnt13	UDP-N-acetyl-alpha-D-galactosamine:polypeptide N-acetylgalactosaminyltransferase 13 [Source:MGI Symbol;Acc:MGI:2139447]	0.003511	0.01189	6.067
ENSMUSG00000028965	Tnfrsf9	tumor necrosis factor receptor superfamily, member 9 [Source:MGI Symbol;Acc:MGI:1101059]	0.02364	NA	6.033
ENSMUSG00000052221	Ppp1r36	protein phosphatase 1, regulatory subunit 36 [Source:MGI Symbol;Acc:MGI:2684916]	0.004034	0.01339	6.029
ENSMUSG00000031870	Pgr	progesterone receptor [Source:MGI Symbol;Acc:MGI:97567]	0.02348	NA	6.012
ENSMUSG00000075520	Malrd1	MAM and LDL receptor class A domain containing 1 [Source:MGI Symbol;Acc:MGI:1928271]	0.00555	0.0176	6.009
ENSMUSG00000049928	Glp2r	glucagon-like peptide 2 receptor [Source:MGI Symbol;Acc:MGI:2136733]	0.02287	NA	5.963
ENSMUSG00000114055	AC148334.2		0.007227	NA	5.956
ENSMUSG00000089952	4933413C19Rik	RIKEN cDNA 4933413C19 gene [Source:MGI Symbol;Acc:MGI:1921702]	0.006322	NA	5.95
ENSMUSG00000054976	Nyap2	neuronal tyrosine-phophorylated phosphoinositide 3-kinase adaptor 2 [Source:MGI Symbol;Acc:MGI:2443135]	0.005769	0.0182	5.942
ENSMUSG00000090192	Gm16556	predicted gene 16556 [Source:MGI Symbol;Acc:MGI:4414976]	0.005088	0.01638	5.935
ENSMUSG00000055629	B4galnt4	beta-1,4-N-acetyl-galactosaminyl transferase 4 [Source:MGI Symbol;Acc:MGI:2652891]	0.006316	0.01969	5.935
ENSMUSG00000013974	Mcemp1	mast cell expressed membrane protein 1 [Source:MGI Symbol;Acc:MGI:1916439]	0.01121	NA	5.887
ENSMUSG00000109903	AC158589.1		0.005804	0.01828	5.88
ENSMUSG00000087519	AV039307	expressed sequence AV039307 [Source:MGI Symbol;Acc:MGI:2139243]	0.007303	0.02232	5.858
ENSMUSG00000085873	Ttc39aos1	Ttc39a opposite strand RNA 1 [Source:MGI Symbol;Acc:MGI:3651956]	0.008968	NA	5.857
ENSMUSG00000085055	Gm15958	predicted gene 15958 [Source:MGI Symbol;Acc:MGI:3801839]	0.006697	0.02075	5.84
ENSMUSG00000016179	Camk1g	calcium/calmodulin-dependent protein kinase I gamma [Source:MGI Symbol;Acc:MGI:2388073]	0.03012	NA	5.83
ENSMUSG00000030069	Prok2	prokineticin 2 [Source:MGI Symbol;Acc:MGI:1354178]	0.03735	NA	5.761
ENSMUSG00000087263	Gm15726	predicted gene 15726 [Source:MGI Symbol;Acc:MGI:3783169]	0.0009619	0.003861	5.723
ENSMUSG00000051748	Wfdc21	WAP four-disulfide core domain 21 [Source:MGI Symbol;Acc:MGI:1913357]	0.03564	0.08403	5.716
ENSMUSG00000085781	Gm15640	predicted gene 15640 [Source:MGI Symbol;Acc:MGI:3783084]	0.001284	0.004977	5.685
ENSMUSG00000051716	Apon	apolipoprotein N [Source:MGI Symbol;Acc:MGI:88931]	0.01367	0.03798	5.684
ENSMUSG00000109602	Gm45503	predicted gene 45503 [Source:MGI Symbol;Acc:MGI:5791339]	0.01279	NA	5.631
ENSMUSG00000093979	Gm2237	predicted gene 2237 [Source:MGI Symbol;Acc:MGI:3780407]	0.0001698	0.0008269	5.62
ENSMUSG00000026415	Fcamr	Fc receptor, IgA, IgM, high affinity [Source:MGI Symbol;Acc:MGI:1927803]	0.01452	0.03995	5.612
ENSMUSG00000040154	Wfdc5	WAP four-disulfide core domain 5 [Source:MGI Symbol;Acc:MGI:2384800]	0.01914	0.0503	5.598
ENSMUSG00000109724	Gm18194	predicted gene, 18194 [Source:MGI Symbol;Acc:MGI:5010379]	0.01769	0.04705	5.522
ENSMUSG00000039200	Atf7ip2	activating transcription factor 7 interacting protein 2 [Source:MGI Symbol;Acc:MGI:1922579]	0.0187	NA	5.521
ENSMUSG00000007480	Mc5r	melanocortin 5 receptor [Source:MGI Symbol;Acc:MGI:99420]	0.02214	NA	5.474
ENSMUSG00000043089	Mmp1a	matrix metallopeptidase 1a (interstitial collagenase) [Source:MGI Symbol;Acc:MGI:1933846]	0.03189	NA	5.469
ENSMUSG00000105613	Gm43684	predicted gene 43684 [Source:MGI Symbol;Acc:MGI:5663821]	0.02329	NA	5.427
ENSMUSG00000112813	AC153509.2		0.03244	NA	5.426
ENSMUSG00000053194	Cib4	calcium and integrin binding family member 4 [Source:MGI Symbol;Acc:MGI:1920509]	0.02439	0.06147	5.416
ENSMUSG00000086589	Gm12915	predicted gene 12915 [Source:MGI Symbol;Acc:MGI:3650273]	0.02564	NA	5.416
ENSMUSG00000104069	Gm37198	predicted gene, 37198 [Source:MGI Symbol;Acc:MGI:5610426]	0.02503	NA	5.395
ENSMUSG00000031294	D630029K05Rik	RIKEN cDNA D630029K05 gene [Source:MGI Symbol;Acc:MGI:2143561]	0.02503	NA	5.395
ENSMUSG00000085569	Gm12602	predicted gene 12602 [Source:MGI Symbol;Acc:MGI:3651757]	0.005342	0.01702	5.387
ENSMUSG00000004961	Syt5	synaptotagmin V [Source:MGI Symbol;Acc:MGI:1926368]	0.03281	NA	5.359
ENSMUSG00000026890	Lhx6	LIM homeobox protein 6 [Source:MGI Symbol;Acc:MGI:1306803]	0.03833	NA	5.358
ENSMUSG00000038624	Nepn	nephrocan [Source:MGI Symbol;Acc:MGI:1913900]	0.02826	0.06918	5.338
ENSMUSG00000040283	Btnl9	butyrophilin-like 9 [Source:MGI Symbol;Acc:MGI:2442439]	0.02976	NA	5.337
ENSMUSG00000076870	Trdj1	T cell receptor delta joining 1 [Source:MGI Symbol;Acc:MGI:4819753]	0.0305	NA	5.337
ENSMUSG00000087547	Platr27	pluripotency associated transcript 27 [Source:MGI Symbol;Acc:MGI:1925566]	0.0305	NA	5.337
ENSMUSG00000087080	Gm12199	predicted gene 12199 [Source:MGI Symbol;Acc:MGI:3650414]	0.0005396	0.002318	5.334
ENSMUSG00000052435	Cebpe	CCAAT/enhancer binding protein (C/EBP), epsilon [Source:MGI Symbol;Acc:MGI:103572]	0.03328	NA	5.327
ENSMUSG00000040640	Erc2	ELKS/RAB6-interacting/CAST family member 2 [Source:MGI Symbol;Acc:MGI:1098749]	0.00462	0.01506	5.317
ENSMUSG00000102882	Gm2065	predicted gene 2065 [Source:MGI Symbol;Acc:MGI:3780232]	0.03226	NA	5.291
ENSMUSG00000013928	Thap8	THAP domain containing 8 [Source:MGI Symbol;Acc:MGI:1922879]	0.0333	NA	5.281
ENSMUSG00000092220	Gm20528	predicted gene 20528 [Source:MGI Symbol;Acc:MGI:5141993]	0.03515	NA	5.242
ENSMUSG00000113102	AC159193.2		0.04587	NA	5.241
ENSMUSG00000112745	AC087890.1		0.03547	NA	5.232
ENSMUSG00000029212	Gabrb1	gamma-aminobutyric acid (GABA) A receptor, subunit beta 1 [Source:MGI Symbol;Acc:MGI:95619]	0.04913	NA	5.218
ENSMUSG00000040489	Sox30	SRY (sex determining region Y)-box 30 [Source:MGI Symbol;Acc:MGI:1341157]	0.03902	NA	5.205
ENSMUSG00000109450	Gm44529	predicted gene 44529 [Source:MGI Symbol;Acc:MGI:5753105]	0.04405	NA	5.203
ENSMUSG00000022229	Atp12a	ATPase, H+/K+ transporting, nongastric, alpha polypeptide [Source:MGI Symbol;Acc:MGI:1926943]	0.04092	NA	5.192
ENSMUSG00000030376	Slc8a2	solute carrier family 8 (sodium/calcium exchanger), member 2 [Source:MGI Symbol;Acc:MGI:107996]	0.04333	NA	5.191
ENSMUSG00000026587	Astn1	astrotactin 1 [Source:MGI Symbol;Acc:MGI:1098567]	0.04978	0.1104	5.19
ENSMUSG00000103313	Gm38357	predicted gene, 38357 [Source:MGI Symbol;Acc:MGI:5611585]	0.04308	NA	5.17
ENSMUSG00000113688	CT009754.5		0.04051	NA	5.168
ENSMUSG00000108470	Gm4598	predicted gene 4598 [Source:MGI Symbol;Acc:MGI:3782781]	0.04239	NA	5.168
ENSMUSG00000104667	Gm4961	predicted pseudogene 4961 [Source:MGI Symbol;Acc:MGI:3645260]	0.04408	NA	5.156
ENSMUSG00000022432	Smc1b	structural maintenance of chromosomes 1B [Source:MGI Symbol;Acc:MGI:2154049]	0.04392	NA	5.129
ENSMUSG00000005836	Gata6	GATA binding protein 6 [Source:MGI Symbol;Acc:MGI:107516]	0.007759	0.02352	5.118
ENSMUSG00000090451	Gm6133	predicted gene 6133 [Source:MGI Symbol;Acc:MGI:3647029]	2.588e-05	0.0001528	5.1
ENSMUSG00000041347	Bdkrb1	bradykinin receptor, beta 1 [Source:MGI Symbol;Acc:MGI:88144]	0.001707	0.006376	5.058
ENSMUSG00000112895	AC122317.3		0.0007606	0.003138	5.052
ENSMUSG00000040364	Sec1	secretory blood group 1 [Source:MGI Symbol;Acc:MGI:1928893]	0.0006636	0.002786	5.04
ENSMUSG00000034730	Adgrb1	adhesion G protein-coupled receptor B1 [Source:MGI Symbol;Acc:MGI:1933736]	0.01223	0.03457	4.995
ENSMUSG00000027399	Il1a	interleukin 1 alpha [Source:MGI Symbol;Acc:MGI:96542]	0.002091	0.007606	4.974
ENSMUSG00000038541	Srd5a2	steroid 5 alpha-reductase 2 [Source:MGI Symbol;Acc:MGI:2150380]	0.01787	0.04747	4.952
ENSMUSG00000045392	Olfr1033	olfactory receptor 1033 [Source:MGI Symbol;Acc:MGI:3030867]	0.01264	NA	4.874
ENSMUSG00000020684	Rasl10b	RAS-like, family 10, member B [Source:MGI Symbol;Acc:MGI:2685575]	3.053e-05	0.0001778	4.684
ENSMUSG00000088088	Rmrp	RNA component of mitochondrial RNAase P [Source:MGI Symbol;Acc:MGI:97937]	0.0396	NA	4.682
ENSMUSG00000025475	Adgra1	adhesion G protein-coupled receptor A1 [Source:MGI Symbol;Acc:MGI:1277167]	0.003027	0.01047	4.662
ENSMUSG00000043333	Rhbdl2	rhomboid, veinlet-like 2 (Drosophila) [Source:MGI Symbol;Acc:MGI:3608413]	0.03075	NA	4.658
ENSMUSG00000097755	2010110K18Rik	RIKEN cDNA 2010110K18 gene [Source:MGI Symbol;Acc:MGI:1922951]	0.001737	0.006473	4.622
ENSMUSG00000055523	Gucy2g	guanylate cyclase 2g [Source:MGI Symbol;Acc:MGI:106025]	0.03306	0.07883	4.592
ENSMUSG00000086413	Gm12415	predicted gene 12415 [Source:MGI Symbol;Acc:MGI:3650585]	0.03138	NA	4.581
ENSMUSG00000031273	Col4a6	collagen, type IV, alpha 6 [Source:MGI Symbol;Acc:MGI:2152695]	0.003842	0.01284	4.558
ENSMUSG00000111094	AC145731.1		0.03659	0.08602	4.539
ENSMUSG00000042708	Shcbp1l	Shc SH2-domain binding protein 1-like [Source:MGI Symbol;Acc:MGI:1919086]	0.04104	NA	4.52
ENSMUSG00000064288	Hist1h4k	histone cluster 1, H4k [Source:MGI Symbol;Acc:MGI:2448439]	0.0436	0.09932	4.518
ENSMUSG00000015599	Ttbk1	tau tubulin kinase 1 [Source:MGI Symbol;Acc:MGI:2147036]	0.03569	NA	4.51
ENSMUSG00000090881	Gm6904	predicted gene 6904 [Source:MGI Symbol;Acc:MGI:3644962]	0.03998	NA	4.501
ENSMUSG00000030854	Ptpn5	protein tyrosine phosphatase, non-receptor type 5 [Source:MGI Symbol;Acc:MGI:97807]	0.00136	0.005233	4.436
ENSMUSG00000050711	Scg2	secretogranin II [Source:MGI Symbol;Acc:MGI:103033]	0.0003478	0.001579	4.388
ENSMUSG00000102929	Gm37154	predicted gene, 37154 [Source:MGI Symbol;Acc:MGI:5610382]	0.04805	NA	4.377
ENSMUSG00000019987	Arg1	arginase, liver [Source:MGI Symbol;Acc:MGI:88070]	0.01315	0.03668	4.324
ENSMUSG00000035448	Ccr3	chemokine (C-C motif) receptor 3 [Source:MGI Symbol;Acc:MGI:104616]	0.0009923	0.003966	4.294
ENSMUSG00000099375	Gm28187	predicted gene 28187 [Source:MGI Symbol;Acc:MGI:5578893]	0.005774	0.01821	4.284
ENSMUSG00000025020	Slit1	slit homolog 1 (Drosophila) [Source:MGI Symbol;Acc:MGI:1315203]	6.226e-05	0.0003373	4.255
ENSMUSG00000005681	Apoa2	apolipoprotein A-II [Source:MGI Symbol;Acc:MGI:88050]	0.01363	0.03789	4.242
ENSMUSG00000044576	Garem2	GRB2 associated regulator of MAPK1 subtype 2 [Source:MGI Symbol;Acc:MGI:2685290]	0.00355	0.01199	4.218
ENSMUSG00000042988	Notum	notum pectinacetylesterase homolog (Drosophila) [Source:MGI Symbol;Acc:MGI:1924833]	2.837e-06	2.024e-05	4.17
ENSMUSG00000078956	Gm14221	predicted gene 14221 [Source:MGI Symbol;Acc:MGI:3650696]	1.638e-06	1.226e-05	4.167
ENSMUSG00000019359	Gdpd2	glycerophosphodiester phosphodiesterase domain containing 2 [Source:MGI Symbol;Acc:MGI:1918834]	1.723e-05	0.0001055	4.122
ENSMUSG00000073274	Gm14636	predicted gene 14636 [Source:MGI Symbol;Acc:MGI:3641976]	0.01153	0.03287	4.078
ENSMUSG00000048534	Jaml	junction adhesion molecule like [Source:MGI Symbol;Acc:MGI:2685484]	0.02978	0.0723	4.07
ENSMUSG00000049511	Htr1b	5-hydroxytryptamine (serotonin) receptor 1B [Source:MGI Symbol;Acc:MGI:96274]	0.02085	0.05394	4.052
ENSMUSG00000085860	2410003L11Rik	RIKEN cDNA 2410003L11 gene [Source:MGI Symbol;Acc:MGI:1916979]	0.01659	0.04457	4.045
ENSMUSG00000065599	Mir23b	microRNA 23b [Source:MGI Symbol;Acc:MGI:2676898]	0.002219	0.007978	3.883
ENSMUSG00000050994	Adgb	androglobin [Source:MGI Symbol;Acc:MGI:3605549]	4.795e-13	8.756e-12	3.842
ENSMUSG00000079429	Mroh2a	maestro heat-like repeat family member 2A [Source:MGI Symbol;Acc:MGI:3705228]	0.03309	0.0789	3.827
ENSMUSG00000031722	Hp	haptoglobin [Source:MGI Symbol;Acc:MGI:96211]	1.244e-17	3.571e-16	3.738
ENSMUSG00000061451	Tmem151a	transmembrane protein 151A [Source:MGI Symbol;Acc:MGI:2147713]	0.002297	0.008206	3.674
ENSMUSG00000034780	B3galt1	UDP-Gal:betaGlcNAc beta 1,3-galactosyltransferase, polypeptide 1 [Source:MGI Symbol;Acc:MGI:1349403]	0.006083	0.01907	3.567
ENSMUSG00000000792	Slc5a5	solute carrier family 5 (sodium iodide symporter), member 5 [Source:MGI Symbol;Acc:MGI:2149330]	0.01102	0.03164	3.567
ENSMUSG00000029130	Rnf32	ring finger protein 32 [Source:MGI Symbol;Acc:MGI:1861747]	0.00126	0.004895	3.564
ENSMUSG00000030156	Cd69	CD69 antigen [Source:MGI Symbol;Acc:MGI:88343]	0.02065	0.05353	3.564
ENSMUSG00000095493	A630023A22Rik	RIKEN cDNA A630023A22 gene [Source:MGI Symbol;Acc:MGI:2145657]	0.0001915	0.0009208	3.537
ENSMUSG00000048636	A730049H05Rik	RIKEN cDNA A730049H05 gene [Source:MGI Symbol;Acc:MGI:1921766]	0.01376	0.03818	3.536
ENSMUSG00000049303	Syt12	synaptotagmin XII [Source:MGI Symbol;Acc:MGI:2159601]	3.262e-13	6.052e-12	3.436
ENSMUSG00000060735	Rxfp3	relaxin family peptide receptor 3 [Source:MGI Symbol;Acc:MGI:2441827]	0.02092	0.05408	3.436
ENSMUSG00000041605	5730559C18Rik	RIKEN cDNA 5730559C18 gene [Source:MGI Symbol;Acc:MGI:1921579]	0.04233	NA	3.376
ENSMUSG00000090053	Palm2	paralemmin 2 [Source:MGI Symbol;Acc:MGI:1934601]	0.004172	0.01377	3.36
ENSMUSG00000060969	Irx1	Iroquois related homeobox 1 (Drosophila) [Source:MGI Symbol;Acc:MGI:1197515]	0.0245	0.06171	3.348
ENSMUSG00000037341	Slc9a7	solute carrier family 9 (sodium/hydrogen exchanger), member 7 [Source:MGI Symbol;Acc:MGI:2444530]	1.463e-06	1.112e-05	3.328
ENSMUSG00000037126	Psd	pleckstrin and Sec7 domain containing [Source:MGI Symbol;Acc:MGI:1920978]	1.225e-05	7.696e-05	3.324
ENSMUSG00000055865	Fam19a3	family with sequence similarity 19, member A3 [Source:MGI Symbol;Acc:MGI:3046463]	0.04192	0.09608	3.3
ENSMUSG00000073530	Pappa2	pappalysin 2 [Source:MGI Symbol;Acc:MGI:3051647]	2.088e-11	3.192e-10	3.297
ENSMUSG00000028392	Bspry	B-box and SPRY domain containing [Source:MGI Symbol;Acc:MGI:2177191]	0.04265	0.09749	3.297
ENSMUSG00000035104	Eva1a	eva-1 homolog A (C. elegans) [Source:MGI Symbol;Acc:MGI:2385247]	0.02126	0.05474	3.274
ENSMUSG00000032482	Cspg5	chondroitin sulfate proteoglycan 5 [Source:MGI Symbol;Acc:MGI:1352747]	0.0117	0.03327	3.245
ENSMUSG00000015962	1700016C15Rik	RIKEN cDNA 1700016C15 gene [Source:MGI Symbol;Acc:MGI:1916678]	0.01319	0.03679	3.244
ENSMUSG00000098441	Mir6537	microRNA 6537 [Source:MGI Symbol;Acc:MGI:5531190]	0.03531	0.0834	3.224
ENSMUSG00000039013	Siglecf	sialic acid binding Ig-like lectin F [Source:MGI Symbol;Acc:MGI:2681107]	0.01352	0.03763	3.217
ENSMUSG00000037991	Rmi2	RecQ mediated genome instability 2 [Source:MGI Symbol;Acc:MGI:2685383]	0.03625	0.08532	3.192
ENSMUSG00000052353	Cemip	cell migration inducing protein, hyaluronan binding [Source:MGI Symbol;Acc:MGI:2443629]	2.869e-19	9.484e-18	3.191
ENSMUSG00000029641	Rasl11a	RAS-like, family 11, member A [Source:MGI Symbol;Acc:MGI:1916145]	5.157e-09	5.736e-08	3.177
ENSMUSG00000094212	Trav14-3	T cell receptor alpha variable 14-3 [Source:MGI Symbol;Acc:MGI:3702149]	0.0369	0.08657	3.113
ENSMUSG00000070858	Gm1673	predicted gene 1673 [Source:MGI Symbol;Acc:MGI:2686519]	0.02476	0.06226	3.106
ENSMUSG00000041731	Pgm5	phosphoglucomutase 5 [Source:MGI Symbol;Acc:MGI:1925668]	0.0002746	0.001274	3.083
ENSMUSG00000042249	Grk3	G protein-coupled receptor kinase 3 [Source:MGI Symbol;Acc:MGI:87941]	0.007079	0.02173	3.074
ENSMUSG00000037411	Serpine1	serine (or cysteine) peptidase inhibitor, clade E, member 1 [Source:MGI Symbol;Acc:MGI:97608]	5.512e-31	4.697e-29	3.048
ENSMUSG00000085048	Gm15537	predicted gene 15537 [Source:MGI Symbol;Acc:MGI:3782985]	0.04936	0.1097	3.039
ENSMUSG00000099032	Tcf24	transcription factor 24 [Source:MGI Symbol;Acc:MGI:3780500]	0.01116	0.03198	2.959
ENSMUSG00000028351	Brinp1	bone morphogenic protein/retinoic acid inducible neural specific 1 [Source:MGI Symbol;Acc:MGI:1928478]	0.008542	0.02551	2.947
ENSMUSG00000067235	H2-Q10	histocompatibility 2, Q region locus 10 [Source:MGI Symbol;Acc:MGI:95929]	0.002876	0.01002	2.939
ENSMUSG00000110537	Gm4316	predicted gene 4316 [Source:MGI Symbol;Acc:MGI:3782497]	0.02693	0.06677	2.918
ENSMUSG00000097327	E030030I06Rik	RIKEN cDNA E030030I06 gene [Source:MGI Symbol;Acc:MGI:2442914]	0.003193	0.01097	2.911
ENSMUSG00000086607	4930511M06Rik	RIKEN cDNA 4930511M06 gene [Source:MGI Symbol;Acc:MGI:1922334]	0.03877	0.09012	2.906
ENSMUSG00000017007	Rbpjl	recombination signal binding protein for immunoglobulin kappa J region-like [Source:MGI Symbol;Acc:MGI:1196616]	0.02434	0.06138	2.902
ENSMUSG00000022382	Wnt7b	wingless-type MMTV integration site family, member 7B [Source:MGI Symbol;Acc:MGI:98962]	0.04379	0.09961	2.885
ENSMUSG00000099059	Mir7676-2	microRNA 7676-2 [Source:MGI Symbol;Acc:MGI:5531172]	0.01257	0.03537	2.845
ENSMUSG00000078780	Gm5150	predicted gene 5150 [Source:MGI Symbol;Acc:MGI:3779469]	0.03539	0.08355	2.845
ENSMUSG00000058246	Gm10037	predicted gene 10037 [Source:MGI Symbol;Acc:MGI:3645096]	0.0499	0.1105	2.835
ENSMUSG00000040856	Dlk1	delta-like 1 homolog (Drosophila) [Source:MGI Symbol;Acc:MGI:94900]	0.03594	0.08468	2.799
ENSMUSG00000107549	Gm43961	predicted gene, 43961 [Source:MGI Symbol;Acc:MGI:5690353]	0.03262	0.07793	2.754
ENSMUSG00000109251	E230032D23Rik	RIKEN cDNA E230032D23 gene [Source:MGI Symbol;Acc:MGI:3041205]	0.01652	0.04443	2.75
ENSMUSG00000046442	Ppm1e	protein phosphatase 1E (PP2C domain containing) [Source:MGI Symbol;Acc:MGI:2444096]	0.01915	0.05031	2.712
ENSMUSG00000110170	St6galnac2	ST6 (alpha-N-acetyl-neuraminyl-2,3-beta-galactosyl-1,3)-N-acetylgalactosaminide alpha-2,6-sialyltransferase 2 [Source:MGI Symbol;Acc:MGI:107553]	0.0008003	0.003282	2.701
ENSMUSG00000046714	Foxc2	forkhead box C2 [Source:MGI Symbol;Acc:MGI:1347481]	0.02805	0.06886	2.701
ENSMUSG00000087095	Emx2os	Emx2 opposite strand/antisense transcript (non-protein coding) [Source:MGI Symbol;Acc:MGI:3052329]	0.01766	0.04701	2.7
ENSMUSG00000109770	Gm45465	predicted gene 45465 [Source:MGI Symbol;Acc:MGI:5791301]	0.03278	0.07828	2.694
ENSMUSG00000078868	Gm14412	predicted gene 14412 [Source:MGI Symbol;Acc:MGI:3652251]	0.007987	0.02412	2.69
ENSMUSG00000069806	Cacng7	calcium channel, voltage-dependent, gamma subunit 7 [Source:MGI Symbol;Acc:MGI:1932374]	5.87e-07	4.798e-06	2.656
ENSMUSG00000049036	Tmem121	transmembrane protein 121 [Source:MGI Symbol;Acc:MGI:1916445]	0.01922	0.05045	2.632
ENSMUSG00000027656	Wisp2	WNT1 inducible signaling pathway protein 2 [Source:MGI Symbol;Acc:MGI:1328326]	1.608e-17	4.585e-16	2.623
ENSMUSG00000041245	Wnk3	WNK lysine deficient protein kinase 3 [Source:MGI Symbol;Acc:MGI:2652875]	0.005976	0.01878	2.593
ENSMUSG00000038276	Asic3	acid-sensing (proton-gated) ion channel 3 [Source:MGI Symbol;Acc:MGI:2159339]	0.00332	0.01136	2.576
ENSMUSG00000113184	AC125351.1		0.02826	0.06918	2.531
ENSMUSG00000016995	Matn4	matrilin 4 [Source:MGI Symbol;Acc:MGI:1328314]	3.007e-13	5.597e-12	2.516
ENSMUSG00000026620	Mark1	MAP/microtubule affinity regulating kinase 1 [Source:MGI Symbol;Acc:MGI:2664902]	0.0002687	0.001249	2.512
ENSMUSG00000018927	Ccl6	chemokine (C-C motif) ligand 6 [Source:MGI Symbol;Acc:MGI:98263]	7.3e-10	9.042e-09	2.504
ENSMUSG00000020181	Nav3	neuron navigator 3 [Source:MGI Symbol;Acc:MGI:2183703]	2.281e-06	1.661e-05	2.483
ENSMUSG00000044250	Pced1b	PC-esterase domain containing 1B [Source:MGI Symbol;Acc:MGI:2446270]	0.003088	0.01065	2.478
ENSMUSG00000028347	Tmeff1	transmembrane protein with EGF-like and two follistatin-like domains 1 [Source:MGI Symbol;Acc:MGI:1926810]	0.0001227	0.0006196	2.474
ENSMUSG00000037705	Tecta	tectorin alpha [Source:MGI Symbol;Acc:MGI:109575]	0.02209	0.05656	2.447
ENSMUSG00000042401	Crtac1	cartilage acidic protein 1 [Source:MGI Symbol;Acc:MGI:1920082]	0.002708	0.009489	2.446
ENSMUSG00000016194	Hsd11b1	hydroxysteroid 11-beta dehydrogenase 1 [Source:MGI Symbol;Acc:MGI:103562]	1.22e-05	7.671e-05	2.427
ENSMUSG00000030790	Adm	adrenomedullin [Source:MGI Symbol;Acc:MGI:108058]	1.723e-14	3.748e-13	2.388
ENSMUSG00000018906	P4ha2	procollagen-proline, 2-oxoglutarate 4-dioxygenase (proline 4-hydroxylase), alpha II polypeptide [Source:MGI Symbol;Acc:MGI:894286]	2.702e-09	3.105e-08	2.385
ENSMUSG00000038677	Scube3	signal peptide, CUB domain, EGF-like 3 [Source:MGI Symbol;Acc:MGI:3045253]	0.03314	0.07897	2.375
ENSMUSG00000107011	Gm42906	predicted gene 42906 [Source:MGI Symbol;Acc:MGI:5663043]	0.007593	0.02307	2.366
ENSMUSG00000031519	Asb5	ankyrin repeat and SOCs box-containing 5 [Source:MGI Symbol;Acc:MGI:1923544]	0.0001616	0.0007906	2.357
ENSMUSG00000036743	Psma8	proteasome (prosome, macropain) subunit, alpha type, 8 [Source:MGI Symbol;Acc:MGI:1920927]	0.02908	0.07086	2.357
ENSMUSG00000087213	2810408I11Rik	RIKEN cDNA 2810408I11 gene [Source:MGI Symbol;Acc:MGI:1917191]	0.04459	0.1011	2.344
ENSMUSG00000025665	Rps6ka6	ribosomal protein S6 kinase polypeptide 6 [Source:MGI Symbol;Acc:MGI:1914321]	0.02082	0.0539	2.34
ENSMUSG00000028039	Efna3	ephrin A3 [Source:MGI Symbol;Acc:MGI:106644]	0.00908	0.02682	2.316
ENSMUSG00000097789	Gm2115	predicted gene 2115 [Source:MGI Symbol;Acc:MGI:3780284]	4.447e-06	3.06e-05	2.298
ENSMUSG00000097134	1110002J07Rik	RIKEN cDNA 1110002J07 gene [Source:MGI Symbol;Acc:MGI:1915738]	0.03704	0.08687	2.284
ENSMUSG00000031860	Pbx4	pre B cell leukemia homeobox 4 [Source:MGI Symbol;Acc:MGI:1931321]	0.009645	0.02825	2.28
ENSMUSG00000028773	Fabp3	fatty acid binding protein 3, muscle and heart [Source:MGI Symbol;Acc:MGI:95476]	0.007932	0.02399	2.272
ENSMUSG00000039985	Fam60a	family with sequence similarity 60, member A [Source:MGI Symbol;Acc:MGI:1929091]	0.00831	0.02494	2.264
ENSMUSG00000019278	Dpep1	dipeptidase 1 (renal) [Source:MGI Symbol;Acc:MGI:94917]	1.034e-06	8.058e-06	2.263
ENSMUSG00000087052	Gm8093	predicted gene 8093 [Source:MGI Symbol;Acc:MGI:3642975]	0.01404	0.03885	2.25
ENSMUSG00000085927	Gm15888	predicted gene 15888 [Source:MGI Symbol;Acc:MGI:3802176]	0.006994	0.02151	2.242
ENSMUSG00000029419	Gm996	predicted gene 996 [Source:MGI Symbol;Acc:MGI:2685842]	0.03153	0.07581	2.237
ENSMUSG00000025938	Slco5a1	solute carrier organic anion transporter family, member 5A1 [Source:MGI Symbol;Acc:MGI:2443431]	0.00261	0.009195	2.227
ENSMUSG00000008658	Rbfox1	RNA binding protein, fox-1 homolog (C. elegans) 1 [Source:MGI Symbol;Acc:MGI:1926224]	0.02748	0.06786	2.154
ENSMUSG00000019832	Rab32	RAB32, member RAS oncogene family [Source:MGI Symbol;Acc:MGI:1915094]	1.47e-14	3.21e-13	2.136
ENSMUSG00000002228	Ppm1j	protein phosphatase 1J [Source:MGI Symbol;Acc:MGI:1919137]	0.006626	0.02055	2.121
ENSMUSG00000070336	Fbxo47	F-box protein 47 [Source:MGI Symbol;Acc:MGI:1920223]	0.03457	0.0819	2.093
ENSMUSG00000057465	Saa2	serum amyloid A 2 [Source:MGI Symbol;Acc:MGI:98222]	0.04381	0.09962	2.091
ENSMUSG00000041920	Slc16a6	solute carrier family 16 (monocarboxylic acid transporters), member 6 [Source:MGI Symbol;Acc:MGI:2144585]	8.062e-10	9.911e-09	2.077
ENSMUSG00000100153	Gm5601	predicted pseudogene 5601 [Source:MGI Symbol;Acc:MGI:3647492]	0.03299	0.07872	2.072
ENSMUSG00000043051	Disc1	disrupted in schizophrenia 1 [Source:MGI Symbol;Acc:MGI:2447658]	0.002146	0.007759	2.053
ENSMUSG00000074622	Mafb	v-maf musculoaponeurotic fibrosarcoma oncogene family, protein B (avian) [Source:MGI Symbol;Acc:MGI:104555]	9.513e-12	1.505e-10	2.038
ENSMUSG00000028766	Alpl	alkaline phosphatase, liver/bone/kidney [Source:MGI Symbol;Acc:MGI:87983]	0.004943	0.01598	2.028
ENSMUSG00000038151	Prdm1	PR domain containing 1, with ZNF domain [Source:MGI Symbol;Acc:MGI:99655]	0.03756	0.08781	2.017
ENSMUSG00000040183	Ankrd6	ankyrin repeat domain 6 [Source:MGI Symbol;Acc:MGI:2154278]	0.0003411	0.001554	2.014
ENSMUSG00000047443	Erfe	erythroferrone [Source:MGI Symbol;Acc:MGI:3606476]	0.001122	0.004422	2.007
ENSMUSG00000008136	Fhl2	four and a half LIM domains 2 [Source:MGI Symbol;Acc:MGI:1338762]	1.688e-05	0.0001036	1.998
ENSMUSG00000031613	Hpgd	hydroxyprostaglandin dehydrogenase 15 (NAD) [Source:MGI Symbol;Acc:MGI:108085]	4.125e-10	5.323e-09	1.971
ENSMUSG00000033149	Phldb2	pleckstrin homology like domain, family B, member 2 [Source:MGI Symbol;Acc:MGI:2444981]	1.045e-14	2.327e-13	1.962
ENSMUSG00000031847	1700030J22Rik	RIKEN cDNA 1700030J22 gene [Source:MGI Symbol;Acc:MGI:1916778]	0.005173	0.01659	1.961
ENSMUSG00000034255	Arhgap27	Rho GTPase activating protein 27 [Source:MGI Symbol;Acc:MGI:1916903]	6.67e-06	4.457e-05	1.956
ENSMUSG00000017493	Igfbp4	insulin-like growth factor binding protein 4 [Source:MGI Symbol;Acc:MGI:96439]	5.589e-10	7.057e-09	1.909
ENSMUSG00000036887	C1qa	complement component 1, q subcomponent, alpha polypeptide [Source:MGI Symbol;Acc:MGI:88223]	2.096e-08	2.15e-07	1.853
ENSMUSG00000105403	Gm43618	predicted gene 43618 [Source:MGI Symbol;Acc:MGI:5663755]	0.0002403	0.001129	1.817
ENSMUSG00000109953	5430430B14Rik	RIKEN cDNA 5430430B14 gene [Source:MGI Symbol;Acc:MGI:1918674]	0.0005116	0.002216	1.817
ENSMUSG00000057286	St6galnac2	ST6 (alpha-N-acetyl-neuraminyl-2,3-beta-galactosyl-1,3)-N-acetylgalactosaminide alpha-2,6-sialyltransferase 2 [Source:MGI Symbol;Acc:MGI:107553]	8.183e-05	0.0004294	1.807
ENSMUSG00000104773	Mir7657	microRNA 7657 [Source:MGI Symbol;Acc:MGI:5562759]	0.0231	0.05874	1.807
ENSMUSG00000020407	Upp1	uridine phosphorylase 1 [Source:MGI Symbol;Acc:MGI:1097668]	0.04045	0.09329	1.791
ENSMUSG00000020333	Acsl6	acyl-CoA synthetase long-chain family member 6 [Source:MGI Symbol;Acc:MGI:894291]	0.04329	0.09874	1.784
ENSMUSG00000035270	Impg2	interphotoreceptor matrix proteoglycan 2 [Source:MGI Symbol;Acc:MGI:3044955]	0.01069	0.03084	1.779
ENSMUSG00000023349	Clec4n	C-type lectin domain family 4, member n [Source:MGI Symbol;Acc:MGI:1861231]	3.62e-09	4.108e-08	1.773
ENSMUSG00000096965	3300005D01Rik	RIKEN cDNA 3300005D01 gene [Source:MGI Symbol;Acc:MGI:1925762]	2.58e-05	0.0001524	1.762
ENSMUSG00000032387	Rbpms2	RNA binding protein with multiple splicing 2 [Source:MGI Symbol;Acc:MGI:1919223]	0.01473	0.04043	1.762
ENSMUSG00000055782	Abcd2	ATP-binding cassette, sub-family D (ALD), member 2 [Source:MGI Symbol;Acc:MGI:1349467]	8.777e-06	5.71e-05	1.757
ENSMUSG00000007888	Crlf1	cytokine receptor-like factor 1 [Source:MGI Symbol;Acc:MGI:1340030]	1.351e-05	8.449e-05	1.757
ENSMUSG00000002897	Il17ra	interleukin 17 receptor A [Source:MGI Symbol;Acc:MGI:107399]	3.247e-12	5.443e-11	1.756
ENSMUSG00000021384	Susd3	sushi domain containing 3 [Source:MGI Symbol;Acc:MGI:1913579]	6.623e-05	0.0003562	1.755
ENSMUSG00000112843	AC152979.5		0.01109	0.03181	1.755
ENSMUSG00000024301	Kifc5b	kinesin family member C5B [Source:MGI Symbol;Acc:MGI:2137414]	0.0009111	0.003681	1.733
ENSMUSG00000003863	Ppfia3	protein tyrosine phosphatase, receptor type, f polypeptide (PTPRF), interacting protein (liprin), alpha 3 [Source:MGI Symbol;Acc:MGI:1924037]	0.02299	0.0585	1.727
ENSMUSG00000098900	Gm18190	predicted gene, 18190 [Source:MGI Symbol;Acc:MGI:5010375]	0.04719	0.1058	1.72
ENSMUSG00000051146	Camk2n2	calcium/calmodulin-dependent protein kinase II inhibitor 2 [Source:MGI Symbol;Acc:MGI:1920297]	0.005422	0.01724	1.719
ENSMUSG00000030745	Il21r	interleukin 21 receptor [Source:MGI Symbol;Acc:MGI:1890475]	6.968e-05	0.0003721	1.717
ENSMUSG00000028197	Col24a1	collagen, type XXIV, alpha 1 [Source:MGI Symbol;Acc:MGI:1918605]	3.518e-05	0.0002022	1.716
ENSMUSG00000032374	Plod2	procollagen lysine, 2-oxoglutarate 5-dioxygenase 2 [Source:MGI Symbol;Acc:MGI:1347007]	1.076e-09	1.305e-08	1.698
ENSMUSG00000028124	Gclm	glutamate-cysteine ligase, modifier subunit [Source:MGI Symbol;Acc:MGI:104995]	5.759e-12	9.348e-11	1.681
ENSMUSG00000036356	Csgalnact1	chondroitin sulfate N-acetylgalactosaminyltransferase 1 [Source:MGI Symbol;Acc:MGI:2442354]	3.293e-06	2.314e-05	1.678
ENSMUSG00000100280	Gm28417	predicted gene 28417 [Source:MGI Symbol;Acc:MGI:5579123]	0.04808	0.1075	1.676
ENSMUSG00000103928	Gm37893	predicted gene, 37893 [Source:MGI Symbol;Acc:MGI:5611121]	0.01315	0.0367	1.671
ENSMUSG00000034957	Cebpa	CCAAT/enhancer binding protein (C/EBP), alpha [Source:MGI Symbol;Acc:MGI:99480]	5.974e-11	8.574e-10	1.668
ENSMUSG00000062480	Acat3	acetyl-Coenzyme A acetyltransferase 3 [Source:MGI Symbol;Acc:MGI:109182]	0.0001027	0.0005277	1.668
ENSMUSG00000029925	Tbxas1	thromboxane A synthase 1, platelet [Source:MGI Symbol;Acc:MGI:98497]	1.347e-07	1.223e-06	1.657
ENSMUSG00000042182	Bend6	BEN domain containing 6 [Source:MGI Symbol;Acc:MGI:2444572]	0.002061	0.007509	1.656
ENSMUSG00000021719	Rgs7bp	regulator of G-protein signalling 7 binding protein [Source:MGI Symbol;Acc:MGI:106334]	0.001033	0.004114	1.65
ENSMUSG00000033987	Dnah17	dynein, axonemal, heavy chain 17 [Source:MGI Symbol;Acc:MGI:1917176]	0.01268	0.03564	1.64
ENSMUSG00000022438	Parvb	parvin, beta [Source:MGI Symbol;Acc:MGI:2153063]	2.003e-10	2.713e-09	1.633
ENSMUSG00000022479	Vdr	vitamin D receptor [Source:MGI Symbol;Acc:MGI:103076]	0.0323	0.07735	1.628
ENSMUSG00000029380	Cxcl1	chemokine (C-X-C motif) ligand 1 [Source:MGI Symbol;Acc:MGI:108068]	0.001562	0.00591	1.603
ENSMUSG00000024480	Ap3s1	adaptor-related protein complex 3, sigma 1 subunit [Source:MGI Symbol;Acc:MGI:1337062]	3.134e-08	3.123e-07	1.602
ENSMUSG00000045672	Col27a1	collagen, type XXVII, alpha 1 [Source:MGI Symbol;Acc:MGI:2672118]	2.502e-06	1.804e-05	1.56
ENSMUSG00000032487	Ptgs2	prostaglandin-endoperoxide synthase 2 [Source:MGI Symbol;Acc:MGI:97798]	0.0008272	0.003377	1.55
ENSMUSG00000051341	Zfp52	zinc finger protein 52 [Source:MGI Symbol;Acc:MGI:99199]	1.47e-07	1.329e-06	1.548
ENSMUSG00000003865	Gys1	glycogen synthase 1, muscle [Source:MGI Symbol;Acc:MGI:101805]	2.873e-06	2.045e-05	1.546
ENSMUSG00000031402	Mpp1	membrane protein, palmitoylated [Source:MGI Symbol;Acc:MGI:105941]	5.26e-10	6.672e-09	1.54
ENSMUSG00000029108	Pcdh7	protocadherin 7 [Source:MGI Symbol;Acc:MGI:1860487]	6.389e-05	0.0003447	1.535
ENSMUSG00000027901	Dennd2d	DENN/MADD domain containing 2D [Source:MGI Symbol;Acc:MGI:2181193]	0.0136	0.03782	1.534
ENSMUSG00000023972	Ptk7	PTK7 protein tyrosine kinase 7 [Source:MGI Symbol;Acc:MGI:1918711]	2.131e-06	1.562e-05	1.533
ENSMUSG00000003282	Plag1	pleiomorphic adenoma gene 1 [Source:MGI Symbol;Acc:MGI:1891916]	0.01339	0.0373	1.529
ENSMUSG00000096916	Zfp850	zinc finger protein 850 [Source:MGI Symbol;Acc:MGI:3036281]	0.04327	0.09872	1.526
ENSMUSG00000018654	Ikzf1	IKAROS family zinc finger 1 [Source:MGI Symbol;Acc:MGI:1342540]	5.645e-07	4.628e-06	1.524
ENSMUSG00000024892	Pcx	pyruvate carboxylase [Source:MGI Symbol;Acc:MGI:97520]	4.502e-11	6.607e-10	1.523
ENSMUSG00000031493	Ggn	gametogenetin [Source:MGI Symbol;Acc:MGI:2181461]	0.004357	0.01429	1.523
ENSMUSG00000063286	Gm8995	predicted gene 8995 [Source:MGI Symbol;Acc:MGI:3644223]	7.413e-08	6.995e-07	1.519
ENSMUSG00000024727	Trpm6	transient receptor potential cation channel, subfamily M, member 6 [Source:MGI Symbol;Acc:MGI:2675603]	7.769e-08	7.314e-07	1.519
ENSMUSG00000030409	Dmpk	dystrophia myotonica-protein kinase [Source:MGI Symbol;Acc:MGI:94906]	2.874e-09	3.295e-08	1.511
ENSMUSG00000027333	Smox	spermine oxidase [Source:MGI Symbol;Acc:MGI:2445356]	2.066e-10	2.793e-09	1.509
ENSMUSG00000036905	C1qb	complement component 1, q subcomponent, beta polypeptide [Source:MGI Symbol;Acc:MGI:88224]	3.108e-06	2.199e-05	1.495
ENSMUSG00000020123	Avpr1a	arginine vasopressin receptor 1A [Source:MGI Symbol;Acc:MGI:1859216]	0.009076	0.02681	1.494
ENSMUSG00000079038	D130040H23Rik	RIKEN cDNA D130040H23 gene [Source:MGI Symbol;Acc:MGI:2444324]	0.04591	0.1035	1.489
ENSMUSG00000092074	Dynlt1a	dynein light chain Tctex-type 1A [Source:MGI Symbol;Acc:MGI:3807506]	0.003471	0.01178	1.48
ENSMUSG00000055480	Zfp458	zinc finger protein 458 [Source:MGI Symbol;Acc:MGI:3040691]	0.02785	0.06851	1.479
ENSMUSG00000068115	Ninl	ninein-like [Source:MGI Symbol;Acc:MGI:1925427]	2.958e-06	2.1e-05	1.477
ENSMUSG00000102813	Gm37795	predicted gene, 37795 [Source:MGI Symbol;Acc:MGI:5611023]	0.007611	0.02312	1.476
ENSMUSG00000074604	Mgst2	microsomal glutathione S-transferase 2 [Source:MGI Symbol;Acc:MGI:2448481]	0.007138	0.02189	1.474
ENSMUSG00000027684	Mecom	MDS1 and EVI1 complex locus [Source:MGI Symbol;Acc:MGI:95457]	0.001468	0.005594	1.472
ENSMUSG00000027082	Tfpi	tissue factor pathway inhibitor [Source:MGI Symbol;Acc:MGI:1095418]	1.051e-06	8.178e-06	1.47
ENSMUSG00000042684	Npl	N-acetylneuraminate pyruvate lyase [Source:MGI Symbol;Acc:MGI:1921341]	2.697e-09	3.105e-08	1.469
ENSMUSG00000028599	Tnfrsf1b	tumor necrosis factor receptor superfamily, member 1b [Source:MGI Symbol;Acc:MGI:1314883]	2.669e-06	1.912e-05	1.466
ENSMUSG00000047793	Sned1	sushi, nidogen and EGF-like domains 1 [Source:MGI Symbol;Acc:MGI:3045960]	1.068e-09	1.296e-08	1.46
ENSMUSG00000032066	Bco2	beta-carotene oxygenase 2 [Source:MGI Symbol;Acc:MGI:2177469]	0.009166	0.02701	1.46
ENSMUSG00000029131	Dnajb6	DnaJ heat shock protein family (Hsp40) member B6 [Source:MGI Symbol;Acc:MGI:1344381]	3.735e-08	3.666e-07	1.456
ENSMUSG00000081650	Gm16181	predicted gene 16181 [Source:MGI Symbol;Acc:MGI:3802038]	0.03108	0.07501	1.453
ENSMUSG00000000628	Hk2	hexokinase 2 [Source:MGI Symbol;Acc:MGI:1315197]	2.123e-08	2.175e-07	1.444
ENSMUSG00000031555	Adam9	a disintegrin and metallopeptidase domain 9 (meltrin gamma) [Source:MGI Symbol;Acc:MGI:105376]	2.603e-08	2.626e-07	1.433
ENSMUSG00000029291	Rufy3	RUN and FYVE domain containing 3 [Source:MGI Symbol;Acc:MGI:106484]	5.817e-08	5.55e-07	1.432
ENSMUSG00000038178	Slc43a2	solute carrier family 43, member 2 [Source:MGI Symbol;Acc:MGI:2442746]	3.231e-06	2.275e-05	1.429
ENSMUSG00000036896	C1qc	complement component 1, q subcomponent, C chain [Source:MGI Symbol;Acc:MGI:88225]	2.15e-06	1.574e-05	1.426
ENSMUSG00000020534	Shmt1	serine hydroxymethyltransferase 1 (soluble) [Source:MGI Symbol;Acc:MGI:98299]	0.001937	0.007109	1.426
ENSMUSG00000042349	Ikbke	inhibitor of kappaB kinase epsilon [Source:MGI Symbol;Acc:MGI:1929612]	1.446e-08	1.515e-07	1.413
ENSMUSG00000057666	Gapdh	glyceraldehyde-3-phosphate dehydrogenase [Source:MGI Symbol;Acc:MGI:95640]	2.887e-11	4.325e-10	1.411
ENSMUSG00000015112	Slc25a13	solute carrier family 25 (mitochondrial carrier, adenine nucleotide translocator), member 13 [Source:MGI Symbol;Acc:MGI:1354721]	6.094e-06	4.095e-05	1.411
ENSMUSG00000019139	Isyna1	myo-inositol 1-phosphate synthase A1 [Source:MGI Symbol;Acc:MGI:1919030]	1.232e-06	9.507e-06	1.407
ENSMUSG00000045348	Nyap1	neuronal tyrosine-phosphorylated phosphoinositide 3-kinase adaptor 1 [Source:MGI Symbol;Acc:MGI:2443880]	0.01617	0.04367	1.407
ENSMUSG00000028251	Tstd3	thiosulfate sulfurtransferase (rhodanese)-like domain containing 3 [Source:MGI Symbol;Acc:MGI:1924282]	2.663e-06	1.91e-05	1.406
ENSMUSG00000040563	Plppr2	phospholipid phosphatase related 2 [Source:MGI Symbol;Acc:MGI:2384575]	0.0002208	0.00105	1.405
ENSMUSG00000016526	Dyrk3	dual-specificity tyrosine-(Y)-phosphorylation regulated kinase 3 [Source:MGI Symbol;Acc:MGI:1330300]	0.00725	0.02219	1.397
ENSMUSG00000109274	Gm45133	predicted gene 45133 [Source:MGI Symbol;Acc:MGI:5753709]	0.02395	0.06061	1.397
ENSMUSG00000079508	Apoo	apolipoprotein O [Source:MGI Symbol;Acc:MGI:1915566]	0.008473	0.02533	1.395
ENSMUSG00000022894	Adamts5	a disintegrin-like and metallopeptidase (reprolysin type) with thrombospondin type 1 motif, 5 (aggrecanase-2) [Source:MGI Symbol;Acc:MGI:1346321]	3.508e-07	2.974e-06	1.388
ENSMUSG00000035697	Arhgap45	Rho GTPase activating protein 45 [Source:MGI Symbol;Acc:MGI:1917969]	3.007e-05	0.0001752	1.386
ENSMUSG00000019214	Chtf18	CTF18, chromosome transmission fidelity factor 18 [Source:MGI Symbol;Acc:MGI:2384887]	0.001492	0.005679	1.381
ENSMUSG00000035232	Pdk3	pyruvate dehydrogenase kinase, isoenzyme 3 [Source:MGI Symbol;Acc:MGI:2384308]	9.953e-08	9.221e-07	1.38
ENSMUSG00000059479	B3gnt8	UDP-GlcNAc:betaGal beta-1,3-N-acetylglucosaminyltransferase 8 [Source:MGI Symbol;Acc:MGI:2385269]	0.001763	0.006553	1.38
ENSMUSG00000090958	Lrrc32	leucine rich repeat containing 32 [Source:MGI Symbol;Acc:MGI:93882]	2.112e-05	0.0001271	1.378
ENSMUSG00000057234	Mettl15	methyltransferase like 15 [Source:MGI Symbol;Acc:MGI:1924144]	0.007728	0.02344	1.374
ENSMUSG00000108011	Gm44596	predicted gene 44596 [Source:MGI Symbol;Acc:MGI:5753172]	0.02607	0.06496	1.374
ENSMUSG00000026558	Uck2	uridine-cytidine kinase 2 [Source:MGI Symbol;Acc:MGI:1931744]	1.766e-07	1.576e-06	1.37
ENSMUSG00000049744	Arhgap15	Rho GTPase activating protein 15 [Source:MGI Symbol;Acc:MGI:1923367]	0.001431	0.005475	1.37
ENSMUSG00000002111	Spi1	spleen focus forming virus (SFFV) proviral integration oncogene [Source:MGI Symbol;Acc:MGI:98282]	3.58e-05	0.0002055	1.362
ENSMUSG00000052837	Junb	jun B proto-oncogene [Source:MGI Symbol;Acc:MGI:96647]	0.000523	0.002259	1.36
ENSMUSG00000021978	Extl3	exostoses (multiple)-like 3 [Source:MGI Symbol;Acc:MGI:1860765]	6.795e-06	4.534e-05	1.359
ENSMUSG00000105904	Mir24-1	microRNA 24-1 [Source:MGI Symbol;Acc:MGI:2676899]	0.04573	0.1032	1.356
ENSMUSG00000022283	Pabpc1	poly(A) binding protein, cytoplasmic 1 [Source:MGI Symbol;Acc:MGI:1349722]	6.202e-09	6.825e-08	1.354
ENSMUSG00000026321	Tnfrsf11a	tumor necrosis factor receptor superfamily, member 11a, NFKB activator [Source:MGI Symbol;Acc:MGI:1314891]	1.471e-06	1.118e-05	1.352
ENSMUSG00000005043	Sgsh	N-sulfoglucosamine sulfohydrolase (sulfamidase) [Source:MGI Symbol;Acc:MGI:1350341]	2.287e-05	0.0001365	1.351
ENSMUSG00000040265	Dnm3	dynamin 3 [Source:MGI Symbol;Acc:MGI:1341299]	1.139e-07	1.046e-06	1.35
ENSMUSG00000027134	Lpcat4	lysophosphatidylcholine acyltransferase 4 [Source:MGI Symbol;Acc:MGI:2138993]	0.0001732	0.0008412	1.349
ENSMUSG00000038517	Tbkbp1	TBK1 binding protein 1 [Source:MGI Symbol;Acc:MGI:1920424]	9.301e-06	6.01e-05	1.346
ENSMUSG00000039031	Arhgap18	Rho GTPase activating protein 18 [Source:MGI Symbol;Acc:MGI:1921160]	1.022e-08	1.093e-07	1.342
ENSMUSG00000028207	Asph	aspartate-beta-hydroxylase [Source:MGI Symbol;Acc:MGI:1914186]	1.504e-07	1.357e-06	1.342
ENSMUSG00000032020	Ubash3b	ubiquitin associated and SH3 domain containing, B [Source:MGI Symbol;Acc:MGI:1920078]	1.276e-06	9.822e-06	1.339
ENSMUSG00000021108	Prkch	protein kinase C, eta [Source:MGI Symbol;Acc:MGI:97600]	1.806e-07	1.606e-06	1.335
ENSMUSG00000056501	Cebpb	CCAAT/enhancer binding protein (C/EBP), beta [Source:MGI Symbol;Acc:MGI:88373]	0.000375	0.001687	1.331
ENSMUSG00000042549	Map2k3os	mitogen-activated protein kinase kinase 3, opposite strand [Source:MGI Symbol;Acc:MGI:1344334]	0.01696	0.0454	1.33
ENSMUSG00000030030	1700003E16Rik	RIKEN cDNA 1700003E16 gene [Source:MGI Symbol;Acc:MGI:1919087]	0.039	0.09058	1.329
ENSMUSG00000023087	Noct	nocturnin [Source:MGI Symbol;Acc:MGI:109382]	0.006762	0.02092	1.321
ENSMUSG00000028179	Cth	cystathionase (cystathionine gamma-lyase) [Source:MGI Symbol;Acc:MGI:1339968]	0.02763	0.0681	1.319
ENSMUSG00000045374	Wdr81	WD repeat domain 81 [Source:MGI Symbol;Acc:MGI:2681828]	4.347e-06	2.996e-05	1.317
ENSMUSG00000038965	Ube2l3	ubiquitin-conjugating enzyme E2L 3 [Source:MGI Symbol;Acc:MGI:109240]	3.301e-10	4.345e-09	1.315
ENSMUSG00000043439	Epop	elongin BC and polycomb repressive complex 2 associated protein [Source:MGI Symbol;Acc:MGI:2143991]	0.004122	0.01363	1.313
ENSMUSG00000034342	Cbl	Casitas B-lineage lymphoma [Source:MGI Symbol;Acc:MGI:88279]	3.11e-05	0.0001808	1.309
ENSMUSG00000010751	Tnfrsf22	tumor necrosis factor receptor superfamily, member 22 [Source:MGI Symbol;Acc:MGI:1930270]	0.0001474	0.0007277	1.303
ENSMUSG00000024542	Cep192	centrosomal protein 192 [Source:MGI Symbol;Acc:MGI:1918049]	4.321e-06	2.979e-05	1.302
ENSMUSG00000043940	Wdfy3	WD repeat and FYVE domain containing 3 [Source:MGI Symbol;Acc:MGI:1096875]	3.747e-05	0.0002138	1.296
ENSMUSG00000030220	Arhgdib	Rho, GDP dissociation inhibitor (GDI) beta [Source:MGI Symbol;Acc:MGI:101940]	1.022e-06	7.974e-06	1.294
ENSMUSG00000028690	Mmachc	methylmalonic aciduria cblC type, with homocystinuria [Source:MGI Symbol;Acc:MGI:1914346]	0.0009556	0.00384	1.288
ENSMUSG00000026773	Pfkfb3	6-phosphofructo-2-kinase/fructose-2,6-biphosphatase 3 [Source:MGI Symbol;Acc:MGI:2181202]	8.772e-07	6.94e-06	1.284
ENSMUSG00000038827	Fam206a	family with sequence similarity 206, member A [Source:MGI Symbol;Acc:MGI:2677850]	5.839e-08	5.564e-07	1.282
ENSMUSG00000057561	Eif1a	eukaryotic translation initiation factor 1A [Source:MGI Symbol;Acc:MGI:95298]	1.582e-09	1.874e-08	1.28
ENSMUSG00000020520	Galnt10	UDP-N-acetyl-alpha-D-galactosamine:polypeptide N-acetylgalactosaminyltransferase 10 [Source:MGI Symbol;Acc:MGI:1890480]	5.604e-08	5.353e-07	1.28
ENSMUSG00000040663	Clcf1	cardiotrophin-like cytokine factor 1 [Source:MGI Symbol;Acc:MGI:1930088]	0.005119	0.01646	1.28
ENSMUSG00000024769	Cdc42bpg	CDC42 binding protein kinase gamma (DMPK-like) [Source:MGI Symbol;Acc:MGI:2652845]	4.083e-05	0.0002314	1.279
ENSMUSG00000054115	Skp2	S-phase kinase-associated protein 2 (p45) [Source:MGI Symbol;Acc:MGI:1351663]	9.136e-06	5.918e-05	1.278
ENSMUSG00000028066	Pmf1	polyamine-modulated factor 1 [Source:MGI Symbol;Acc:MGI:1914287]	0.0001688	0.0008229	1.276
ENSMUSG00000048279	Sacs	sacsin [Source:MGI Symbol;Acc:MGI:1354724]	0.0009706	0.003893	1.274
ENSMUSG00000024732	Ccdc86	coiled-coil domain containing 86 [Source:MGI Symbol;Acc:MGI:1277220]	3.28e-05	0.00019	1.272
ENSMUSG00000032532	Cck	cholecystokinin [Source:MGI Symbol;Acc:MGI:88297]	0.002663	0.009354	1.272
ENSMUSG00000039763	Dnajc28	DnaJ heat shock protein family (Hsp40) member C28 [Source:MGI Symbol;Acc:MGI:2181053]	0.000338	0.00154	1.271
ENSMUSG00000033900	Map9	microtubule-associated protein 9 [Source:MGI Symbol;Acc:MGI:2442208]	0.01211	0.03429	1.267
ENSMUSG00000089945	Pakap	paralemmin A kinase anchor protein [Source:MGI Symbol;Acc:MGI:5141924]	6.479e-05	0.0003493	1.266
ENSMUSG00000024966	Stip1	stress-induced phosphoprotein 1 [Source:MGI Symbol;Acc:MGI:109130]	4.886e-10	6.24e-09	1.265
ENSMUSG00000073982	Rhog	ras homolog family member G [Source:MGI Symbol;Acc:MGI:1928370]	3.563e-06	2.488e-05	1.262
ENSMUSG00000043671	Dpy19l3	dpy-19-like 3 (C. elegans) [Source:MGI Symbol;Acc:MGI:2443952]	4.127e-05	0.0002332	1.26
ENSMUSG00000049881	2810025M15Rik	RIKEN cDNA 2810025M15 gene [Source:MGI Symbol;Acc:MGI:1917203]	0.0001947	0.0009357	1.26
ENSMUSG00000037410	Tbc1d2b	TBC1 domain family, member 2B [Source:MGI Symbol;Acc:MGI:1914266]	1.082e-08	1.151e-07	1.259
ENSMUSG00000006281	Tep1	telomerase associated protein 1 [Source:MGI Symbol;Acc:MGI:109573]	7.831e-07	6.272e-06	1.258
ENSMUSG00000025225	Nfkb2	nuclear factor of kappa light polypeptide gene enhancer in B cells 2, p49/p100 [Source:MGI Symbol;Acc:MGI:1099800]	0.000174	0.0008448	1.258
ENSMUSG00000038729	Akap2	A kinase (PRKA) anchor protein 2 [Source:MGI Symbol;Acc:MGI:1306795]	7.824e-05	0.0004125	1.257
ENSMUSG00000028364	Tnc	tenascin C [Source:MGI Symbol;Acc:MGI:101922]	0.005055	0.01629	1.252
ENSMUSG00000089762	Ier5l	immediate early response 5-like [Source:MGI Symbol;Acc:MGI:1919750]	0.00943	0.02768	1.249
ENSMUSG00000015852	Fcrls	Fc receptor-like S, scavenger receptor [Source:MGI Symbol;Acc:MGI:1933397]	0.009442	0.0277	1.247
ENSMUSG00000033417	Cacul1	CDK2 associated, cullin domain 1 [Source:MGI Symbol;Acc:MGI:1926082]	1.117e-05	7.088e-05	1.246
ENSMUSG00000098318	Lockd	lncRNA downstream of Cdkn1b [Source:MGI Symbol;Acc:MGI:1915081]	0.02968	0.07212	1.246
ENSMUSG00000036103	Colec12	collectin sub-family member 12 [Source:MGI Symbol;Acc:MGI:2152907]	2.71e-07	2.345e-06	1.242
ENSMUSG00000031605	Klhl2	kelch-like 2, Mayven [Source:MGI Symbol;Acc:MGI:1924363]	0.0001434	0.0007094	1.235
ENSMUSG00000030798	Cd37	CD37 antigen [Source:MGI Symbol;Acc:MGI:88330]	0.001609	0.006064	1.235
ENSMUSG00000020790	Ankfy1	ankyrin repeat and FYVE domain containing 1 [Source:MGI Symbol;Acc:MGI:1337008]	3.892e-07	3.276e-06	1.234
ENSMUSG00000025037	Maoa	monoamine oxidase A [Source:MGI Symbol;Acc:MGI:96915]	0.001378	0.005288	1.234
ENSMUSG00000041420	Meis3	Meis homeobox 3 [Source:MGI Symbol;Acc:MGI:108519]	3.268e-05	0.0001894	1.226
ENSMUSG00000004698	Hdac9	histone deacetylase 9 [Source:MGI Symbol;Acc:MGI:1931221]	0.0008221	0.00336	1.225
ENSMUSG00000074865	Zfp934	zinc finger protein 934 [Source:MGI Symbol;Acc:MGI:1924367]	0.00382	0.01278	1.224
ENSMUSG00000051344	Plekhm3	pleckstrin homology domain containing, family M, member 3 [Source:MGI Symbol;Acc:MGI:2443627]	7.517e-05	0.0003978	1.22
ENSMUSG00000021840	Mapk1ip1l	mitogen-activated protein kinase 1 interacting protein 1-like [Source:MGI Symbol;Acc:MGI:2444022]	5.708e-07	4.672e-06	1.216
ENSMUSG00000019132	BC005537	cDNA sequence BC005537 [Source:MGI Symbol;Acc:MGI:2441726]	7.442e-09	8.097e-08	1.211
ENSMUSG00000044876	Zfp444	zinc finger protein 444 [Source:MGI Symbol;Acc:MGI:1923365]	5.816e-05	0.0003168	1.211
ENSMUSG00000022765	Snap29	synaptosomal-associated protein 29 [Source:MGI Symbol;Acc:MGI:1914724]	7.972e-07	6.375e-06	1.205
ENSMUSG00000028634	Hivep3	human immunodeficiency virus type I enhancer binding protein 3 [Source:MGI Symbol;Acc:MGI:106589]	0.0004598	0.002019	1.205
ENSMUSG00000035021	Baz1a	bromodomain adjacent to zinc finger domain 1A [Source:MGI Symbol;Acc:MGI:1309478]	0.0001051	0.0005395	1.204
ENSMUSG00000036622	Atp13a2	ATPase type 13A2 [Source:MGI Symbol;Acc:MGI:1922022]	0.001098	0.004342	1.204
ENSMUSG00000023845	Lnpep	leucyl/cystinyl aminopeptidase [Source:MGI Symbol;Acc:MGI:2387123]	0.007702	0.02338	1.202
ENSMUSG00000030978	Rrm1	ribonucleotide reductase M1 [Source:MGI Symbol;Acc:MGI:98180]	4.675e-08	4.505e-07	1.2
ENSMUSG00000021996	Esd	esterase D/formylglutathione hydrolase [Source:MGI Symbol;Acc:MGI:95421]	4.612e-08	4.447e-07	1.199
ENSMUSG00000031278	Acsl4	acyl-CoA synthetase long-chain family member 4 [Source:MGI Symbol;Acc:MGI:1354713]	1.071e-05	6.818e-05	1.199
ENSMUSG00000022500	Litaf	LPS-induced TN factor [Source:MGI Symbol;Acc:MGI:1929512]	1.16e-06	8.985e-06	1.197
ENSMUSG00000074577	Fam65c	family with sequence similarity 65, member C [Source:MGI Symbol;Acc:MGI:1916803]	0.02514	0.06304	1.196
ENSMUSG00000057948	Unc13d	unc-13 homolog D (C. elegans) [Source:MGI Symbol;Acc:MGI:1917700]	0.007293	0.02229	1.195
ENSMUSG00000022010	Tsc22d1	TSC22 domain family, member 1 [Source:MGI Symbol;Acc:MGI:109127]	1.531e-06	1.157e-05	1.194
ENSMUSG00000059552	Trp53	transformation related protein 53 [Source:MGI Symbol;Acc:MGI:98834]	7.622e-06	5.025e-05	1.188
ENSMUSG00000062127	Cttnbp2nl	CTTNBP2 N-terminal like [Source:MGI Symbol;Acc:MGI:1933137]	0.0004208	0.001865	1.187
ENSMUSG00000024044	Epb41l3	erythrocyte membrane protein band 4.1 like 3 [Source:MGI Symbol;Acc:MGI:103008]	0.002346	0.008368	1.187
ENSMUSG00000039005	Tlr4	toll-like receptor 4 [Source:MGI Symbol;Acc:MGI:96824]	3.09e-05	0.0001798	1.18
ENSMUSG00000023923	Tbc1d5	TBC1 domain family, member 5 [Source:MGI Symbol;Acc:MGI:1919488]	4.98e-05	0.0002759	1.179
ENSMUSG00000086316	2210013O21Rik	RIKEN cDNA 2210013O21 gene [Source:MGI Symbol;Acc:MGI:1917373]	0.0001177	0.0005973	1.179
ENSMUSG00000036948	BC037034	cDNA sequence BC037034 [Source:MGI Symbol;Acc:MGI:2385896]	0.003505	0.01188	1.177
ENSMUSG00000034265	Zdhhc14	zinc finger, DHHC domain containing 14 [Source:MGI Symbol;Acc:MGI:2653229]	4.247e-06	2.931e-05	1.176
ENSMUSG00000026708	Cenpl	centromere protein L [Source:MGI Symbol;Acc:MGI:1917704]	5.282e-05	0.000291	1.175
ENSMUSG00000056204	Pgpep1	pyroglutamyl-peptidase I [Source:MGI Symbol;Acc:MGI:1913772]	1.278e-08	1.35e-07	1.174
ENSMUSG00000026005	Rpe	ribulose-5-phosphate-3-epimerase [Source:MGI Symbol;Acc:MGI:1913896]	6.302e-05	0.0003407	1.174
ENSMUSG00000032643	Fhl3	four and a half LIM domains 3 [Source:MGI Symbol;Acc:MGI:1341092]	8.071e-06	5.304e-05	1.173
ENSMUSG00000046567	4930430F08Rik	RIKEN cDNA 4930430F08 gene [Source:MGI Symbol;Acc:MGI:1921197]	7.625e-05	0.000403	1.172
ENSMUSG00000040479	Dgkz	diacylglycerol kinase zeta [Source:MGI Symbol;Acc:MGI:1278339]	2.415e-05	0.0001434	1.171
ENSMUSG00000026019	Wdr12	WD repeat domain 12 [Source:MGI Symbol;Acc:MGI:1927241]	4.058e-06	2.807e-05	1.17
ENSMUSG00000026667	Uhmk1	U2AF homology motif (UHM) kinase 1 [Source:MGI Symbol;Acc:MGI:1341908]	1.404e-05	8.743e-05	1.168
ENSMUSG00000050410	Tcf19	transcription factor 19 [Source:MGI Symbol;Acc:MGI:103180]	3.816e-05	0.0002175	1.168
ENSMUSG00000026657	Frmd4a	FERM domain containing 4A [Source:MGI Symbol;Acc:MGI:1919850]	0.001147	0.004514	1.168
ENSMUSG00000032737	Inppl1	inositol polyphosphate phosphatase-like 1 [Source:MGI Symbol;Acc:MGI:1333787]	2.028e-06	1.491e-05	1.165
ENSMUSG00000021733	Slc4a7	solute carrier family 4, sodium bicarbonate cotransporter, member 7 [Source:MGI Symbol;Acc:MGI:2443878]	0.0006041	0.00256	1.163
ENSMUSG00000096188	Cmtm4	CKLF-like MARVEL transmembrane domain containing 4 [Source:MGI Symbol;Acc:MGI:2142888]	2.96e-05	0.0001729	1.162
ENSMUSG00000029657	Hsph1	heat shock 105kDa/110kDa protein 1 [Source:MGI Symbol;Acc:MGI:105053]	8.706e-06	5.67e-05	1.161
ENSMUSG00000018395	Kif3a	kinesin family member 3A [Source:MGI Symbol;Acc:MGI:107689]	9.008e-07	7.113e-06	1.16
ENSMUSG00000049823	Zbtb12	zinc finger and BTB domain containing 12 [Source:MGI Symbol;Acc:MGI:88133]	0.008951	0.02649	1.16
ENSMUSG00000028073	Pear1	platelet endothelial aggregation receptor 1 [Source:MGI Symbol;Acc:MGI:1920432]	0.005106	0.01643	1.159
ENSMUSG00000032640	Chsy1	chondroitin sulfate synthase 1 [Source:MGI Symbol;Acc:MGI:2681120]	3.852e-06	2.681e-05	1.158
ENSMUSG00000054717	Hmgb2	high mobility group box 2 [Source:MGI Symbol;Acc:MGI:96157]	0.0001285	0.0006453	1.156
ENSMUSG00000053746	Ptrh1	peptidyl-tRNA hydrolase 1 homolog [Source:MGI Symbol;Acc:MGI:1913779]	0.004179	0.01379	1.155
ENSMUSG00000026469	Xpr1	xenotropic and polytropic retrovirus receptor 1 [Source:MGI Symbol;Acc:MGI:97932]	1.045e-05	6.672e-05	1.152
ENSMUSG00000056536	Pign	phosphatidylinositol glycan anchor biosynthesis, class N [Source:MGI Symbol;Acc:MGI:1351629]	4.215e-07	3.537e-06	1.151
ENSMUSG00000039410	Prdm16	PR domain containing 16 [Source:MGI Symbol;Acc:MGI:1917923]	0.04842	0.1081	1.151
ENSMUSG00000021423	Ly86	lymphocyte antigen 86 [Source:MGI Symbol;Acc:MGI:1321404]	4.423e-07	3.692e-06	1.15
ENSMUSG00000001300	Efnb2	ephrin B2 [Source:MGI Symbol;Acc:MGI:105097]	3.135e-05	0.0001821	1.15
ENSMUSG00000006586	Runx1t1	runt-related transcription factor 1; translocated to, 1 (cyclin D-related) [Source:MGI Symbol;Acc:MGI:104793]	0.001013	0.004042	1.15
ENSMUSG00000028243	Ubxn2b	UBX domain protein 2B [Source:MGI Symbol;Acc:MGI:1915303]	0.0001375	0.0006841	1.149
ENSMUSG00000031447	Lamp1	lysosomal-associated membrane protein 1 [Source:MGI Symbol;Acc:MGI:96745]	2.336e-08	2.375e-07	1.147
ENSMUSG00000036046	5031439G07Rik	RIKEN cDNA 5031439G07 gene [Source:MGI Symbol;Acc:MGI:2444899]	4.853e-06	3.317e-05	1.146
ENSMUSG00000092203	1110038B12Rik	RIKEN cDNA 1110038B12 gene [Source:MGI Symbol;Acc:MGI:1916013]	5.556e-05	0.0003038	1.142
ENSMUSG00000029687	Ezh2	enhancer of zeste 2 polycomb repressive complex 2 subunit [Source:MGI Symbol;Acc:MGI:107940]	5.371e-06	3.642e-05	1.141
ENSMUSG00000030562	Nox4	NADPH oxidase 4 [Source:MGI Symbol;Acc:MGI:1354184]	0.0005968	0.002531	1.14
ENSMUSG00000018882	Mrpl45	mitochondrial ribosomal protein L45 [Source:MGI Symbol;Acc:MGI:1914286]	3.972e-05	0.0002258	1.137
ENSMUSG00000001707	Eef1e1	eukaryotic translation elongation factor 1 epsilon 1 [Source:MGI Symbol;Acc:MGI:1913393]	1.243e-05	7.798e-05	1.134
ENSMUSG00000027639	Samhd1	SAM domain and HD domain, 1 [Source:MGI Symbol;Acc:MGI:1927468]	7.412e-06	4.9e-05	1.133
ENSMUSG00000091243	Vgll3	vestigial like family member 3 [Source:MGI Symbol;Acc:MGI:1920819]	0.01606	0.04343	1.131
ENSMUSG00000032012	Nectin1	nectin cell adhesion molecule 1 [Source:MGI Symbol;Acc:MGI:1926483]	0.002901	0.01009	1.13
ENSMUSG00000039704	Lmbrd2	LMBR1 domain containing 2 [Source:MGI Symbol;Acc:MGI:2444173]	0.01053	0.03045	1.126
ENSMUSG00000038459	Abhd17c	abhydrolase domain containing 17C [Source:MGI Symbol;Acc:MGI:1917428]	2.326e-06	1.688e-05	1.124
ENSMUSG00000026072	Il1r1	interleukin 1 receptor, type I [Source:MGI Symbol;Acc:MGI:96545]	2.614e-06	1.877e-05	1.123
ENSMUSG00000021217	Tshz3	teashirt zinc finger family member 3 [Source:MGI Symbol;Acc:MGI:2442819]	0.0001908	0.0009181	1.123
ENSMUSG00000058446	Znrf2	zinc and ring finger 2 [Source:MGI Symbol;Acc:MGI:1196246]	0.0004353	0.001922	1.122
ENSMUSG00000037773	Pced1a	PC-esterase domain containing 1A [Source:MGI Symbol;Acc:MGI:2442177]	4.097e-05	0.0002319	1.121
ENSMUSG00000029434	Vps33a	VPS33A CORVET/HOPS core subunit [Source:MGI Symbol;Acc:MGI:1924823]	6.386e-07	5.18e-06	1.12
ENSMUSG00000015461	Atf6b	activating transcription factor 6 beta [Source:MGI Symbol;Acc:MGI:105121]	2.947e-05	0.0001723	1.12
ENSMUSG00000051864	Tbc1d22a	TBC1 domain family, member 22a [Source:MGI Symbol;Acc:MGI:1289265]	1.254e-06	9.663e-06	1.119
ENSMUSG00000033356	Pus7l	pseudouridylate synthase 7-like [Source:MGI Symbol;Acc:MGI:1926145]	0.02156	0.05542	1.118
ENSMUSG00000024059	Clip4	CAP-GLY domain containing linker protein family, member 4 [Source:MGI Symbol;Acc:MGI:1919100]	0.001985	0.007265	1.115
ENSMUSG00000052214	Opa3	optic atrophy 3 [Source:MGI Symbol;Acc:MGI:2686271]	1.867e-07	1.658e-06	1.113
ENSMUSG00000024381	Bin1	bridging integrator 1 [Source:MGI Symbol;Acc:MGI:108092]	6.081e-07	4.955e-06	1.113
ENSMUSG00000024066	Xdh	xanthine dehydrogenase [Source:MGI Symbol;Acc:MGI:98973]	1.311e-06	1.006e-05	1.113
ENSMUSG00000060216	Arrb2	arrestin, beta 2 [Source:MGI Symbol;Acc:MGI:99474]	4.681e-05	0.0002608	1.111
ENSMUSG00000024085	Man2a1	mannosidase 2, alpha 1 [Source:MGI Symbol;Acc:MGI:104669]	0.0001804	0.0008731	1.111
ENSMUSG00000070047	Fat1	FAT atypical cadherin 1 [Source:MGI Symbol;Acc:MGI:109168]	2.016e-06	1.483e-05	1.11
ENSMUSG00000005986	Ankrd13d	ankyrin repeat domain 13 family, member D [Source:MGI Symbol;Acc:MGI:1915673]	0.02715	0.0672	1.11
ENSMUSG00000028960	Ube4b	ubiquitination factor E4B [Source:MGI Symbol;Acc:MGI:1927086]	2.411e-07	2.1e-06	1.109
ENSMUSG00000001542	Ell2	elongation factor RNA polymerase II 2 [Source:MGI Symbol;Acc:MGI:2183438]	0.001028	0.004096	1.109
ENSMUSG00000028893	Sesn2	sestrin 2 [Source:MGI Symbol;Acc:MGI:2651874]	0.0004128	0.001834	1.108
ENSMUSG00000025742	Prps2	phosphoribosyl pyrophosphate synthetase 2 [Source:MGI Symbol;Acc:MGI:97776]	0.0004623	0.002028	1.107
ENSMUSG00000024986	Hhex	hematopoietically expressed homeobox [Source:MGI Symbol;Acc:MGI:96086]	0.0006903	0.002884	1.106
ENSMUSG00000039623	Ap5z1	adaptor-related protein complex 5, zeta 1 subunit [Source:MGI Symbol;Acc:MGI:1924908]	0.002571	0.009074	1.105
ENSMUSG00000024052	Lpin2	lipin 2 [Source:MGI Symbol;Acc:MGI:1891341]	6.242e-05	0.0003379	1.104
ENSMUSG00000020654	Adcy3	adenylate cyclase 3 [Source:MGI Symbol;Acc:MGI:99675]	3.128e-05	0.0001817	1.103
ENSMUSG00000031982	Arv1	ARV1 homolog, fatty acid homeostasis modulator [Source:MGI Symbol;Acc:MGI:1916115]	0.01257	0.03537	1.103
ENSMUSG00000024621	Csf1r	colony stimulating factor 1 receptor [Source:MGI Symbol;Acc:MGI:1339758]	0.001061	0.004212	1.102
ENSMUSG00000071203	Naip5	NLR family, apoptosis inhibitory protein 5 [Source:MGI Symbol;Acc:MGI:1298220]	0.0007448	0.00308	1.101
ENSMUSG00000025314	Ptprj	protein tyrosine phosphatase, receptor type, J [Source:MGI Symbol;Acc:MGI:104574]	0.001147	0.004514	1.101
ENSMUSG00000034707	Gns	glucosamine (N-acetyl)-6-sulfatase [Source:MGI Symbol;Acc:MGI:1922862]	3.087e-07	2.644e-06	1.097
ENSMUSG00000058624	Gda	guanine deaminase [Source:MGI Symbol;Acc:MGI:95678]	0.0004233	0.001874	1.096
ENSMUSG00000028717	Tal1	T cell acute lymphocytic leukemia 1 [Source:MGI Symbol;Acc:MGI:98480]	0.008463	0.02531	1.096
ENSMUSG00000038527	C1rl	complement component 1, r subcomponent-like [Source:MGI Symbol;Acc:MGI:2660692]	0.0004158	0.001845	1.094
ENSMUSG00000027242	Wdr76	WD repeat domain 76 [Source:MGI Symbol;Acc:MGI:1926186]	0.0005482	0.002348	1.094
ENSMUSG00000029840	Mtpn	myotrophin [Source:MGI Symbol;Acc:MGI:99445]	0.0001596	0.0007818	1.093
ENSMUSG00000025949	Pikfyve	phosphoinositide kinase, FYVE finger containing [Source:MGI Symbol;Acc:MGI:1335106]	1.997e-05	0.000121	1.092
ENSMUSG00000048779	P2ry6	pyrimidinergic receptor P2Y, G-protein coupled, 6 [Source:MGI Symbol;Acc:MGI:2673874]	0.001237	0.004822	1.092
ENSMUSG00000037905	Bri3bp	Bri3 binding protein [Source:MGI Symbol;Acc:MGI:1924059]	4.428e-06	3.049e-05	1.091
ENSMUSG00000078942	Naip6	NLR family, apoptosis inhibitory protein 6 [Source:MGI Symbol;Acc:MGI:1298222]	0.001064	0.004222	1.091
ENSMUSG00000021109	Hif1a	hypoxia inducible factor 1, alpha subunit [Source:MGI Symbol;Acc:MGI:106918]	1.091e-05	6.929e-05	1.089
ENSMUSG00000029175	Slc35f6	solute carrier family 35, member F6 [Source:MGI Symbol;Acc:MGI:1922169]	1.9e-07	1.685e-06	1.088
ENSMUSG00000040945	Rcc2	regulator of chromosome condensation 2 [Source:MGI Symbol;Acc:MGI:1919784]	9.475e-06	6.113e-05	1.087
ENSMUSG00000029804	Herc3	hect domain and RLD 3 [Source:MGI Symbol;Acc:MGI:1921248]	0.001457	0.005559	1.085
ENSMUSG00000022335	Zfat	zinc finger and AT hook domain containing [Source:MGI Symbol;Acc:MGI:2681865]	0.002744	0.009604	1.085
ENSMUSG00000018921	Pelp1	proline, glutamic acid and leucine rich protein 1 [Source:MGI Symbol;Acc:MGI:1922523]	0.0006414	0.002702	1.084
ENSMUSG00000053113	Socs3	suppressor of cytokine signaling 3 [Source:MGI Symbol;Acc:MGI:1201791]	1.415e-05	8.805e-05	1.083
ENSMUSG00000025507	Pidd1	p53 induced death domain protein 1 [Source:MGI Symbol;Acc:MGI:1889507]	0.009846	0.02875	1.083
ENSMUSG00000047221	Fam185a	family with sequence similarity 185, member A [Source:MGI Symbol;Acc:MGI:2140983]	0.001769	0.006569	1.081
ENSMUSG00000050973	Gdpgp1	GDP-D-glucose phosphorylase 1 [Source:MGI Symbol;Acc:MGI:2443429]	0.001996	0.0073	1.081
ENSMUSG00000015312	Gadd45b	growth arrest and DNA-damage-inducible 45 beta [Source:MGI Symbol;Acc:MGI:107776]	0.004835	0.01569	1.081
ENSMUSG00000039934	Gsap	gamma-secretase activating protein [Source:MGI Symbol;Acc:MGI:2442259]	1.057e-05	6.746e-05	1.08
ENSMUSG00000034371	Tkfc	triokinase, FMN cyclase [Source:MGI Symbol;Acc:MGI:2385084]	0.0001597	0.0007821	1.08
ENSMUSG00000024776	Stambpl1	STAM binding protein like 1 [Source:MGI Symbol;Acc:MGI:1923880]	0.0002216	0.001053	1.08
ENSMUSG00000020868	Xylt2	xylosyltransferase II [Source:MGI Symbol;Acc:MGI:2444797]	0.001549	0.005868	1.079
ENSMUSG00000093701	Gm21970	predicted gene 21970 [Source:MGI Symbol;Acc:MGI:5439439]	5.931e-07	4.844e-06	1.076
ENSMUSG00000021133	Susd6	sushi domain containing 6 [Source:MGI Symbol;Acc:MGI:2444661]	0.0001578	0.0007742	1.076
ENSMUSG00000074220	Zfp382	zinc finger protein 382 [Source:MGI Symbol;Acc:MGI:3588204]	0.0366	0.08602	1.076
ENSMUSG00000060703	Cd302	CD302 antigen [Source:MGI Symbol;Acc:MGI:1913455]	3.885e-07	3.273e-06	1.074
ENSMUSG00000061288	Taok3	TAO kinase 3 [Source:MGI Symbol;Acc:MGI:3041177]	6.572e-05	0.0003541	1.074
ENSMUSG00000024817	Uhrf2	ubiquitin-like, containing PHD and RING finger domains 2 [Source:MGI Symbol;Acc:MGI:1923718]	1.796e-07	1.6e-06	1.073
ENSMUSG00000027175	Tcp11l1	t-complex 11 like 1 [Source:MGI Symbol;Acc:MGI:2444263]	0.00192	0.007053	1.071
ENSMUSG00000021131	Erh	enhancer of rudimentary homolog (Drosophila) [Source:MGI Symbol;Acc:MGI:108089]	0.001444	0.005517	1.068
ENSMUSG00000072437	Nanos1	nanos homolog 1 (Drosophila) [Source:MGI Symbol;Acc:MGI:2669254]	0.02757	0.06802	1.068
ENSMUSG00000038954	Supt3	suppressor of Ty 3 [Source:MGI Symbol;Acc:MGI:1923723]	0.001089	0.004309	1.066
ENSMUSG00000036986	Pml	promyelocytic leukemia [Source:MGI Symbol;Acc:MGI:104662]	1.403e-05	8.743e-05	1.063
ENSMUSG00000007817	Zmiz1	zinc finger, MIZ-type containing 1 [Source:MGI Symbol;Acc:MGI:3040693]	0.0001715	0.000834	1.063
ENSMUSG00000032187	Smarca4	SWI/SNF related, matrix associated, actin dependent regulator of chromatin, subfamily a, member 4 [Source:MGI Symbol;Acc:MGI:88192]	3.349e-05	0.0001935	1.062
ENSMUSG00000035842	Ddx11	DEAD/H (Asp-Glu-Ala-Asp/His) box helicase 11 [Source:MGI Symbol;Acc:MGI:2443590]	0.001685	0.006314	1.06
ENSMUSG00000021242	Npc2	Niemann-Pick type C2 [Source:MGI Symbol;Acc:MGI:1915213]	4.38e-07	3.659e-06	1.058
ENSMUSG00000069184	Zfp72	zinc finger protein 72 [Source:MGI Symbol;Acc:MGI:3033356]	0.04231	0.09681	1.057
ENSMUSG00000037894	H2afz	H2A histone family, member Z [Source:MGI Symbol;Acc:MGI:1888388]	3.715e-05	0.0002122	1.056
ENSMUSG00000000028	Cdc45	cell division cycle 45 [Source:MGI Symbol;Acc:MGI:1338073]	0.0006567	0.00276	1.055
ENSMUSG00000025855	Prkar1b	protein kinase, cAMP dependent regulatory, type I beta [Source:MGI Symbol;Acc:MGI:97759]	0.003162	0.01087	1.054
ENSMUSG00000045210	Vcpip1	valosin containing protein (p97)/p47 complex interacting protein 1 [Source:MGI Symbol;Acc:MGI:1917925]	4.202e-05	0.0002371	1.053
ENSMUSG00000100811	Gm29083	predicted gene 29083 [Source:MGI Symbol;Acc:MGI:5579789]	0.03459	0.08194	1.05
ENSMUSG00000039910	Cited2	Cbp/p300-interacting transactivator, with Glu/Asp-rich carboxy-terminal domain, 2 [Source:MGI Symbol;Acc:MGI:1306784]	0.0012	0.004696	1.047
ENSMUSG00000020553	Pctp	phosphatidylcholine transfer protein [Source:MGI Symbol;Acc:MGI:107375]	0.001621	0.006102	1.047
ENSMUSG00000025980	Hspd1	heat shock protein 1 (chaperonin) [Source:MGI Symbol;Acc:MGI:96242]	1.144e-06	8.871e-06	1.046
ENSMUSG00000033669	Zfp7	zinc finger protein 7 [Source:MGI Symbol;Acc:MGI:99208]	0.007176	0.02199	1.046
ENSMUSG00000066151	Fkbp15	FK506 binding protein 15 [Source:MGI Symbol;Acc:MGI:2444782]	6.874e-05	0.0003677	1.045
ENSMUSG00000079426	Arpc4	actin related protein 2/3 complex, subunit 4 [Source:MGI Symbol;Acc:MGI:1915339]	2.304e-06	1.674e-05	1.042
ENSMUSG00000041439	Mfsd6	major facilitator superfamily domain containing 6 [Source:MGI Symbol;Acc:MGI:1922925]	0.0002322	0.001097	1.042
ENSMUSG00000033706	Smyd5	SET and MYND domain containing 5 [Source:MGI Symbol;Acc:MGI:108048]	0.002346	0.008368	1.042
ENSMUSG00000023994	Nfya	nuclear transcription factor-Y alpha [Source:MGI Symbol;Acc:MGI:97316]	8.559e-07	6.791e-06	1.041
ENSMUSG00000008036	Ap2s1	adaptor-related protein complex 2, sigma 1 subunit [Source:MGI Symbol;Acc:MGI:2141861]	0.0001369	0.0006817	1.041
ENSMUSG00000038214	Bend3	BEN domain containing 3 [Source:MGI Symbol;Acc:MGI:2677212]	0.0007631	0.003147	1.04
ENSMUSG00000020361	Hspa4	heat shock protein 4 [Source:MGI Symbol;Acc:MGI:1342292]	3.784e-08	3.71e-07	1.038
ENSMUSG00000009894	Snap47	synaptosomal-associated protein, 47 [Source:MGI Symbol;Acc:MGI:1915076]	2.685e-06	1.923e-05	1.037
ENSMUSG00000028633	Ctps	cytidine 5'-triphosphate synthase [Source:MGI Symbol;Acc:MGI:1858304]	0.0001459	0.0007209	1.037
ENSMUSG00000029771	Irf5	interferon regulatory factor 5 [Source:MGI Symbol;Acc:MGI:1350924]	0.0006717	0.002817	1.037
ENSMUSG00000025757	Hspa4l	heat shock protein 4 like [Source:MGI Symbol;Acc:MGI:107422]	0.00352	0.01191	1.037
ENSMUSG00000085457	1110046J04Rik	RIKEN cDNA 1110046J04 gene [Source:MGI Symbol;Acc:MGI:1916058]	0.02993	0.07263	1.037
ENSMUSG00000032577	Mapkapk3	mitogen-activated protein kinase-activated protein kinase 3 [Source:MGI Symbol;Acc:MGI:2143163]	0.0006147	0.002599	1.036
ENSMUSG00000021038	Vipas39	VPS33B interacting protein, apical-basolateral polarity regulator, spe-39 homolog [Source:MGI Symbol;Acc:MGI:2144805]	1.623e-05	9.992e-05	1.035
ENSMUSG00000018209	Stk4	serine/threonine kinase 4 [Source:MGI Symbol;Acc:MGI:1929004]	4.634e-05	0.0002586	1.035
ENSMUSG00000031333	Abcb7	ATP-binding cassette, sub-family B (MDR/TAP), member 7 [Source:MGI Symbol;Acc:MGI:109533]	0.002661	0.009351	1.035
ENSMUSG00000032040	Dcps	decapping enzyme, scavenger [Source:MGI Symbol;Acc:MGI:1916555]	0.0001193	0.0006045	1.034
ENSMUSG00000040446	Rprd1a	regulation of nuclear pre-mRNA domain containing 1A [Source:MGI Symbol;Acc:MGI:2385066]	0.002214	0.007965	1.032
ENSMUSG00000032253	Phip	pleckstrin homology domain interacting protein [Source:MGI Symbol;Acc:MGI:1932404]	0.001203	0.004706	1.03
ENSMUSG00000059810	Rgs3	regulator of G-protein signaling 3 [Source:MGI Symbol;Acc:MGI:1354734]	0.009254	0.02723	1.03
ENSMUSG00000041974	Spidr	scaffolding protein involved in DNA repair [Source:MGI Symbol;Acc:MGI:1924834]	0.0007384	0.003056	1.029
ENSMUSG00000025316	Banp	BTG3 associated nuclear protein [Source:MGI Symbol;Acc:MGI:1889023]	0.0006219	0.002628	1.028
ENSMUSG00000006019	Dhx34	DEAH (Asp-Glu-Ala-His) box polypeptide 34 [Source:MGI Symbol;Acc:MGI:1918973]	0.00238	0.008472	1.028
ENSMUSG00000070942	Il1rl2	interleukin 1 receptor-like 2 [Source:MGI Symbol;Acc:MGI:1913107]	0.003377	0.01152	1.028
ENSMUSG00000071644	Eef1g	eukaryotic translation elongation factor 1 gamma [Source:MGI Symbol;Acc:MGI:1914410]	5.454e-05	0.0002992	1.027
ENSMUSG00000027663	Zmat3	zinc finger matrin type 3 [Source:MGI Symbol;Acc:MGI:1195270]	9.871e-05	0.0005095	1.026
ENSMUSG00000040774	Cept1	choline/ethanolaminephosphotransferase 1 [Source:MGI Symbol;Acc:MGI:2139793]	5.052e-05	0.0002794	1.025
ENSMUSG00000020546	Stxbp4	syntaxin binding protein 4 [Source:MGI Symbol;Acc:MGI:1342296]	0.005197	0.01664	1.024
ENSMUSG00000017837	Nkiras2	NFKB inhibitor interacting Ras-like protein 2 [Source:MGI Symbol;Acc:MGI:1919216]	3.888e-05	0.0002212	1.023
ENSMUSG00000031799	Tpm4	tropomyosin 4 [Source:MGI Symbol;Acc:MGI:2449202]	1.587e-05	9.783e-05	1.022
ENSMUSG00000002274	Metrn	meteorin, glial cell differentiation regulator [Source:MGI Symbol;Acc:MGI:1917333]	0.04695	0.1054	1.022
ENSMUSG00000046546	Fam43a	family with sequence similarity 43, member A [Source:MGI Symbol;Acc:MGI:2676309]	0.002062	0.007512	1.02
ENSMUSG00000048410	Zfp407	zinc finger protein 407 [Source:MGI Symbol;Acc:MGI:2685179]	0.003063	0.01057	1.02
ENSMUSG00000054342	Kcnn4	potassium intermediate/small conductance calcium-activated channel, subfamily N, member 4 [Source:MGI Symbol;Acc:MGI:1277957]	6.357e-05	0.0003431	1.019
ENSMUSG00000042742	Bmt2	base methyltransferase of 25S rRNA 2 [Source:MGI Symbol;Acc:MGI:2141466]	0.001687	0.00632	1.018
ENSMUSG00000045777	Ifitm10	interferon induced transmembrane protein 10 [Source:MGI Symbol;Acc:MGI:2444776]	0.0269	0.06673	1.018
ENSMUSG00000029763	Exoc4	exocyst complex component 4 [Source:MGI Symbol;Acc:MGI:1096376]	0.0001196	0.0006061	1.017
ENSMUSG00000059883	Irak4	interleukin-1 receptor-associated kinase 4 [Source:MGI Symbol;Acc:MGI:2182474]	0.0006668	0.002799	1.017
ENSMUSG00000072889	Nfxl1	nuclear transcription factor, X-box binding-like 1 [Source:MGI Symbol;Acc:MGI:1923646]	3.311e-05	0.0001916	1.016
ENSMUSG00000067567	Hdac8	histone deacetylase 8 [Source:MGI Symbol;Acc:MGI:1917565]	0.004887	0.01584	1.016
ENSMUSG00000051675	Trim32	tripartite motif-containing 32 [Source:MGI Symbol;Acc:MGI:1917057]	1.98e-05	0.00012	1.015
ENSMUSG00000015478	Rnf5	ring finger protein 5 [Source:MGI Symbol;Acc:MGI:1860076]	4.433e-05	0.0002487	1.015
ENSMUSG00000020053	Igf1	insulin-like growth factor 1 [Source:MGI Symbol;Acc:MGI:96432]	6.786e-05	0.0003635	1.015
ENSMUSG00000056458	Mok	MOK protein kinase [Source:MGI Symbol;Acc:MGI:1336881]	0.02161	0.05549	1.015
ENSMUSG00000106561	AC151967.1		0.005568	0.01765	1.014
ENSMUSG00000033793	Atp6v1h	ATPase, H+ transporting, lysosomal V1 subunit H [Source:MGI Symbol;Acc:MGI:1914864]	1.435e-06	1.093e-05	1.013
ENSMUSG00000070348	Ccnd1	cyclin D1 [Source:MGI Symbol;Acc:MGI:88313]	0.0008836	0.003583	1.013
ENSMUSG00000106344	Mir1892	microRNA 1892 [Source:MGI Symbol;Acc:MGI:3811416]	0.001509	0.005729	1.012
ENSMUSG00000022350	Washc5	WASH complex subunit 5 [Source:MGI Symbol;Acc:MGI:2146110]	2.642e-06	1.896e-05	1.011
ENSMUSG00000024213	Nudt3	nudix (nucleotide diphosphate linked moiety X)-type motif 3 [Source:MGI Symbol;Acc:MGI:1928484]	0.0001351	0.0006743	1.009
ENSMUSG00000073468	Sft2d1	SFT2 domain containing 1 [Source:MGI Symbol;Acc:MGI:1918689]	0.001043	0.004146	1.008
ENSMUSG00000036362	P2ry13	purinergic receptor P2Y, G-protein coupled 13 [Source:MGI Symbol;Acc:MGI:1921441]	0.002127	0.007706	1.008
ENSMUSG00000027287	Snap23	synaptosomal-associated protein 23 [Source:MGI Symbol;Acc:MGI:109356]	8.327e-06	5.448e-05	1.007
ENSMUSG00000087366	Junos	jun proto-oncogene, opposite strand [Source:MGI Symbol;Acc:MGI:2652837]	0.02078	0.05381	1.007
ENSMUSG00000060063	Alox5ap	arachidonate 5-lipoxygenase activating protein [Source:MGI Symbol;Acc:MGI:107505]	0.001112	0.004391	1.005
ENSMUSG00000025758	Plk4	polo-like kinase 4 [Source:MGI Symbol;Acc:MGI:101783]	0.0011	0.004349	1.004
ENSMUSG00000059796	Eif4a1	eukaryotic translation initiation factor 4A1 [Source:MGI Symbol;Acc:MGI:95303]	3.506e-06	2.452e-05	1.002
ENSMUSG00000037750	Fam222b	family with sequence similarity 222, member B [Source:MGI Symbol;Acc:MGI:2384939]	6.976e-05	0.0003724	1.002
ENSMUSG00000042699	Dhx9	DEAH (Asp-Glu-Ala-His) box polypeptide 9 [Source:MGI Symbol;Acc:MGI:108177]	0.0003534	0.001601	1.001
ENSMUSG00000040767	Snrnp25	small nuclear ribonucleoprotein 25 (U11/U12) [Source:MGI Symbol;Acc:MGI:1925622]	0.004413	0.01446	1.001
ENSMUSG00000079144	A130010J15Rik	RIKEN cDNA A130010J15 gene [Source:MGI Symbol;Acc:MGI:2441776]	0.003047	0.01053	1
ENSMUSG00000030265	Kras	Kirsten rat sarcoma viral oncogene homolog [Source:MGI Symbol;Acc:MGI:96680]	0.0002746	0.001274	-1.001
ENSMUSG00000028248	Pnisr	PNN interacting serine/arginine-rich [Source:MGI Symbol;Acc:MGI:1913875]	6.164e-07	5.013e-06	-1.002
ENSMUSG00000074457	S100a16	S100 calcium binding protein A16 [Source:MGI Symbol;Acc:MGI:1915110]	0.001153	0.004532	-1.002
ENSMUSG00000039405	Prss23	protease, serine 23 [Source:MGI Symbol;Acc:MGI:1923703]	0.002391	0.008509	-1.002
ENSMUSG00000041741	Pde3a	phosphodiesterase 3A, cGMP inhibited [Source:MGI Symbol;Acc:MGI:1860764]	0.0007277	0.003018	-1.007
ENSMUSG00000045411	2410002F23Rik	RIKEN cDNA 2410002F23 gene [Source:MGI Symbol;Acc:MGI:1914226]	0.0009884	0.003953	-1.007
ENSMUSG00000049904	Tmem17	transmembrane protein 17 [Source:MGI Symbol;Acc:MGI:2144205]	0.03912	0.09077	-1.007
ENSMUSG00000064725	Snord96a	small nucleolar RNA, C/D box 96A [Source:MGI Symbol;Acc:MGI:3819568]	0.008875	0.02631	-1.01
ENSMUSG00000023990	Tfeb	transcription factor EB [Source:MGI Symbol;Acc:MGI:103270]	0.0009108	0.00368	-1.011
ENSMUSG00000027499	Pkia	protein kinase inhibitor, alpha [Source:MGI Symbol;Acc:MGI:104747]	0.02103	0.0543	-1.011
ENSMUSG00000034781	Gna11	guanine nucleotide binding protein, alpha 11 [Source:MGI Symbol;Acc:MGI:95766]	4.667e-07	3.875e-06	-1.012
ENSMUSG00000001333	Sync	syncoilin [Source:MGI Symbol;Acc:MGI:1916078]	0.01954	0.05118	-1.012
ENSMUSG00000022617	Chkb	choline kinase beta [Source:MGI Symbol;Acc:MGI:1328313]	0.001082	0.004284	-1.013
ENSMUSG00000025357	Dgka	diacylglycerol kinase, alpha [Source:MGI Symbol;Acc:MGI:102952]	0.002308	0.008243	-1.013
ENSMUSG00000027661	Slc2a10	solute carrier family 2 (facilitated glucose transporter), member 10 [Source:MGI Symbol;Acc:MGI:2156687]	3.661e-05	0.0002097	-1.014
ENSMUSG00000015850	Adamtsl4	ADAMTS-like 4 [Source:MGI Symbol;Acc:MGI:2389008]	0.001698	0.006356	-1.014
ENSMUSG00000021065	Fut8	fucosyltransferase 8 [Source:MGI Symbol;Acc:MGI:1858901]	0.004399	0.01442	-1.015
ENSMUSG00000098702	1500015A07Rik	RIKEN cDNA 1500015A07 gene [Source:MGI Symbol;Acc:MGI:1916232]	0.0163	0.04398	-1.015
ENSMUSG00000000058	Cav2	caveolin 2 [Source:MGI Symbol;Acc:MGI:107571]	0.002169	0.007825	-1.016
ENSMUSG00000044807	Zfp354c	zinc finger protein 354C [Source:MGI Symbol;Acc:MGI:1353621]	5.287e-06	3.593e-05	-1.017
ENSMUSG00000013622	Atraid	all-trans retinoic acid induced differentiation factor [Source:MGI Symbol;Acc:MGI:1918918]	9.216e-07	7.253e-06	-1.018
ENSMUSG00000033318	Gstt2	glutathione S-transferase, theta 2 [Source:MGI Symbol;Acc:MGI:106188]	0.0005408	0.002323	-1.018
ENSMUSG00000071176	Arhgef10	Rho guanine nucleotide exchange factor (GEF) 10 [Source:MGI Symbol;Acc:MGI:2444453]	0.0003479	0.001579	-1.02
ENSMUSG00000039263	Npepl1	aminopeptidase-like 1 [Source:MGI Symbol;Acc:MGI:2448523]	0.0008965	0.003629	-1.02
ENSMUSG00000032375	Aph1b	aph1 homolog B, gamma secretase subunit [Source:MGI Symbol;Acc:MGI:3522097]	0.001974	0.007232	-1.02
ENSMUSG00000068290	Ddrgk1	DDRGK domain containing 1 [Source:MGI Symbol;Acc:MGI:1924256]	4.619e-06	3.172e-05	-1.021
ENSMUSG00000027371	Fahd2a	fumarylacetoacetate hydrolase domain containing 2A [Source:MGI Symbol;Acc:MGI:1915376]	0.01309	0.03657	-1.022
ENSMUSG00000034557	Zfyve9	zinc finger, FYVE domain containing 9 [Source:MGI Symbol;Acc:MGI:2652838]	0.0004903	0.002134	-1.023
ENSMUSG00000020653	Klf11	Kruppel-like factor 11 [Source:MGI Symbol;Acc:MGI:2653368]	0.009435	0.02769	-1.023
ENSMUSG00000036564	Ndrg4	N-myc downstream regulated gene 4 [Source:MGI Symbol;Acc:MGI:2384590]	6.894e-06	4.593e-05	-1.024
ENSMUSG00000038671	Arfrp1	ADP-ribosylation factor related protein 1 [Source:MGI Symbol;Acc:MGI:1923938]	0.0001875	0.0009033	-1.024
ENSMUSG00000036904	Fzd8	frizzled class receptor 8 [Source:MGI Symbol;Acc:MGI:108460]	8.97e-05	0.0004668	-1.028
ENSMUSG00000032827	Ppp1r9a	protein phosphatase 1, regulatory (inhibitor) subunit 9A [Source:MGI Symbol;Acc:MGI:2442401]	0.00624	0.01949	-1.03
ENSMUSG00000034620	Tmem5	transmembrane protein 5 [Source:MGI Symbol;Acc:MGI:2384919]	1.054e-05	6.728e-05	-1.031
ENSMUSG00000072653	Zfp783	zinc finger protein 783 [Source:MGI Symbol;Acc:MGI:3040704]	0.0172	0.04595	-1.031
ENSMUSG00000034949	Zfr2	zinc finger RNA binding protein 2 [Source:MGI Symbol;Acc:MGI:2143792]	0.03486	0.08246	-1.032
ENSMUSG00000029822	Osbpl3	oxysterol binding protein-like 3 [Source:MGI Symbol;Acc:MGI:1918970]	7.608e-06	5.018e-05	-1.033
ENSMUSG00000000823	Zfp512b	zinc finger protein 512B [Source:MGI Symbol;Acc:MGI:2685478]	0.0003123	0.001436	-1.033
ENSMUSG00000009927	Rps25	ribosomal protein S25 [Source:MGI Symbol;Acc:MGI:1922867]	0.0004236	0.001875	-1.033
ENSMUSG00000097353	A430046D13Rik	Riken cDNA A430046D13 gene [Source:MGI Symbol;Acc:MGI:3609643]	0.01639	0.04415	-1.033
ENSMUSG00000032231	Anxa2	annexin A2 [Source:MGI Symbol;Acc:MGI:88246]	3.887e-07	3.273e-06	-1.034
ENSMUSG00000001518	Itfg2	integrin alpha FG-GAP repeat containing 2 [Source:MGI Symbol;Acc:MGI:1915450]	0.0002227	0.001058	-1.034
ENSMUSG00000028898	Trnau1ap	tRNA selenocysteine 1 associated protein 1 [Source:MGI Symbol;Acc:MGI:1919037]	0.001081	0.004279	-1.034
ENSMUSG00000079487	Med12	mediator complex subunit 12 [Source:MGI Symbol;Acc:MGI:1926212]	0.0001109	0.0005666	-1.036
ENSMUSG00000032324	Tspan3	tetraspanin 3 [Source:MGI Symbol;Acc:MGI:1928098]	2.269e-07	1.985e-06	-1.039
ENSMUSG00000049191	Rgag4	retrotransposon gag domain containing 4 [Source:MGI Symbol;Acc:MGI:3045324]	0.001478	0.00563	-1.039
ENSMUSG00000097277	2900076A07Rik	RIKEN cDNA 2900076A07 gene [Source:MGI Symbol;Acc:MGI:1920242]	0.001555	0.005889	-1.039
ENSMUSG00000010097	Nxf1	nuclear RNA export factor 1 [Source:MGI Symbol;Acc:MGI:1858330]	1.179e-05	7.437e-05	-1.04
ENSMUSG00000034194	R3hcc1	R3H domain and coiled-coil containing 1 [Source:MGI Symbol;Acc:MGI:1919093]	1.447e-05	8.993e-05	-1.04
ENSMUSG00000024899	Papss2	3'-phosphoadenosine 5'-phosphosulfate synthase 2 [Source:MGI Symbol;Acc:MGI:1330223]	4.559e-05	0.0002547	-1.04
ENSMUSG00000006800	Sulf2	sulfatase 2 [Source:MGI Symbol;Acc:MGI:1919293]	9.103e-05	0.0004725	-1.043
ENSMUSG00000038793	Lefty1	left right determination factor 1 [Source:MGI Symbol;Acc:MGI:107405]	0.006568	0.02038	-1.045
ENSMUSG00000020844	Nxn	nucleoredoxin [Source:MGI Symbol;Acc:MGI:109331]	4.776e-05	0.0002657	-1.046
ENSMUSG00000079037	Prnp	prion protein [Source:MGI Symbol;Acc:MGI:97769]	3.954e-06	2.745e-05	-1.047
ENSMUSG00000101166	Gm28496	predicted gene 28496 [Source:MGI Symbol;Acc:MGI:5579202]	0.0005225	0.002258	-1.048
ENSMUSG00000035597	Prpf39	pre-mRNA processing factor 39 [Source:MGI Symbol;Acc:MGI:104602]	5.041e-08	4.843e-07	-1.049
ENSMUSG00000042210	Abhd14a	abhydrolase domain containing 14A [Source:MGI Symbol;Acc:MGI:1915894]	4.267e-06	2.944e-05	-1.05
ENSMUSG00000035458	Tnni3	troponin I, cardiac 3 [Source:MGI Symbol;Acc:MGI:98783]	0.03984	0.09215	-1.05
ENSMUSG00000014668	Chfr	checkpoint with forkhead and ring finger domains [Source:MGI Symbol;Acc:MGI:2444898]	9.068e-06	5.88e-05	-1.051
ENSMUSG00000038859	Baiap2l1	BAI1-associated protein 2-like 1 [Source:MGI Symbol;Acc:MGI:1914148]	0.007589	0.02307	-1.051
ENSMUSG00000052974	Cyp2f2	cytochrome P450, family 2, subfamily f, polypeptide 2 [Source:MGI Symbol;Acc:MGI:88608]	0.0006347	0.002675	-1.054
ENSMUSG00000038658	Ric1	RAB6A GEF complex partner 1 [Source:MGI Symbol;Acc:MGI:1924893]	3.192e-06	2.251e-05	-1.057
ENSMUSG00000044502	Bod1	biorientation of chromosomes in cell division 1 [Source:MGI Symbol;Acc:MGI:1916806]	3.069e-05	0.0001787	-1.057
ENSMUSG00000010830	Kdelr3	KDEL (Lys-Asp-Glu-Leu) endoplasmic reticulum protein retention receptor 3 [Source:MGI Symbol;Acc:MGI:2145953]	0.0001126	0.0005738	-1.059
ENSMUSG00000015396	Cd83	CD83 antigen [Source:MGI Symbol;Acc:MGI:1328316]	0.0002918	0.001347	-1.059
ENSMUSG00000001627	Ifrd1	interferon-related developmental regulator 1 [Source:MGI Symbol;Acc:MGI:1316717]	3.816e-06	2.657e-05	-1.06
ENSMUSG00000031167	Rbm3	RNA binding motif protein 3 [Source:MGI Symbol;Acc:MGI:1099460]	1.191e-05	7.506e-05	-1.063
ENSMUSG00000110317	Gm45250	predicted gene 45250 [Source:MGI Symbol;Acc:MGI:5791086]	0.00836	0.02506	-1.065
ENSMUSG00000022853	Ehhadh	enoyl-Coenzyme A, hydratase/3-hydroxyacyl Coenzyme A dehydrogenase [Source:MGI Symbol;Acc:MGI:1277964]	0.0003548	0.001607	-1.068
ENSMUSG00000037022	Mmaa	methylmalonic aciduria (cobalamin deficiency) type A [Source:MGI Symbol;Acc:MGI:1923805]	0.0003842	0.00172	-1.068
ENSMUSG00000042302	Ehbp1	EH domain binding protein 1 [Source:MGI Symbol;Acc:MGI:2667252]	0.00224	0.008041	-1.069
ENSMUSG00000040957	Cables1	CDK5 and Abl enzyme substrate 1 [Source:MGI Symbol;Acc:MGI:1927065]	0.0007296	0.003024	-1.075
ENSMUSG00000036890	Gtdc1	glycosyltransferase-like domain containing 1 [Source:MGI Symbol;Acc:MGI:2444269]	0.001339	0.005167	-1.075
ENSMUSG00000031667	Aktip	thymoma viral proto-oncogene 1 interacting protein [Source:MGI Symbol;Acc:MGI:3693832]	1.937e-05	0.0001175	-1.078
ENSMUSG00000028089	Chd1l	chromodomain helicase DNA binding protein 1-like [Source:MGI Symbol;Acc:MGI:1915308]	2.484e-06	1.793e-05	-1.079
ENSMUSG00000027430	Dtd1	D-tyrosyl-tRNA deacylase 1 [Source:MGI Symbol;Acc:MGI:1913294]	0.0003168	0.001454	-1.079
ENSMUSG00000040482	Dxo	decapping exoribonuclease [Source:MGI Symbol;Acc:MGI:1890444]	0.0003793	0.001702	-1.079
ENSMUSG00000002771	Grin2d	glutamate receptor, ionotropic, NMDA2D (epsilon 4) [Source:MGI Symbol;Acc:MGI:95823]	0.01745	0.04649	-1.079
ENSMUSG00000022389	Tef	thyrotroph embryonic factor [Source:MGI Symbol;Acc:MGI:98663]	7.467e-07	5.989e-06	-1.08
ENSMUSG00000045636	Mtus1	mitochondrial tumor suppressor 1 [Source:MGI Symbol;Acc:MGI:2142572]	0.000155	0.0007616	-1.08
ENSMUSG00000024137	E4f1	E4F transcription factor 1 [Source:MGI Symbol;Acc:MGI:109530]	0.0013	0.005031	-1.083
ENSMUSG00000035357	Pdzrn3	PDZ domain containing RING finger 3 [Source:MGI Symbol;Acc:MGI:1933157]	3.701e-05	0.0002116	-1.085
ENSMUSG00000047227	Gm527	predicted gene 527 [Source:MGI Symbol;Acc:MGI:2685373]	0.002891	0.01006	-1.085
ENSMUSG00000022548	Apod	apolipoprotein D [Source:MGI Symbol;Acc:MGI:88056]	0.04696	0.1054	-1.086
ENSMUSG00000033065	Pfkm	phosphofructokinase, muscle [Source:MGI Symbol;Acc:MGI:97548]	0.0004172	0.00185	-1.088
ENSMUSG00000003992	Ssbp2	single-stranded DNA binding protein 2 [Source:MGI Symbol;Acc:MGI:1914220]	3.582e-05	0.0002056	-1.089
ENSMUSG00000049858	Suox	sulfite oxidase [Source:MGI Symbol;Acc:MGI:2446117]	1.699e-06	1.268e-05	-1.09
ENSMUSG00000046667	Rbm12b1	RNA binding motif protein 12 B1 [Source:MGI Symbol;Acc:MGI:1919647]	0.000151	0.0007441	-1.091
ENSMUSG00000057280	Musk	muscle, skeletal, receptor tyrosine kinase [Source:MGI Symbol;Acc:MGI:103581]	0.01056	0.03052	-1.092
ENSMUSG00000097177	9330159M07Rik	RIKEN cDNA 9330159M07 gene [Source:MGI Symbol;Acc:MGI:2442519]	0.03448	0.08175	-1.092
ENSMUSG00000074211	Sdhaf1	succinate dehydrogenase complex assembly factor 1 [Source:MGI Symbol;Acc:MGI:1915582]	6.692e-05	0.0003593	-1.093
ENSMUSG00000003378	Grik5	glutamate receptor, ionotropic, kainate 5 (gamma 2) [Source:MGI Symbol;Acc:MGI:95818]	5.69e-05	0.0003105	-1.095
ENSMUSG00000029162	Khk	ketohexokinase [Source:MGI Symbol;Acc:MGI:1096353]	6.873e-05	0.0003677	-1.095
ENSMUSG00000021365	Nedd9	neural precursor cell expressed, developmentally down-regulated gene 9 [Source:MGI Symbol;Acc:MGI:97302]	6.944e-06	4.619e-05	-1.097
ENSMUSG00000098488	Pla2g4b	phospholipase A2, group IVB (cytosolic) [Source:MGI Symbol;Acc:MGI:2384819]	0.006239	0.01949	-1.098
ENSMUSG00000048126	Col6a3	collagen, type VI, alpha 3 [Source:MGI Symbol;Acc:MGI:88461]	8.417e-06	5.502e-05	-1.099
ENSMUSG00000070425	Xntrpc	Xndc1-transient receptor potential cation channel, subfamily C, member 2 readthrough [Source:MGI Symbol;Acc:MGI:5546370]	2.394e-06	1.734e-05	-1.101
ENSMUSG00000035824	Tk2	thymidine kinase 2, mitochondrial [Source:MGI Symbol;Acc:MGI:1913266]	5.933e-07	4.844e-06	-1.102
ENSMUSG00000055675	Kbtbd11	kelch repeat and BTB (POZ) domain containing 11 [Source:MGI Symbol;Acc:MGI:1922151]	0.007857	0.0238	-1.102
ENSMUSG00000104399	Gm37963	predicted gene, 37963 [Source:MGI Symbol;Acc:MGI:5611191]	0.02766	0.06817	-1.102
ENSMUSG00000037712	Fermt2	fermitin family member 2 [Source:MGI Symbol;Acc:MGI:2385001]	1.665e-05	0.0001023	-1.103
ENSMUSG00000020444	Guk1	guanylate kinase 1 [Source:MGI Symbol;Acc:MGI:95871]	0.0009157	0.003698	-1.105
ENSMUSG00000020577	Tspan13	tetraspanin 13 [Source:MGI Symbol;Acc:MGI:1913359]	0.03852	0.08969	-1.109
ENSMUSG00000049792	Bag5	BCL2-associated athanogene 5 [Source:MGI Symbol;Acc:MGI:1917619]	6.412e-08	6.082e-07	-1.11
ENSMUSG00000098974	Gm27505	predicted gene, 27505 [Source:MGI Symbol;Acc:MGI:5530887]	1.083e-05	6.882e-05	-1.111
ENSMUSG00000043061	Tmem18	transmembrane protein 18 [Source:MGI Symbol;Acc:MGI:2387176]	8.675e-08	8.097e-07	-1.113
ENSMUSG00000069808	Fam57a	family with sequence similarity 57, member A [Source:MGI Symbol;Acc:MGI:2151840]	0.01372	0.03811	-1.113
ENSMUSG00000026048	Ercc5	excision repair cross-complementing rodent repair deficiency, complementation group 5 [Source:MGI Symbol;Acc:MGI:103582]	1.151e-06	8.915e-06	-1.114
ENSMUSG00000022367	Has2	hyaluronan synthase 2 [Source:MGI Symbol;Acc:MGI:107821]	0.03935	0.0912	-1.114
ENSMUSG00000028479	Gne	glucosamine (UDP-N-acetyl)-2-epimerase/N-acetylmannosamine kinase [Source:MGI Symbol;Acc:MGI:1354951]	1.012e-06	7.922e-06	-1.115
ENSMUSG00000028565	Nfia	nuclear factor I/A [Source:MGI Symbol;Acc:MGI:108056]	6.229e-05	0.0003374	-1.115
ENSMUSG00000037787	Apopt1	apoptogenic, mitochondrial 1 [Source:MGI Symbol;Acc:MGI:1915270]	1.785e-06	1.326e-05	-1.116
ENSMUSG00000110185	Igip	IgA inducing protein [Source:MGI Symbol;Acc:MGI:1924271]	0.001306	0.005054	-1.116
ENSMUSG00000107705	Gm45062	predicted gene 45062 [Source:MGI Symbol;Acc:MGI:5753638]	2.645e-05	0.0001558	-1.12
ENSMUSG00000055200	Sertad3	SERTA domain containing 3 [Source:MGI Symbol;Acc:MGI:2180697]	0.0001233	0.0006218	-1.12
ENSMUSG00000038860	Garnl3	GTPase activating RANGAP domain-like 3 [Source:MGI Symbol;Acc:MGI:2139309]	0.0001427	0.0007068	-1.123
ENSMUSG00000027999	Pla2g12a	phospholipase A2, group XIIA [Source:MGI Symbol;Acc:MGI:1913600]	1.078e-05	6.857e-05	-1.124
ENSMUSG00000034059	Ypel4	yippee-like 4 (Drosophila) [Source:MGI Symbol;Acc:MGI:3605071]	0.0003917	0.00175	-1.124
ENSMUSG00000096210	H1f0	H1 histone family, member 0 [Source:MGI Symbol;Acc:MGI:95893]	0.0002548	0.001192	-1.127
ENSMUSG00000050730	Arhgap42	Rho GTPase activating protein 42 [Source:MGI Symbol;Acc:MGI:1918794]	0.0003421	0.001557	-1.127
ENSMUSG00000006435	Neurl1a	neuralized E3 ubiquitin protein ligase 1A [Source:MGI Symbol;Acc:MGI:1334263]	0.02111	0.05445	-1.128
ENSMUSG00000060206	Zfp462	zinc finger protein 462 [Source:MGI Symbol;Acc:MGI:107690]	0.0003123	0.001436	-1.129
ENSMUSG00000089984	Fbxo24	F-box protein 24 [Source:MGI Symbol;Acc:MGI:1918426]	0.04138	0.09501	-1.129
ENSMUSG00000041073	Nacad	NAC alpha domain containing [Source:MGI Symbol;Acc:MGI:3603030]	0.006957	0.02141	-1.13
ENSMUSG00000038351	Sgsm2	small G protein signaling modulator 2 [Source:MGI Symbol;Acc:MGI:2144695]	0.0002389	0.001124	-1.133
ENSMUSG00000024921	Smarca2	SWI/SNF related, matrix associated, actin dependent regulator of chromatin, subfamily a, member 2 [Source:MGI Symbol;Acc:MGI:99603]	4.132e-06	2.856e-05	-1.134
ENSMUSG00000025265	Fgd1	FYVE, RhoGEF and PH domain containing 1 [Source:MGI Symbol;Acc:MGI:104566]	2.227e-05	0.0001333	-1.134
ENSMUSG00000026082	Rev1	REV1, DNA directed polymerase [Source:MGI Symbol;Acc:MGI:1929074]	8.591e-08	8.033e-07	-1.135
ENSMUSG00000109147	4930431P19Rik	RIKEN cDNA 4930431P19 gene [Source:MGI Symbol;Acc:MGI:1921136]	0.03378	0.08034	-1.135
ENSMUSG00000030747	Dgat2	diacylglycerol O-acyltransferase 2 [Source:MGI Symbol;Acc:MGI:1915050]	0.002283	0.00816	-1.136
ENSMUSG00000031543	Ank1	ankyrin 1, erythroid [Source:MGI Symbol;Acc:MGI:88024]	0.01592	0.0431	-1.136
ENSMUSG00000096056	Gm21986	predicted gene 21986 [Source:MGI Symbol;Acc:MGI:5439455]	0.005179	0.0166	-1.137
ENSMUSG00000066643	Wdr35	WD repeat domain 35 [Source:MGI Symbol;Acc:MGI:1921932]	3.365e-07	2.864e-06	-1.14
ENSMUSG00000024236	Svil	supervillin [Source:MGI Symbol;Acc:MGI:2147319]	4.892e-07	4.043e-06	-1.14
ENSMUSG00000028795	Ccdc28b	coiled coil domain containing 28B [Source:MGI Symbol;Acc:MGI:1913514]	4.972e-05	0.0002757	-1.14
ENSMUSG00000029196	Tada2b	transcriptional adaptor 2B [Source:MGI Symbol;Acc:MGI:3035274]	1.127e-05	7.148e-05	-1.144
ENSMUSG00000030170	Wnt5b	wingless-type MMTV integration site family, member 5B [Source:MGI Symbol;Acc:MGI:98959]	0.001369	0.005261	-1.145
ENSMUSG00000032392	Parp16	poly (ADP-ribose) polymerase family, member 16 [Source:MGI Symbol;Acc:MGI:2446133]	1.67e-05	0.0001026	-1.146
ENSMUSG00000093133	Gm25994	predicted gene, 25994 [Source:MGI Symbol;Acc:MGI:5455771]	9.538e-06	6.146e-05	-1.147
ENSMUSG00000106847	Peg13	paternally expressed 13 [Source:MGI Symbol;Acc:MGI:2663476]	1.528e-05	9.446e-05	-1.147
ENSMUSG00000046743	Fat4	FAT atypical cadherin 4 [Source:MGI Symbol;Acc:MGI:3045256]	7.938e-05	0.0004179	-1.148
ENSMUSG00000037525	Bcdin3d	BCDIN3 domain containing [Source:MGI Symbol;Acc:MGI:1922534]	0.001052	0.004178	-1.148
ENSMUSG00000042208	0610010F05Rik	RIKEN cDNA 0610010F05 gene [Source:MGI Symbol;Acc:MGI:1918925]	1.563e-05	9.644e-05	-1.149
ENSMUSG00000040234	Tm7sf3	transmembrane 7 superfamily member 3 [Source:MGI Symbol;Acc:MGI:1914873]	3.428e-06	2.4e-05	-1.15
ENSMUSG00000030008	Pradc1	protease-associated domain containing 1 [Source:MGI Symbol;Acc:MGI:1920577]	0.0002703	0.001256	-1.15
ENSMUSG00000054648	Zfp869	zinc finger protein 869 [Source:MGI Symbol;Acc:MGI:1914119]	9.62e-06	6.197e-05	-1.151
ENSMUSG00000038717	Atp5l	ATP synthase, H+ transporting, mitochondrial F0 complex, subunit G [Source:MGI Symbol;Acc:MGI:1351597]	0.002267	0.008121	-1.151
ENSMUSG00000067873	Htatsf1	HIV TAT specific factor 1 [Source:MGI Symbol;Acc:MGI:1919709]	2.156e-05	0.0001294	-1.153
ENSMUSG00000016637	Ift27	intraflagellar transport 27 [Source:MGI Symbol;Acc:MGI:1914292]	2.328e-05	0.0001386	-1.153
ENSMUSG00000036144	Meox2	mesenchyme homeobox 2 [Source:MGI Symbol;Acc:MGI:103219]	1.301e-06	9.992e-06	-1.156
ENSMUSG00000073435	Nme3	NME/NM23 nucleoside diphosphate kinase 3 [Source:MGI Symbol;Acc:MGI:1930182]	0.0004354	0.001922	-1.156
ENSMUSG00000038930	Rccd1	RCC1 domain containing 1 [Source:MGI Symbol;Acc:MGI:2444156]	0.001838	0.006798	-1.156
ENSMUSG00000061111	Fam195b	family with sequence similarity 195, member B [Source:MGI Symbol;Acc:MGI:2384752]	2.571e-05	0.0001519	-1.158
ENSMUSG00000028402	Mpdz	multiple PDZ domain protein [Source:MGI Symbol;Acc:MGI:1343489]	1.137e-05	7.202e-05	-1.159
ENSMUSG00000032047	Acat1	acetyl-Coenzyme A acetyltransferase 1 [Source:MGI Symbol;Acc:MGI:87870]	4.155e-08	4.045e-07	-1.162
ENSMUSG00000045287	Rtn4rl1	reticulon 4 receptor-like 1 [Source:MGI Symbol;Acc:MGI:2661375]	0.001218	0.004755	-1.162
ENSMUSG00000097994	Gm26982	predicted gene, 26982 [Source:MGI Symbol;Acc:MGI:5504097]	0.009109	0.02689	-1.164
ENSMUSG00000024317	Rnf138	ring finger protein 138 [Source:MGI Symbol;Acc:MGI:1929211]	0.0001401	0.0006947	-1.166
ENSMUSG00000030095	Tmem43	transmembrane protein 43 [Source:MGI Symbol;Acc:MGI:1921372]	1.914e-08	1.974e-07	-1.167
ENSMUSG00000066000	Zfp979	zinc finger protein 979 [Source:MGI Symbol;Acc:MGI:2148252]	0.04491	0.1016	-1.17
ENSMUSG00000020263	Appl2	adaptor protein, phosphotyrosine interaction, PH domain and leucine zipper containing 2 [Source:MGI Symbol;Acc:MGI:2384914]	5.047e-07	4.162e-06	-1.171
ENSMUSG00000040181	Fmo1	flavin containing monooxygenase 1 [Source:MGI Symbol;Acc:MGI:1310002]	4.609e-08	4.447e-07	-1.172
ENSMUSG00000018377	Vezf1	vascular endothelial zinc finger 1 [Source:MGI Symbol;Acc:MGI:1313291]	1.633e-06	1.223e-05	-1.172
ENSMUSG00000037709	Fam13a	family with sequence similarity 13, member A [Source:MGI Symbol;Acc:MGI:1889842]	6.507e-05	0.0003507	-1.174
ENSMUSG00000025933	Tmem14a	transmembrane protein 14A [Source:MGI Symbol;Acc:MGI:1922962]	0.01631	0.04399	-1.174
ENSMUSG00000090077	Lime1	Lck interacting transmembrane adaptor 1 [Source:MGI Symbol;Acc:MGI:1919949]	0.0005297	0.002283	-1.176
ENSMUSG00000031145	Prickle3	prickle planar cell polarity protein 3 [Source:MGI Symbol;Acc:MGI:1859635]	0.0009506	0.003822	-1.176
ENSMUSG00000113622	AC124484.1		0.0009897	0.003957	-1.176
ENSMUSG00000028949	Smarcd3	SWI/SNF related, matrix associated, actin dependent regulator of chromatin, subfamily d, member 3 [Source:MGI Symbol;Acc:MGI:1914243]	0.0001391	0.0006905	-1.179
ENSMUSG00000031189	Aff2	AF4/FMR2 family, member 2 [Source:MGI Symbol;Acc:MGI:1202294]	0.002576	0.009091	-1.179
ENSMUSG00000037649	H2-DMa	histocompatibility 2, class II, locus DMa [Source:MGI Symbol;Acc:MGI:95921]	0.005003	0.01614	-1.179
ENSMUSG00000020743	Mif4gd	MIF4G domain containing [Source:MGI Symbol;Acc:MGI:1916924]	1.672e-05	0.0001026	-1.182
ENSMUSG00000044345	Marveld1	MARVEL (membrane-associating) domain containing 1 [Source:MGI Symbol;Acc:MGI:2147570]	6.805e-07	5.493e-06	-1.184
ENSMUSG00000024011	Pi16	peptidase inhibitor 16 [Source:MGI Symbol;Acc:MGI:1921366]	0.002625	0.009243	-1.185
ENSMUSG00000052783	Grk4	G protein-coupled receptor kinase 4 [Source:MGI Symbol;Acc:MGI:95801]	0.0002952	0.001362	-1.194
ENSMUSG00000097101	1810034E14Rik	RIKEN cDNA 1810034E14 gene [Source:MGI Symbol;Acc:MGI:1913753]	0.0009814	0.003931	-1.194
ENSMUSG00000091985	Gm17354	predicted gene, 17354 [Source:MGI Symbol;Acc:MGI:4936988]	0.03563	0.08402	-1.194
ENSMUSG00000001655	Hoxc13	homeobox C13 [Source:MGI Symbol;Acc:MGI:99560]	1.044e-05	6.671e-05	-1.199
ENSMUSG00000011179	Odc1	ornithine decarboxylase, structural 1 [Source:MGI Symbol;Acc:MGI:97402]	1.474e-06	1.119e-05	-1.201
ENSMUSG00000003380	Rabac1	Rab acceptor 1 (prenylated) [Source:MGI Symbol;Acc:MGI:1201692]	4.207e-05	0.0002374	-1.202
ENSMUSG00000027953	Slc50a1	solute carrier family 50 (sugar transporter), member 1 [Source:MGI Symbol;Acc:MGI:107417]	4.974e-06	3.392e-05	-1.205
ENSMUSG00000097006	9530082P21Rik	RIKEN cDNA 9530082P21 gene [Source:MGI Symbol;Acc:MGI:3603340]	0.001986	0.007265	-1.205
ENSMUSG00000110206	Flt3l	FMS-like tyrosine kinase 3 ligand [Source:MGI Symbol;Acc:MGI:95560]	5.363e-06	3.638e-05	-1.208
ENSMUSG00000041189	Chrnb1	cholinergic receptor, nicotinic, beta polypeptide 1 (muscle) [Source:MGI Symbol;Acc:MGI:87890]	0.00904	0.02673	-1.208
ENSMUSG00000033644	Piwil2	piwi-like RNA-mediated gene silencing 2 [Source:MGI Symbol;Acc:MGI:1930036]	0.001073	0.004248	-1.21
ENSMUSG00000031379	Pir	pirin [Source:MGI Symbol;Acc:MGI:1916906]	0.0003528	0.0016	-1.211
ENSMUSG00000105135	Gm43667	predicted gene 43667 [Source:MGI Symbol;Acc:MGI:5663804]	0.008811	0.02616	-1.211
ENSMUSG00000056679	Gpr173	G-protein coupled receptor 173 [Source:MGI Symbol;Acc:MGI:1918021]	0.0001121	0.000572	-1.212
ENSMUSG00000028883	Sema3a	sema domain, immunoglobulin domain (Ig), short basic domain, secreted, (semaphorin) 3A [Source:MGI Symbol;Acc:MGI:107558]	9.244e-05	0.0004795	-1.215
ENSMUSG00000087331	1810021B22Rik	RIKEN cDNA 1810021B22 gene [Source:MGI Symbol;Acc:MGI:1916370]	0.01183	0.03359	-1.215
ENSMUSG00000031828	Klhl36	kelch-like 36 [Source:MGI Symbol;Acc:MGI:2385305]	3.098e-05	0.0001802	-1.216
ENSMUSG00000035642	Aamdc	adipogenesis associated Mth938 domain containing [Source:MGI Symbol;Acc:MGI:1913523]	0.000822	0.00336	-1.217
ENSMUSG00000018672	Copz2	coatomer protein complex, subunit zeta 2 [Source:MGI Symbol;Acc:MGI:1929008]	4.596e-05	0.0002567	-1.221
ENSMUSG00000030041	M1ap	meiosis 1 associated protein [Source:MGI Symbol;Acc:MGI:1315200]	0.02502	0.06279	-1.222
ENSMUSG00000050930	Map10	microtubule-associated protein 10 [Source:MGI Symbol;Acc:MGI:1921643]	0.0006991	0.002912	-1.226
ENSMUSG00000015217	Hmgb3	high mobility group box 3 [Source:MGI Symbol;Acc:MGI:1098219]	0.0005141	0.002225	-1.227
ENSMUSG00000034664	Itga2b	integrin alpha 2b [Source:MGI Symbol;Acc:MGI:96601]	0.002099	0.007633	-1.228
ENSMUSG00000024963	Dnajc4	DnaJ heat shock protein family (Hsp40) member C4 [Source:MGI Symbol;Acc:MGI:1927346]	0.0006855	0.002868	-1.229
ENSMUSG00000023393	Slc17a9	solute carrier family 17, member 9 [Source:MGI Symbol;Acc:MGI:1919107]	0.003172	0.0109	-1.229
ENSMUSG00000033268	Duox1	dual oxidase 1 [Source:MGI Symbol;Acc:MGI:2139422]	0.01175	0.03338	-1.232
ENSMUSG00000062526	Mppe1	metallophosphoesterase 1 [Source:MGI Symbol;Acc:MGI:2661311]	4.656e-07	3.871e-06	-1.233
ENSMUSG00000002803	Btbd6	BTB (POZ) domain containing 6 [Source:MGI Symbol;Acc:MGI:3026623]	1.775e-05	0.0001085	-1.236
ENSMUSG00000073422	H2-Ke6	H2-K region expressed gene 6 [Source:MGI Symbol;Acc:MGI:95911]	0.0001534	0.0007549	-1.243
ENSMUSG00000051000	Fam160a1	family with sequence similarity 160, member A1 [Source:MGI Symbol;Acc:MGI:2444746]	2.387e-05	0.0001419	-1.245
ENSMUSG00000037822	Smim14	small integral membrane protein 14 [Source:MGI Symbol;Acc:MGI:1915802]	1.282e-09	1.538e-08	-1.247
ENSMUSG00000071656	Lrrn4cl	LRRN4 C-terminal like [Source:MGI Symbol;Acc:MGI:1916102]	1.356e-07	1.23e-06	-1.247
ENSMUSG00000032766	Gng11	guanine nucleotide binding protein (G protein), gamma 11 [Source:MGI Symbol;Acc:MGI:1913316]	0.0007741	0.003188	-1.248
ENSMUSG00000054580	Pla2r1	phospholipase A2 receptor 1 [Source:MGI Symbol;Acc:MGI:102468]	0.003379	0.01153	-1.248
ENSMUSG00000047242	Taf9b	TATA-box binding protein associated factor 9B [Source:MGI Symbol;Acc:MGI:3039562]	1.378e-05	8.598e-05	-1.25
ENSMUSG00000090622	A930033H14Rik	RIKEN cDNA A930033H14 gene [Source:MGI Symbol;Acc:MGI:2444562]	0.04031	0.09302	-1.25
ENSMUSG00000103731	Gm17530	predicted gene, 17530 [Source:MGI Symbol;Acc:MGI:4937164]	0.03723	0.08723	-1.252
ENSMUSG00000031245	Hmgn5	high-mobility group nucleosome binding domain 5 [Source:MGI Symbol;Acc:MGI:1355295]	0.0001539	0.000757	-1.253
ENSMUSG00000005968	Tuft1	tuftelin 1 [Source:MGI Symbol;Acc:MGI:109572]	2.245e-05	0.0001342	-1.254
ENSMUSG00000098543	Gm27533	predicted gene, 27533 [Source:MGI Symbol;Acc:MGI:5530915]	0.0001165	0.0005917	-1.257
ENSMUSG00000038368	Focad	focadhesin [Source:MGI Symbol;Acc:MGI:2676921]	4.995e-10	6.365e-09	-1.258
ENSMUSG00000042312	S100a13	S100 calcium binding protein A13 [Source:MGI Symbol;Acc:MGI:109581]	8.759e-07	6.933e-06	-1.258
ENSMUSG00000000884	Gnb1l	guanine nucleotide binding protein (G protein), beta polypeptide 1-like [Source:MGI Symbol;Acc:MGI:1338057]	0.0002756	0.001278	-1.262
ENSMUSG00000028101	Pias3	protein inhibitor of activated STAT 3 [Source:MGI Symbol;Acc:MGI:1913126]	2.216e-06	1.619e-05	-1.27
ENSMUSG00000024160	Spsb3	splA/ryanodine receptor domain and SOCS box containing 3 [Source:MGI Symbol;Acc:MGI:1891471]	7.459e-06	4.925e-05	-1.279
ENSMUSG00000037892	Pcdh18	protocadherin 18 [Source:MGI Symbol;Acc:MGI:1920423]	5.688e-06	3.839e-05	-1.28
ENSMUSG00000024654	Asrgl1	asparaginase like 1 [Source:MGI Symbol;Acc:MGI:1913764]	1.401e-05	8.732e-05	-1.289
ENSMUSG00000063142	Kcnma1	potassium large conductance calcium-activated channel, subfamily M, alpha member 1 [Source:MGI Symbol;Acc:MGI:99923]	9.323e-06	6.022e-05	-1.291
ENSMUSG00000001270	Ckb	creatine kinase, brain [Source:MGI Symbol;Acc:MGI:88407]	1.48e-05	9.174e-05	-1.294
ENSMUSG00000020423	Btg2	B cell translocation gene 2, anti-proliferative [Source:MGI Symbol;Acc:MGI:108384]	1.015e-06	7.928e-06	-1.296
ENSMUSG00000097075	D830044I16Rik	RIKEN cDNA D830044I16 gene [Source:MGI Symbol;Acc:MGI:2443610]	0.016	0.04331	-1.298
ENSMUSG00000075324	Fign	fidgetin [Source:MGI Symbol;Acc:MGI:1890647]	8.824e-05	0.0004601	-1.299
ENSMUSG00000004885	Crabp2	cellular retinoic acid binding protein II [Source:MGI Symbol;Acc:MGI:88491]	0.001869	0.006895	-1.302
ENSMUSG00000055799	Tcf7l1	transcription factor 7 like 1 (T cell specific, HMG box) [Source:MGI Symbol;Acc:MGI:1202876]	3.197e-09	3.643e-08	-1.306
ENSMUSG00000002265	Peg3	paternally expressed 3 [Source:MGI Symbol;Acc:MGI:104748]	7.298e-06	4.836e-05	-1.309
ENSMUSG00000037499	Nenf	neuron derived neurotrophic factor [Source:MGI Symbol;Acc:MGI:1913458]	1.742e-05	0.0001066	-1.309
ENSMUSG00000035493	Tgfbi	transforming growth factor, beta induced [Source:MGI Symbol;Acc:MGI:99959]	5.148e-09	5.73e-08	-1.317
ENSMUSG00000036192	Rorb	RAR-related orphan receptor beta [Source:MGI Symbol;Acc:MGI:1343464]	0.02473	0.06221	-1.317
ENSMUSG00000037490	Slc2a12	solute carrier family 2 (facilitated glucose transporter), member 12 [Source:MGI Symbol;Acc:MGI:3052471]	0.006878	0.02121	-1.323
ENSMUSG00000019889	Ptprk	protein tyrosine phosphatase, receptor type, K [Source:MGI Symbol;Acc:MGI:103310]	3.209e-06	2.261e-05	-1.325
ENSMUSG00000026832	Cytip	cytohesin 1 interacting protein [Source:MGI Symbol;Acc:MGI:2183535]	0.01842	0.04871	-1.325
ENSMUSG00000104344	Gm38077	predicted gene, 38077 [Source:MGI Symbol;Acc:MGI:5611305]	0.0291	0.0709	-1.326
ENSMUSG00000071722	Spin4	spindlin family, member 4 [Source:MGI Symbol;Acc:MGI:2444925]	0.01539	0.04187	-1.327
ENSMUSG00000073787	Gm10575	predicted gene 10575 [Source:MGI Symbol;Acc:MGI:3708765]	0.02903	0.07079	-1.333
ENSMUSG00000015094	Npdc1	neural proliferation, differentiation and control 1 [Source:MGI Symbol;Acc:MGI:1099802]	9.061e-10	1.107e-08	-1.336
ENSMUSG00000039835	Nhsl1	NHS-like 1 [Source:MGI Symbol;Acc:MGI:106390]	3.366e-07	2.864e-06	-1.336
ENSMUSG00000037071	Scd1	stearoyl-Coenzyme A desaturase 1 [Source:MGI Symbol;Acc:MGI:98239]	0.0001654	0.0008076	-1.336
ENSMUSG00000019831	Wasf1	WAS protein family, member 1 [Source:MGI Symbol;Acc:MGI:1890563]	1.114e-07	1.025e-06	-1.337
ENSMUSG00000040841	Six5	sine oculis-related homeobox 5 [Source:MGI Symbol;Acc:MGI:106220]	5.605e-06	3.793e-05	-1.337
ENSMUSG00000109695	Gm31166	predicted gene, 31166 [Source:MGI Symbol;Acc:MGI:5590325]	0.002795	0.009769	-1.348
ENSMUSG00000099966	2810402E24Rik	RIKEN cDNA 2810402E24 gene [Source:MGI Symbol;Acc:MGI:1913715]	5.386e-05	0.000296	-1.351
ENSMUSG00000037060	Prkcdbp	protein kinase C, delta binding protein [Source:MGI Symbol;Acc:MGI:1923422]	1.821e-08	1.886e-07	-1.352
ENSMUSG00000029781	Fkbp9	FK506 binding protein 9 [Source:MGI Symbol;Acc:MGI:1350921]	5.425e-08	5.194e-07	-1.354
ENSMUSG00000025170	Rab40b	Rab40B, member RAS oncogene family [Source:MGI Symbol;Acc:MGI:2183451]	0.0003793	0.001702	-1.355
ENSMUSG00000049791	Fzd4	frizzled class receptor 4 [Source:MGI Symbol;Acc:MGI:108520]	1.827e-05	0.0001113	-1.356
ENSMUSG00000030134	Rasgef1a	RasGEF domain family, member 1A [Source:MGI Symbol;Acc:MGI:1917977]	0.01082	0.03115	-1.364
ENSMUSG00000052675	Zfp112	zinc finger protein 112 [Source:MGI Symbol;Acc:MGI:1929115]	4.083e-05	0.0002314	-1.366
ENSMUSG00000036570	Fxyd1	FXYD domain-containing ion transport regulator 1 [Source:MGI Symbol;Acc:MGI:1889273]	2.504e-06	1.804e-05	-1.37
ENSMUSG00000033488	BC026585	cDNA sequence BC026585 [Source:MGI Symbol;Acc:MGI:2448516]	3.378e-06	2.368e-05	-1.371
ENSMUSG00000098986	Gm28006	predicted gene, 28006 [Source:MGI Symbol;Acc:MGI:5531388]	1.022e-05	6.556e-05	-1.371
ENSMUSG00000036966	Spryd3	SPRY domain containing 3 [Source:MGI Symbol;Acc:MGI:2446175]	1.368e-08	1.437e-07	-1.372
ENSMUSG00000029534	St7	suppression of tumorigenicity 7 [Source:MGI Symbol;Acc:MGI:1927450]	5.256e-10	6.672e-09	-1.374
ENSMUSG00000029913	Prdm5	PR domain containing 5 [Source:MGI Symbol;Acc:MGI:1918029]	2.466e-05	0.0001462	-1.379
ENSMUSG00000091586	Cyp4f17	cytochrome P450, family 4, subfamily f, polypeptide 17 [Source:MGI Symbol;Acc:MGI:3646233]	0.0007115	0.00296	-1.381
ENSMUSG00000051236	Msrb3	methionine sulfoxide reductase B3 [Source:MGI Symbol;Acc:MGI:2443538]	4.507e-08	4.361e-07	-1.382
ENSMUSG00000086610	Gm15408	predicted gene 15408 [Source:MGI Symbol;Acc:MGI:3705101]	0.02749	0.06788	-1.385
ENSMUSG00000053475	Tnfaip6	tumor necrosis factor alpha induced protein 6 [Source:MGI Symbol;Acc:MGI:1195266]	5.024e-05	0.0002782	-1.386
ENSMUSG00000008575	Nfib	nuclear factor I/B [Source:MGI Symbol;Acc:MGI:103188]	3.236e-07	2.762e-06	-1.387
ENSMUSG00000111789	AC133650.3		0.005629	0.01782	-1.388
ENSMUSG00000108658	Gm45138	predicted gene 45138 [Source:MGI Symbol;Acc:MGI:5753714]	4.51e-05	0.0002523	-1.391
ENSMUSG00000108358	Gm44509	predicted gene 44509 [Source:MGI Symbol;Acc:MGI:5753085]	0.001431	0.005475	-1.391
ENSMUSG00000059022	Kcp	kielin/chordin-like protein [Source:MGI Symbol;Acc:MGI:2141640]	0.006076	0.01905	-1.391
ENSMUSG00000038203	Hoxa13	homeobox A13 [Source:MGI Symbol;Acc:MGI:96173]	0.0002103	0.001003	-1.394
ENSMUSG00000018740	Slc25a35	solute carrier family 25, member 35 [Source:MGI Symbol;Acc:MGI:1919248]	0.0005317	0.002291	-1.4
ENSMUSG00000041959	S100a10	S100 calcium binding protein A10 (calpactin) [Source:MGI Symbol;Acc:MGI:1339468]	5.086e-09	5.669e-08	-1.401
ENSMUSG00000062591	Tubb4a	tubulin, beta 4A class IVA [Source:MGI Symbol;Acc:MGI:107848]	0.02741	0.06771	-1.406
ENSMUSG00000030598	Fbxo17	F-box protein 17 [Source:MGI Symbol;Acc:MGI:1354707]	7.198e-05	0.0003829	-1.408
ENSMUSG00000032558	Nphp3	nephronophthisis 3 (adolescent) [Source:MGI Symbol;Acc:MGI:1921275]	2.19e-09	2.545e-08	-1.411
ENSMUSG00000055322	Tns1	tensin 1 [Source:MGI Symbol;Acc:MGI:104552]	3.264e-05	0.0001892	-1.411
ENSMUSG00000103715	4933431K14Rik	RIKEN cDNA 4933431K14 gene [Source:MGI Symbol;Acc:MGI:1918545]	0.01703	0.04559	-1.413
ENSMUSG00000020359	Phykpl	5-phosphohydroxy-L-lysine phospholyase [Source:MGI Symbol;Acc:MGI:1920197]	9.076e-08	8.457e-07	-1.419
ENSMUSG00000002732	Fkbp7	FK506 binding protein 7 [Source:MGI Symbol;Acc:MGI:1336879]	3.827e-07	3.231e-06	-1.419
ENSMUSG00000072761	Gm6712	predicted gene 6712 [Source:MGI Symbol;Acc:MGI:3645888]	0.00497	0.01605	-1.419
ENSMUSG00000037762	Slc16a9	solute carrier family 16 (monocarboxylic acid transporters), member 9 [Source:MGI Symbol;Acc:MGI:1914109]	2.995e-05	0.0001746	-1.42
ENSMUSG00000021298	Gpr132	G protein-coupled receptor 132 [Source:MGI Symbol;Acc:MGI:1890220]	0.00474	0.01542	-1.42
ENSMUSG00000032265	Fam46a	family with sequence similarity 46, member A [Source:MGI Symbol;Acc:MGI:2670964]	5.866e-09	6.499e-08	-1.424
ENSMUSG00000106943	Dancr	differentiation antagonizing non-protein coding RNA [Source:MGI Symbol;Acc:MGI:1917286]	0.000767	0.003162	-1.424
ENSMUSG00000032826	Ank2	ankyrin 2, brain [Source:MGI Symbol;Acc:MGI:88025]	4.136e-09	4.654e-08	-1.426
ENSMUSG00000028518	Prkaa2	protein kinase, AMP-activated, alpha 2 catalytic subunit [Source:MGI Symbol;Acc:MGI:1336173]	0.01032	0.02994	-1.427
ENSMUSG00000097121	D130020L05Rik	RIKEN cDNA D130020L05 gene [Source:MGI Symbol;Acc:MGI:2450270]	0.03252	0.07775	-1.431
ENSMUSG00000049313	Sorl1	sortilin-related receptor, LDLR class A repeats-containing [Source:MGI Symbol;Acc:MGI:1202296]	0.0003918	0.001751	-1.432
ENSMUSG00000006638	Abhd1	abhydrolase domain containing 1 [Source:MGI Symbol;Acc:MGI:1931013]	0.0225	0.05745	-1.432
ENSMUSG00000055407	Map6	microtubule-associated protein 6 [Source:MGI Symbol;Acc:MGI:1201690]	1.855e-06	1.374e-05	-1.435
ENSMUSG00000053656	Dancr	differentiation antagonizing non-protein coding RNA [Source:MGI Symbol;Acc:MGI:1917286]	0.0006678	0.002802	-1.437
ENSMUSG00000046532	Ar	androgen receptor [Source:MGI Symbol;Acc:MGI:88064]	7.847e-05	0.0004136	-1.438
ENSMUSG00000029053	Prkcz	protein kinase C, zeta [Source:MGI Symbol;Acc:MGI:97602]	0.006639	0.02058	-1.45
ENSMUSG00000034586	Hid1	HID1 domain containing [Source:MGI Symbol;Acc:MGI:2445087]	0.01695	0.04537	-1.451
ENSMUSG00000001948	Spa17	sperm autoantigenic protein 17 [Source:MGI Symbol;Acc:MGI:1333778]	0.002601	0.009167	-1.457
ENSMUSG00000043243	Fam129c	family with sequence similarity 129, member C [Source:MGI Symbol;Acc:MGI:3686743]	0.01124	0.03218	-1.461
ENSMUSG00000025586	Cpeb1	cytoplasmic polyadenylation element binding protein 1 [Source:MGI Symbol;Acc:MGI:108442]	1.26e-07	1.15e-06	-1.462
ENSMUSG00000024511	Rab27b	RAB27B, member RAS oncogene family [Source:MGI Symbol;Acc:MGI:1931295]	0.005306	0.01692	-1.462
ENSMUSG00000087305	A430035B10Rik	RIKEN cDNA A430035B10 gene [Source:MGI Symbol;Acc:MGI:2443789]	0.03602	0.08483	-1.463
ENSMUSG00000085175	Gm11423	predicted gene 11423 [Source:MGI Symbol;Acc:MGI:3651335]	0.002112	0.00766	-1.464
ENSMUSG00000047712	Ust	uronyl-2-sulfotransferase [Source:MGI Symbol;Acc:MGI:2442406]	1.004e-06	7.863e-06	-1.469
ENSMUSG00000107726	Gm44037	predicted gene, 44037 [Source:MGI Symbol;Acc:MGI:5690429]	0.02998	0.07273	-1.47
ENSMUSG00000030621	Me3	malic enzyme 3, NADP(+)-dependent, mitochondrial [Source:MGI Symbol;Acc:MGI:1916679]	0.0008214	0.003359	-1.473
ENSMUSG00000040037	Negr1	neuronal growth regulator 1 [Source:MGI Symbol;Acc:MGI:2444846]	0.01788	0.04748	-1.474
ENSMUSG00000085037	4933421O10Rik	RIKEN cDNA 4933421O10 gene [Source:MGI Symbol;Acc:MGI:1918323]	1.48e-06	1.123e-05	-1.475
ENSMUSG00000075593	Gal3st4	galactose-3-O-sulfotransferase 4 [Source:MGI Symbol;Acc:MGI:1916254]	1.51e-06	1.143e-05	-1.475
ENSMUSG00000048706	Lurap1l	leucine rich adaptor protein 1-like [Source:MGI Symbol;Acc:MGI:106510]	1.234e-09	1.488e-08	-1.476
ENSMUSG00000093587	Gm20554	predicted gene, 20554 [Source:MGI Symbol;Acc:MGI:5295661]	0.02252	0.05749	-1.478
ENSMUSG00000030518	Fam189a1	family with sequence similarity 189, member A1 [Source:MGI Symbol;Acc:MGI:1917888]	0.0411	0.09447	-1.484
ENSMUSG00000051107	Gm15440	predicted gene 15440 [Source:MGI Symbol;Acc:MGI:3642353]	0.02787	0.06855	-1.485
ENSMUSG00000090370	Gm21989	predicted gene 21989 [Source:MGI Symbol;Acc:MGI:5439458]	0.04836	0.1079	-1.486
ENSMUSG00000106383	E330034L11Rik	RIKEN cDNA E330034L11 gene [Source:MGI Symbol;Acc:MGI:3026962]	0.02712	0.06716	-1.488
ENSMUSG00000030322	Mbd4	methyl-CpG binding domain protein 4 [Source:MGI Symbol;Acc:MGI:1333850]	8.623e-08	8.053e-07	-1.489
ENSMUSG00000001552	Jup	junction plakoglobin [Source:MGI Symbol;Acc:MGI:96650]	0.0004613	0.002024	-1.491
ENSMUSG00000036528	Ppfibp2	PTPRF interacting protein, binding protein 2 (liprin beta 2) [Source:MGI Symbol;Acc:MGI:894649]	4.37e-05	0.0002456	-1.498
ENSMUSG00000030852	Tacc2	transforming, acidic coiled-coil containing protein 2 [Source:MGI Symbol;Acc:MGI:1928899]	0.0001085	0.0005554	-1.5
ENSMUSG00000000154	Slc22a18	solute carrier family 22 (organic cation transporter), member 18 [Source:MGI Symbol;Acc:MGI:1336884]	0.01104	0.03169	-1.503
ENSMUSG00000039899	Fgl2	fibrinogen-like protein 2 [Source:MGI Symbol;Acc:MGI:103266]	2.33e-06	1.69e-05	-1.507
ENSMUSG00000001020	S100a4	S100 calcium binding protein A4 [Source:MGI Symbol;Acc:MGI:1330282]	4.487e-10	5.768e-09	-1.51
ENSMUSG00000102373	9530018H14Rik	RIKEN cDNA 9530018H14 gene [Source:MGI Symbol;Acc:MGI:1924645]	0.00387	0.01292	-1.51
ENSMUSG00000055240	Zfp101	zinc finger protein 101 [Source:MGI Symbol;Acc:MGI:107547]	1.263e-08	1.337e-07	-1.515
ENSMUSG00000054728	Phactr1	phosphatase and actin regulator 1 [Source:MGI Symbol;Acc:MGI:2659021]	2.795e-08	2.809e-07	-1.515
ENSMUSG00000105518	Gm42674	predicted gene 42674 [Source:MGI Symbol;Acc:MGI:5662811]	5.626e-11	8.104e-10	-1.518
ENSMUSG00000069835	Sat2	spermidine/spermine N1-acetyl transferase 2 [Source:MGI Symbol;Acc:MGI:1916465]	3.305e-06	2.322e-05	-1.521
ENSMUSG00000078247	Airn	antisense Igf2r RNA [Source:MGI Symbol;Acc:MGI:1353471]	4.04e-05	0.0002292	-1.522
ENSMUSG00000001665	Gstt3	glutathione S-transferase, theta 3 [Source:MGI Symbol;Acc:MGI:2143526]	1.936e-10	2.624e-09	-1.532
ENSMUSG00000096956	Snhg18	small nucleolar RNA host gene 18 [Source:MGI Symbol;Acc:MGI:1914085]	2.282e-07	1.995e-06	-1.537
ENSMUSG00000030554	Synm	synemin, intermediate filament protein [Source:MGI Symbol;Acc:MGI:2661187]	6.781e-07	5.476e-06	-1.541
ENSMUSG00000036885	Arhgef26	Rho guanine nucleotide exchange factor (GEF) 26 [Source:MGI Symbol;Acc:MGI:1918053]	0.00324	0.01111	-1.543
ENSMUSG00000024134	Six2	sine oculis-related homeobox 2 [Source:MGI Symbol;Acc:MGI:102778]	6.02e-06	4.054e-05	-1.546
ENSMUSG00000030499	Kctd15	potassium channel tetramerisation domain containing 15 [Source:MGI Symbol;Acc:MGI:2385276]	2.516e-07	2.188e-06	-1.548
ENSMUSG00000035258	Abi3bp	ABI gene family, member 3 (NESH) binding protein [Source:MGI Symbol;Acc:MGI:2444583]	4.139e-09	4.654e-08	-1.554
ENSMUSG00000039578	Ccser1	coiled-coil serine rich 1 [Source:MGI Symbol;Acc:MGI:3045354]	0.00515	0.01653	-1.557
ENSMUSG00000029122	Evc	EvC ciliary complex subunit 1 [Source:MGI Symbol;Acc:MGI:1890596]	3.279e-14	6.888e-13	-1.558
ENSMUSG00000019888	Mgat4c	MGAT4 family, member C [Source:MGI Symbol;Acc:MGI:1914819]	0.005844	0.0184	-1.559
ENSMUSG00000001986	Gria3	glutamate receptor, ionotropic, AMPA3 (alpha 3) [Source:MGI Symbol;Acc:MGI:95810]	5.228e-05	0.0002883	-1.56
ENSMUSG00000033486	Catsper2	cation channel, sperm associated 2 [Source:MGI Symbol;Acc:MGI:2387404]	0.0002838	0.001313	-1.56
ENSMUSG00000105161	Gm42595	predicted gene 42595 [Source:MGI Symbol;Acc:MGI:5662732]	0.001042	0.004144	-1.568
ENSMUSG00000020955	Ap4s1	adaptor-related protein complex AP-4, sigma 1 [Source:MGI Symbol;Acc:MGI:1337065]	8.922e-07	7.053e-06	-1.569
ENSMUSG00000004098	Col5a3	collagen, type V, alpha 3 [Source:MGI Symbol;Acc:MGI:1858212]	3.897e-05	0.0002216	-1.57
ENSMUSG00000050931	Sgms2	sphingomyelin synthase 2 [Source:MGI Symbol;Acc:MGI:1921692]	4.707e-08	4.531e-07	-1.576
ENSMUSG00000097331	F420014N23Rik	RIKEN cDNA F420014N23 gene [Source:MGI Symbol;Acc:MGI:3642477]	0.006183	0.01933	-1.583
ENSMUSG00000021062	Rab15	RAB15, member RAS oncogene family [Source:MGI Symbol;Acc:MGI:1916865]	9.375e-07	7.367e-06	-1.586
ENSMUSG00000092071	A230065N10Rik	RIKEN cDNA A230065N10 gene [Source:MGI Symbol;Acc:MGI:3642744]	0.0373	0.08736	-1.587
ENSMUSG00000024743	Syt7	synaptotagmin VII [Source:MGI Symbol;Acc:MGI:1859545]	2.243e-06	1.635e-05	-1.591
ENSMUSG00000025026	Add3	adducin 3 (gamma) [Source:MGI Symbol;Acc:MGI:1351615]	4.673e-11	6.844e-10	-1.592
ENSMUSG00000043639	Rbm20	RNA binding motif protein 20 [Source:MGI Symbol;Acc:MGI:1920963]	0.002935	0.01019	-1.6
ENSMUSG00000027848	Olfml3	olfactomedin-like 3 [Source:MGI Symbol;Acc:MGI:1914877]	1.71e-14	3.726e-13	-1.603
ENSMUSG00000039485	Tspyl4	TSPY-like 4 [Source:MGI Symbol;Acc:MGI:106393]	1.003e-05	6.439e-05	-1.604
ENSMUSG00000032121	Tmem218	transmembrane protein 218 [Source:MGI Symbol;Acc:MGI:1913529]	5.927e-09	6.548e-08	-1.605
ENSMUSG00000073889	Il11ra1	interleukin 11 receptor, alpha chain 1 [Source:MGI Symbol;Acc:MGI:107426]	1.991e-11	3.047e-10	-1.609
ENSMUSG00000031626	Sorbs2	sorbin and SH3 domain containing 2 [Source:MGI Symbol;Acc:MGI:1924574]	0.03567	0.08409	-1.613
ENSMUSG00000072294	Klf12	Kruppel-like factor 12 [Source:MGI Symbol;Acc:MGI:1333796]	0.004459	0.01458	-1.625
ENSMUSG00000108601	Gm44645	predicted gene 44645 [Source:MGI Symbol;Acc:MGI:5753221]	1.681e-06	1.257e-05	-1.627
ENSMUSG00000108195	Gm44415	predicted gene, 44415 [Source:MGI Symbol;Acc:MGI:5690807]	0.02473	0.06221	-1.642
ENSMUSG00000026344	Lypd1	Ly6/Plaur domain containing 1 [Source:MGI Symbol;Acc:MGI:1919835]	0.02621	0.06522	-1.642
ENSMUSG00000036545	Adamts2	a disintegrin-like and metallopeptidase (reprolysin type) with thrombospondin type 1 motif, 2 [Source:MGI Symbol;Acc:MGI:1347356]	7.555e-08	7.124e-07	-1.645
ENSMUSG00000047496	Rnf152	ring finger protein 152 [Source:MGI Symbol;Acc:MGI:2443787]	0.03444	0.08167	-1.648
ENSMUSG00000085971	Gm15411	predicted gene 15411 [Source:MGI Symbol;Acc:MGI:3705213]	0.00167	0.006265	-1.649
ENSMUSG00000039347	Atp6v0e2	ATPase, H+ transporting, lysosomal V0 subunit E2 [Source:MGI Symbol;Acc:MGI:1923502]	6.073e-06	4.082e-05	-1.651
ENSMUSG00000097056	Gm4262	predicted gene 4262 [Source:MGI Symbol;Acc:MGI:3782439]	0.04388	0.09975	-1.653
ENSMUSG00000036661	Dennd3	DENN/MADD domain containing 3 [Source:MGI Symbol;Acc:MGI:2146009]	3.254e-06	2.289e-05	-1.654
ENSMUSG00000045934	Mtmr11	myotubularin related protein 11 [Source:MGI Symbol;Acc:MGI:2652817]	5.244e-10	6.661e-09	-1.656
ENSMUSG00000097577	6230400D17Rik	RIKEN cDNA 6230400D17 gene [Source:MGI Symbol;Acc:MGI:1923383]	0.002835	0.009894	-1.659
ENSMUSG00000097430	Gm10544	predicted gene 10544 [Source:MGI Symbol;Acc:MGI:3642892]	0.02505	0.06285	-1.661
ENSMUSG00000096606	Tpbgl	trophoblast glycoprotein-like [Source:MGI Symbol;Acc:MGI:3646425]	3.509e-10	4.604e-09	-1.662
ENSMUSG00000037138	Aff3	AF4/FMR2 family, member 3 [Source:MGI Symbol;Acc:MGI:106927]	1.011e-10	1.414e-09	-1.664
ENSMUSG00000097626	4921504A21Rik	RIKEN cDNA 4921504A21 gene [Source:MGI Symbol;Acc:MGI:1918082]	0.005772	0.0182	-1.664
ENSMUSG00000018411	Mapt	microtubule-associated protein tau [Source:MGI Symbol;Acc:MGI:97180]	0.0187	0.04933	-1.671
ENSMUSG00000098098	Bvht	braveheart long non-coding RNA [Source:MGI Symbol;Acc:MGI:5434104]	5.856e-05	0.0003187	-1.674
ENSMUSG00000025723	Nmb	neuromedin B [Source:MGI Symbol;Acc:MGI:1915289]	0.00228	0.008149	-1.687
ENSMUSG00000057440	Mpp7	membrane protein, palmitoylated 7 (MAGUK p55 subfamily member 7) [Source:MGI Symbol;Acc:MGI:1922989]	3.191e-10	4.213e-09	-1.692
ENSMUSG00000074738	Fndc10	fibronectin type III domain containing 10 [Source:MGI Symbol;Acc:MGI:2444790]	3.905e-10	5.071e-09	-1.695
ENSMUSG00000107388	Gm42788	predicted gene 42788 [Source:MGI Symbol;Acc:MGI:5662925]	0.02998	0.07273	-1.702
ENSMUSG00000081769	Gm12216	predicted gene 12216 [Source:MGI Symbol;Acc:MGI:3650088]	0.01588	0.04301	-1.707
ENSMUSG00000032015	Pou2f3	POU domain, class 2, transcription factor 3 [Source:MGI Symbol;Acc:MGI:102565]	0.03417	0.08113	-1.726
ENSMUSG00000024538	Ppic	peptidylprolyl isomerase C [Source:MGI Symbol;Acc:MGI:97751]	5.124e-07	4.221e-06	-1.727
ENSMUSG00000029778	Adcyap1r1	adenylate cyclase activating polypeptide 1 receptor 1 [Source:MGI Symbol;Acc:MGI:108449]	0.01566	0.04247	-1.727
ENSMUSG00000044390	Tigd3	tigger transposable element derived 3 [Source:MGI Symbol;Acc:MGI:2681860]	0.04529	0.1023	-1.735
ENSMUSG00000074284	Gm10658	predicted gene 10658 [Source:MGI Symbol;Acc:MGI:3642856]	0.03751	0.08774	-1.74
ENSMUSG00000045259	Klhdc9	kelch domain containing 9 [Source:MGI Symbol;Acc:MGI:1916124]	0.003622	0.0122	-1.741
ENSMUSG00000039063	Echdc3	enoyl Coenzyme A hydratase domain containing 3 [Source:MGI Symbol;Acc:MGI:1915106]	3.372e-06	2.365e-05	-1.752
ENSMUSG00000005125	Ndrg1	N-myc downstream regulated gene 1 [Source:MGI Symbol;Acc:MGI:1341799]	2.187e-05	0.0001311	-1.759
ENSMUSG00000024617	Camk2a	calcium/calmodulin-dependent protein kinase II alpha [Source:MGI Symbol;Acc:MGI:88256]	2.524e-05	0.0001494	-1.759
ENSMUSG00000047617	BC029214	cDNA sequence BC029214 [Source:MGI Symbol;Acc:MGI:2442831]	3.434e-08	3.393e-07	-1.762
ENSMUSG00000079598	Clec2l	C-type lectin domain family 2, member L [Source:MGI Symbol;Acc:MGI:2141402]	0.01898	0.04995	-1.766
ENSMUSG00000051262	Nat8f3	N-acetyltransferase 8 (GCN5-related) family member 3 [Source:MGI Symbol;Acc:MGI:2136449]	0.007147	0.02191	-1.771
ENSMUSG00000074093	Svip	small VCP/p97-interacting protein [Source:MGI Symbol;Acc:MGI:1922994]	0.01066	0.03077	-1.771
ENSMUSG00000056947	Mab21l1	mab-21-like 1 (C. elegans) [Source:MGI Symbol;Acc:MGI:1333773]	0.04608	0.1038	-1.778
ENSMUSG00000100876	2810454H06Rik	RIKEN cDNA 2810454H06 gene [Source:MGI Symbol;Acc:MGI:1920063]	0.02416	0.06103	-1.788
ENSMUSG00000017453	Pipox	pipecolic acid oxidase [Source:MGI Symbol;Acc:MGI:1197006]	5.588e-05	0.0003053	-1.792
ENSMUSG00000055408	Hottip	Hoxa distal transcript antisense RNA [Source:MGI Symbol;Acc:MGI:3642509]	0.003155	0.01085	-1.795
ENSMUSG00000085084	4930570G19Rik	RIKEN cDNA 4930570G19 gene [Source:MGI Symbol;Acc:MGI:1923158]	0.02794	0.06866	-1.796
ENSMUSG00000097571	Jpx	Jpx transcript, Xist activator (non-protein coding) [Source:MGI Symbol;Acc:MGI:2180008]	0.006167	0.01929	-1.8
ENSMUSG00000074466	Gm15417	predicted gene 15417 [Source:MGI Symbol;Acc:MGI:3642531]	2.257e-07	1.977e-06	-1.803
ENSMUSG00000090799	Klhl33	kelch-like 33 [Source:MGI Symbol;Acc:MGI:3644593]	0.02569	0.06417	-1.804
ENSMUSG00000112837	AC153945.2		0.04007	0.09259	-1.806
ENSMUSG00000084910	C630043F03Rik	RIKEN cDNA C630043F03 gene [Source:MGI Symbol;Acc:MGI:1915535]	0.0006175	0.002611	-1.809
ENSMUSG00000027546	Atp9a	ATPase, class II, type 9A [Source:MGI Symbol;Acc:MGI:1330826]	1.116e-09	1.352e-08	-1.81
ENSMUSG00000034687	Fras1	Fraser extracellular matrix complex subunit 1 [Source:MGI Symbol;Acc:MGI:2385368]	0.0001834	0.000886	-1.82
ENSMUSG00000024810	Il33	interleukin 33 [Source:MGI Symbol;Acc:MGI:1924375]	0.04865	0.1084	-1.823
ENSMUSG00000085945	2310014F06Rik	RIKEN cDNA 2310014F06 gene [Source:MGI Symbol;Acc:MGI:1916875]	0.0009296	0.003748	-1.824
ENSMUSG00000037624	Kcnk2	potassium channel, subfamily K, member 2 [Source:MGI Symbol;Acc:MGI:109366]	4.663e-07	3.873e-06	-1.825
ENSMUSG00000097806	Gm6556	predicted gene 6556 [Source:MGI Symbol;Acc:MGI:3647197]	0.01213	0.03435	-1.826
ENSMUSG00000084792	1700056N10Rik	RIKEN cDNA 1700056N10 gene [Source:MGI Symbol;Acc:MGI:1920642]	0.04597	0.1036	-1.836
ENSMUSG00000064949	Snora61	small nucleolar RNA, H/ACA box 61 [Source:MGI Symbol;Acc:MGI:3819510]	0.02936	0.07147	-1.839
ENSMUSG00000022838	Eaf2	ELL associated factor 2 [Source:MGI Symbol;Acc:MGI:2146616]	0.005233	0.01674	-1.84
ENSMUSG00000035948	Acss3	acyl-CoA synthetase short-chain family member 3 [Source:MGI Symbol;Acc:MGI:2685720]	0.0407	0.09376	-1.843
ENSMUSG00000061859	Patj	PATJ, crumbs cell polarity complex component [Source:MGI Symbol;Acc:MGI:1277960]	6.331e-07	5.138e-06	-1.846
ENSMUSG00000038210	Hoxa11	homeobox A11 [Source:MGI Symbol;Acc:MGI:96172]	1.066e-12	1.869e-11	-1.866
ENSMUSG00000045333	Zfp423	zinc finger protein 423 [Source:MGI Symbol;Acc:MGI:1891217]	5.753e-11	8.272e-10	-1.867
ENSMUSG00000022235	Cmbl	carboxymethylenebutenolidase-like (Pseudomonas) [Source:MGI Symbol;Acc:MGI:1916824]	0.0001972	0.0009453	-1.872
ENSMUSG00000050640	Tmem150c	transmembrane protein 150C [Source:MGI Symbol;Acc:MGI:3041258]	0.002599	0.009162	-1.872
ENSMUSG00000071112	Spx	spexin hormone [Source:MGI Symbol;Acc:MGI:2442262]	0.01231	0.03476	-1.873
ENSMUSG00000050195	Scd4	stearoyl-coenzyme A desaturase 4 [Source:MGI Symbol;Acc:MGI:2670997]	0.001206	0.004716	-1.875
ENSMUSG00000104728	Gm42462	predicted gene 42462 [Source:MGI Symbol;Acc:MGI:5662599]	0.02222	0.05686	-1.876
ENSMUSG00000031770	Herpud1	homocysteine-inducible, endoplasmic reticulum stress-inducible, ubiquitin-like domain member 1 [Source:MGI Symbol;Acc:MGI:1927406]	1.318e-13	2.558e-12	-1.886
ENSMUSG00000079652	Fam71f2	family with sequence similarity 71, member F2 [Source:MGI Symbol;Acc:MGI:2141439]	0.009006	0.02663	-1.905
ENSMUSG00000101335	Gm28229	predicted gene 28229 [Source:MGI Symbol;Acc:MGI:5578935]	0.00124	0.00483	-1.906
ENSMUSG00000013419	Zfp651	zinc finger protein 651 [Source:MGI Symbol;Acc:MGI:2670992]	5.225e-16	1.338e-14	-1.923
ENSMUSG00000035131	Brinp3	bone morphogenetic protein/retinoic acid inducible neural specific 3 [Source:MGI Symbol;Acc:MGI:2443035]	7.233e-05	0.0003841	-1.927
ENSMUSG00000086224	2700069I18Rik	RIKEN cDNA 2700069I18 gene [Source:MGI Symbol;Acc:MGI:1919858]	8.08e-06	5.305e-05	-1.942
ENSMUSG00000097493	9930014A18Rik	RIKEN cDNA 9930014A18 gene [Source:MGI Symbol;Acc:MGI:2444091]	0.002854	0.009953	-1.943
ENSMUSG00000057378	Ryr3	ryanodine receptor 3 [Source:MGI Symbol;Acc:MGI:99684]	6.967e-07	5.604e-06	-1.945
ENSMUSG00000021303	Gng4	guanine nucleotide binding protein (G protein), gamma 4 [Source:MGI Symbol;Acc:MGI:102703]	3.329e-08	3.295e-07	-1.948
ENSMUSG00000097820	E530011L22Rik	RIKEN cDNA E530011L22 gene [Source:MGI Symbol;Acc:MGI:2443770]	7.164e-06	4.755e-05	-1.952
ENSMUSG00000041592	Sdk2	sidekick cell adhesion molecule 2 [Source:MGI Symbol;Acc:MGI:2443847]	1.556e-08	1.624e-07	-1.954
ENSMUSG00000057969	Sema3b	sema domain, immunoglobulin domain (Ig), short basic domain, secreted, (semaphorin) 3B [Source:MGI Symbol;Acc:MGI:107561]	3.582e-06	2.5e-05	-1.98
ENSMUSG00000104367	Gm38079	predicted gene, 38079 [Source:MGI Symbol;Acc:MGI:5611307]	0.03061	0.07404	-1.981
ENSMUSG00000037005	Xpnpep2	X-prolyl aminopeptidase (aminopeptidase P) 2, membrane-bound [Source:MGI Symbol;Acc:MGI:2180001]	0.0007831	0.00322	-1.991
ENSMUSG00000029695	Aass	aminoadipate-semialdehyde synthase [Source:MGI Symbol;Acc:MGI:1353573]	0.0008257	0.003373	-1.993
ENSMUSG00000020592	Sdc1	syndecan 1 [Source:MGI Symbol;Acc:MGI:1349162]	1.552e-12	2.681e-11	-1.995
ENSMUSG00000021268	Meg3	maternally expressed 3 [Source:MGI Symbol;Acc:MGI:1202886]	9.513e-07	7.473e-06	-2.002
ENSMUSG00000097316	Gm10516	predicted gene 10516 [Source:MGI Symbol;Acc:MGI:3641979]	4.437e-08	4.295e-07	-2.004
ENSMUSG00000025934	Gsta3	glutathione S-transferase, alpha 3 [Source:MGI Symbol;Acc:MGI:95856]	0.008438	0.02525	-2.015
ENSMUSG00000002012	Pnck	pregnancy upregulated non-ubiquitously expressed CaM kinase [Source:MGI Symbol;Acc:MGI:1347357]	0.01693	0.04536	-2.023
ENSMUSG00000106636	Gm43813	predicted gene 43813 [Source:MGI Symbol;Acc:MGI:5663950]	0.04845	0.1081	-2.033
ENSMUSG00000031283	Chrdl1	chordin-like 1 [Source:MGI Symbol;Acc:MGI:1933172]	1.474e-13	2.841e-12	-2.044
ENSMUSG00000021010	Npas3	neuronal PAS domain protein 3 [Source:MGI Symbol;Acc:MGI:1351610]	0.007386	0.02254	-2.047
ENSMUSG00000052372	Il1rapl1	interleukin 1 receptor accessory protein-like 1 [Source:MGI Symbol;Acc:MGI:2687319]	0.03313	0.07895	-2.048
ENSMUSG00000020251	Glt8d2	glycosyltransferase 8 domain containing 2 [Source:MGI Symbol;Acc:MGI:1922032]	3.701e-10	4.833e-09	-2.071
ENSMUSG00000032925	Itgbl1	integrin, beta-like 1 [Source:MGI Symbol;Acc:MGI:2443439]	1.363e-09	1.629e-08	-2.09
ENSMUSG00000019437	Tlcd1	TLC domain containing 1 [Source:MGI Symbol;Acc:MGI:1915572]	7.543e-09	8.189e-08	-2.091
ENSMUSG00000025432	Avil	advillin [Source:MGI Symbol;Acc:MGI:1333798]	0.006138	0.01921	-2.094
ENSMUSG00000015981	Stk32c	serine/threonine kinase 32C [Source:MGI Symbol;Acc:MGI:2385336]	3.226e-08	3.201e-07	-2.1
ENSMUSG00000106019	Gm43672	predicted gene 43672 [Source:MGI Symbol;Acc:MGI:5663809]	3.779e-07	3.194e-06	-2.106
ENSMUSG00000031258	Xkrx	X-linked Kx blood group related, X-linked [Source:MGI Symbol;Acc:MGI:3584011]	0.04879	0.1086	-2.117
ENSMUSG00000032062	2310030G06Rik	RIKEN cDNA 2310030G06 gene [Source:MGI Symbol;Acc:MGI:1914202]	8.607e-05	0.0004497	-2.118
ENSMUSG00000023013	Aqp2	aquaporin 2 [Source:MGI Symbol;Acc:MGI:1096865]	0.001038	0.00413	-2.119
ENSMUSG00000031112	Stk26	serine/threonine kinase 26 [Source:MGI Symbol;Acc:MGI:1917665]	2.441e-08	2.47e-07	-2.13
ENSMUSG00000021057	Akap5	A kinase (PRKA) anchor protein 5 [Source:MGI Symbol;Acc:MGI:2685104]	0.01994	0.05206	-2.137
ENSMUSG00000019737	Syne4	spectrin repeat containing, nuclear envelope family member 4 [Source:MGI Symbol;Acc:MGI:2141950]	0.0297	0.07214	-2.138
ENSMUSG00000104740	Mir6516	microRNA 6516 [Source:MGI Symbol;Acc:MGI:5562736]	0.03109	0.07503	-2.144
ENSMUSG00000080683	Gm23991	predicted gene, 23991 [Source:MGI Symbol;Acc:MGI:5453768]	0.00115	0.004523	-2.147
ENSMUSG00000024232	Bambi	BMP and activin membrane-bound inhibitor [Source:MGI Symbol;Acc:MGI:1915260]	5.485e-17	1.501e-15	-2.15
ENSMUSG00000046814	Gchfr	GTP cyclohydrolase I feedback regulator [Source:MGI Symbol;Acc:MGI:2443977]	0.02172	0.05577	-2.159
ENSMUSG00000097055	Gm4419	predicted gene 4419 [Source:MGI Symbol;Acc:MGI:3782604]	0.02764	0.06813	-2.169
ENSMUSG00000044365	Cxxc4	CXXC finger 4 [Source:MGI Symbol;Acc:MGI:2442112]	0.01408	0.03895	-2.176
ENSMUSG00000051228	Nyx	nyctalopin [Source:MGI Symbol;Acc:MGI:2448607]	0.00137	0.005262	-2.183
ENSMUSG00000022324	Matn2	matrilin 2 [Source:MGI Symbol;Acc:MGI:109613]	1.93e-16	5.068e-15	-2.191
ENSMUSG00000087644	Gm14703	predicted gene 14703 [Source:MGI Symbol;Acc:MGI:3705165]	0.04317	0.09856	-2.2
ENSMUSG00000084535	Mir1906-1	microRNA 1906-1 [Source:MGI Symbol;Acc:MGI:3811417]	0.001287	0.00499	-2.201
ENSMUSG00000090207	4930524O07Rik	RIKEN cDNA 4930524O07 gene [Source:MGI Symbol;Acc:MGI:1915514]	0.03291	0.07856	-2.211
ENSMUSG00000048450	Msx1	msh homeobox 1 [Source:MGI Symbol;Acc:MGI:97168]	1.589e-06	1.193e-05	-2.212
ENSMUSG00000061802	Armc4	armadillo repeat containing 4 [Source:MGI Symbol;Acc:MGI:1922184]	1.073e-05	6.823e-05	-2.217
ENSMUSG00000096944	Gm26722	predicted gene, 26722 [Source:MGI Symbol;Acc:MGI:5477216]	0.01271	0.03571	-2.229
ENSMUSG00000027420	Bfsp1	beaded filament structural protein 1, in lens-CP94 [Source:MGI Symbol;Acc:MGI:101770]	3.336e-10	4.387e-09	-2.24
ENSMUSG00000043398	Gpr135	G protein-coupled receptor 135 [Source:MGI Symbol;Acc:MGI:2676315]	2.116e-08	2.169e-07	-2.242
ENSMUSG00000027230	Creb3l1	cAMP responsive element binding protein 3-like 1 [Source:MGI Symbol;Acc:MGI:1347062]	2.288e-14	4.913e-13	-2.245
ENSMUSG00000041729	Coro2b	coronin, actin binding protein, 2B [Source:MGI Symbol;Acc:MGI:2444283]	9.251e-13	1.64e-11	-2.246
ENSMUSG00000011263	Exoc3l2	exocyst complex component 3-like 2 [Source:MGI Symbol;Acc:MGI:1921713]	0.01132	0.03237	-2.246
ENSMUSG00000017723	Wfdc2	WAP four-disulfide core domain 2 [Source:MGI Symbol;Acc:MGI:1914951]	0.001704	0.006369	-2.247
ENSMUSG00000029134	Plb1	phospholipase B1 [Source:MGI Symbol;Acc:MGI:1922406]	0.011	0.0316	-2.249
ENSMUSG00000108154	Gm44033	predicted gene, 44033 [Source:MGI Symbol;Acc:MGI:5690425]	0.03647	0.08577	-2.262
ENSMUSG00000070469	Adamtsl3	ADAMTS-like 3 [Source:MGI Symbol;Acc:MGI:3028499]	1.373e-17	3.92e-16	-2.265
ENSMUSG00000010529	Gm266	predicted gene 266 [Source:MGI Symbol;Acc:MGI:2685112]	0.01568	0.04253	-2.282
ENSMUSG00000046186	Cd109	CD109 antigen [Source:MGI Symbol;Acc:MGI:2445221]	1.733e-16	4.567e-15	-2.29
ENSMUSG00000047146	Tet1	tet methylcytosine dioxygenase 1 [Source:MGI Symbol;Acc:MGI:1098693]	4.291e-07	3.597e-06	-2.298
ENSMUSG00000029161	Cgref1	cell growth regulator with EF hand domain 1 [Source:MGI Symbol;Acc:MGI:1915817]	6.593e-14	1.335e-12	-2.299
ENSMUSG00000108435	Gm45051	predicted gene 45051 [Source:MGI Symbol;Acc:MGI:5753627]	0.03645	0.08574	-2.299
ENSMUSG00000087371	Gm15541	predicted gene 15541 [Source:MGI Symbol;Acc:MGI:3782989]	0.03222	0.07721	-2.301
ENSMUSG00000098717	Gm28032	predicted gene, 28032 [Source:MGI Symbol;Acc:MGI:5531414]	0.01132	0.03237	-2.325
ENSMUSG00000020712	Tcam1	testicular cell adhesion molecule 1 [Source:MGI Symbol;Acc:MGI:1923120]	0.0005465	0.002345	-2.326
ENSMUSG00000097146	Gm4211	predicted gene 4211 [Source:MGI Symbol;Acc:MGI:3782387]	0.03147	0.07571	-2.334
ENSMUSG00000028631	Kcnq4	potassium voltage-gated channel, subfamily Q, member 4 [Source:MGI Symbol;Acc:MGI:1926803]	2.978e-05	0.0001738	-2.338
ENSMUSG00000065282	Gm24455	predicted gene, 24455 [Source:MGI Symbol;Acc:MGI:5454232]	0.02314	0.05883	-2.344
ENSMUSG00000106209	Gm42918	predicted gene 42918 [Source:MGI Symbol;Acc:MGI:5663055]	0.03362	0.08	-2.346
ENSMUSG00000092083	Kcnb2	potassium voltage gated channel, Shab-related subfamily, member 2 [Source:MGI Symbol;Acc:MGI:99632]	0.04243	0.09706	-2.355
ENSMUSG00000032348	Gsta4	glutathione S-transferase, alpha 4 [Source:MGI Symbol;Acc:MGI:1309515]	3.59e-10	4.697e-09	-2.358
ENSMUSG00000020241	Col6a2	collagen, type VI, alpha 2 [Source:MGI Symbol;Acc:MGI:88460]	7.699e-21	2.95e-19	-2.38
ENSMUSG00000067818	Myl9	myosin, light polypeptide 9, regulatory [Source:MGI Symbol;Acc:MGI:2138915]	0.001528	0.005794	-2.382
ENSMUSG00000039851	4932438H23Rik	RIKEN cDNA 4932438H23 gene [Source:MGI Symbol;Acc:MGI:1921637]	3.171e-06	2.238e-05	-2.386
ENSMUSG00000031734	Irx3	Iroquois related homeobox 3 [Source:MGI Symbol;Acc:MGI:1197522]	3.823e-05	0.0002178	-2.389
ENSMUSG00000028132	Tmem56	transmembrane protein 56 [Source:MGI Symbol;Acc:MGI:1923195]	6.281e-11	8.991e-10	-2.394
ENSMUSG00000051359	Ncald	neurocalcin delta [Source:MGI Symbol;Acc:MGI:1196326]	3.878e-05	0.0002207	-2.406
ENSMUSG00000035805	Mlc1	megalencephalic leukoencephalopathy with subcortical cysts 1 homolog (human) [Source:MGI Symbol;Acc:MGI:2157910]	0.03473	0.08222	-2.445
ENSMUSG00000099235	Gm27882	predicted gene, 27882 [Source:MGI Symbol;Acc:MGI:5531264]	0.03404	0.0809	-2.461
ENSMUSG00000033174	Mgll	monoglyceride lipase [Source:MGI Symbol;Acc:MGI:1346042]	1.013e-06	7.922e-06	-2.466
ENSMUSG00000033227	Wnt6	wingless-type MMTV integration site family, member 6 [Source:MGI Symbol;Acc:MGI:98960]	0.007495	0.02282	-2.476
ENSMUSG00000111053	AC164092.2		1.153e-05	7.293e-05	-2.488
ENSMUSG00000045326	Fndc7	fibronectin type III domain containing 7 [Source:MGI Symbol;Acc:MGI:2443535]	0.02301	0.05855	-2.491
ENSMUSG00000027536	Chmp4c	charged multivesicular body protein 4C [Source:MGI Symbol;Acc:MGI:1913621]	0.01664	0.04467	-2.492
ENSMUSG00000037735	2810032G03Rik	RIKEN cDNA 2810032G03 gene [Source:MGI Symbol;Acc:MGI:1919919]	4.861e-12	7.97e-11	-2.495
ENSMUSG00000107603	Gm43921	predicted gene, 43921 [Source:MGI Symbol;Acc:MGI:5690313]	0.005279	0.01685	-2.499
ENSMUSG00000000244	Tspan32	tetraspanin 32 [Source:MGI Symbol;Acc:MGI:1350360]	4.782e-06	3.274e-05	-2.512
ENSMUSG00000051727	Kctd14	potassium channel tetramerisation domain containing 14 [Source:MGI Symbol;Acc:MGI:1289222]	0.0001134	0.0005777	-2.519
ENSMUSG00000097464	Gm26736	predicted gene, 26736 [Source:MGI Symbol;Acc:MGI:5477230]	0.04782	0.107	-2.556
ENSMUSG00000038155	Gstp2	glutathione S-transferase, pi 2 [Source:MGI Symbol;Acc:MGI:95864]	8.321e-08	7.793e-07	-2.563
ENSMUSG00000104117	Gm20743	predicted gene, 20743 [Source:MGI Symbol;Acc:MGI:5434099]	0.02821	0.06912	-2.566
ENSMUSG00000035849	Krt222	keratin 222 [Source:MGI Symbol;Acc:MGI:2442728]	0.01845	0.04878	-2.59
ENSMUSG00000056055	Sag	S-antigen, retina and pineal gland (arrestin) [Source:MGI Symbol;Acc:MGI:98227]	0.001763	0.006553	-2.594
ENSMUSG00000043088	Il17re	interleukin 17 receptor E [Source:MGI Symbol;Acc:MGI:1889371]	2.249e-05	0.0001344	-2.598
ENSMUSG00000074259	Gramd2	GRAM domain containing 2 [Source:MGI Symbol;Acc:MGI:3528937]	6.886e-09	7.511e-08	-2.603
ENSMUSG00000001119	Col6a1	collagen, type VI, alpha 1 [Source:MGI Symbol;Acc:MGI:88459]	1.289e-31	1.134e-29	-2.607
ENSMUSG00000056856	Jakmip3	janus kinase and microtubule interacting protein 3 [Source:MGI Symbol;Acc:MGI:1921254]	0.0005817	0.002475	-2.607
ENSMUSG00000025105	Bnc1	basonuclin 1 [Source:MGI Symbol;Acc:MGI:1097164]	0.03422	0.08122	-2.612
ENSMUSG00000066842	Hmcn1	hemicentin 1 [Source:MGI Symbol;Acc:MGI:2685047]	2.705e-09	3.106e-08	-2.616
ENSMUSG00000031906	Smpd3	sphingomyelin phosphodiesterase 3, neutral [Source:MGI Symbol;Acc:MGI:1927578]	5.052e-05	0.0002794	-2.632
ENSMUSG00000071984	Fndc1	fibronectin type III domain containing 1 [Source:MGI Symbol;Acc:MGI:1915905]	4.506e-21	1.785e-19	-2.65
ENSMUSG00000097583	6430590A07Rik	RIKEN cDNA 6430590A07 gene [Source:MGI Symbol;Acc:MGI:3648839]	0.03773	0.08818	-2.655
ENSMUSG00000036557	Stpg4	sperm tail PG rich repeat containing 4 [Source:MGI Symbol;Acc:MGI:1922717]	0.04343	0.09902	-2.655
ENSMUSG00000010066	Cacna2d2	calcium channel, voltage-dependent, alpha 2/delta subunit 2 [Source:MGI Symbol;Acc:MGI:1929813]	1.537e-06	1.161e-05	-2.664
ENSMUSG00000071424	Grid2	glutamate receptor, ionotropic, delta 2 [Source:MGI Symbol;Acc:MGI:95813]	3.083e-08	3.076e-07	-2.674
ENSMUSG00000060600	Eno3	enolase 3, beta muscle [Source:MGI Symbol;Acc:MGI:95395]	2.453e-11	3.723e-10	-2.679
ENSMUSG00000044433	Camsap3	calmodulin regulated spectrin-associated protein family, member 3 [Source:MGI Symbol;Acc:MGI:1916947]	2.518e-05	0.0001492	-2.686
ENSMUSG00000049565	Aknad1	AKNA domain containing 1 [Source:MGI Symbol;Acc:MGI:3584453]	0.01731	0.04619	-2.695
ENSMUSG00000040592	Cd79b	CD79B antigen [Source:MGI Symbol;Acc:MGI:96431]	0.04393	0.09984	-2.706
ENSMUSG00000045064	Zc2hc1c	zinc finger, C2HC-type containing 1C [Source:MGI Symbol;Acc:MGI:1919600]	5.199e-11	7.529e-10	-2.722
ENSMUSG00000097527	1700112J16Rik	RIKEN cDNA 1700112J16 gene [Source:MGI Symbol;Acc:MGI:1923878]	0.008465	0.02531	-2.725
ENSMUSG00000053441	Adamts19	a disintegrin-like and metallopeptidase (reprolysin type) with thrombospondin type 1 motif, 19 [Source:MGI Symbol;Acc:MGI:2442875]	8.04e-05	0.0004227	-2.728
ENSMUSG00000086003	B230206L02Rik	RIKEN cDNA B230206L02 gene [Source:MGI Symbol;Acc:MGI:1924598]	0.001683	0.006309	-2.734
ENSMUSG00000051041	Olfml1	olfactomedin-like 1 [Source:MGI Symbol;Acc:MGI:2679264]	2.312e-27	1.567e-25	-2.743
ENSMUSG00000045790	Ccdc149	coiled-coil domain containing 149 [Source:MGI Symbol;Acc:MGI:2685293]	1.611e-21	6.691e-20	-2.745
ENSMUSG00000015085	Entpd2	ectonucleoside triphosphate diphosphohydrolase 2 [Source:MGI Symbol;Acc:MGI:1096863]	0.0005782	0.002463	-2.752
ENSMUSG00000032940	Rbm11	RNA binding motif protein 11 [Source:MGI Symbol;Acc:MGI:2447622]	0.03993	0.09232	-2.755
ENSMUSG00000025813	Homer2	homer scaffolding protein 2 [Source:MGI Symbol;Acc:MGI:1347354]	4.761e-25	2.632e-23	-2.756
ENSMUSG00000036790	Slitrk2	SLIT and NTRK-like family, member 2 [Source:MGI Symbol;Acc:MGI:2679449]	0.003224	0.01106	-2.756
ENSMUSG00000106264	Mir7646	microRNA 7646 [Source:MGI Symbol;Acc:MGI:5562788]	0.02227	0.05695	-2.756
ENSMUSG00000001946	Esam	endothelial cell-specific adhesion molecule [Source:MGI Symbol;Acc:MGI:1916774]	2.541e-05	0.0001503	-2.757
ENSMUSG00000040998	Npnt	nephronectin [Source:MGI Symbol;Acc:MGI:2148811]	2.803e-12	4.747e-11	-2.762
ENSMUSG00000029168	Dpysl5	dihydropyrimidinase-like 5 [Source:MGI Symbol;Acc:MGI:1929772]	0.001981	0.007254	-2.777
ENSMUSG00000026447	Pik3c2b	phosphoinositide-3-kinase, class 2, beta polypeptide [Source:MGI Symbol;Acc:MGI:2685045]	1.566e-19	5.295e-18	-2.789
ENSMUSG00000043448	Gjc2	gap junction protein, gamma 2 [Source:MGI Symbol;Acc:MGI:2153060]	0.004905	0.01589	-2.801
ENSMUSG00000111488	AC153541.3		0.009485	0.02782	-2.809
ENSMUSG00000001604	Tcea3	transcription elongation factor A (SII), 3 [Source:MGI Symbol;Acc:MGI:1196908]	5.973e-19	1.924e-17	-2.821
ENSMUSG00000030643	Rab30	RAB30, member RAS oncogene family [Source:MGI Symbol;Acc:MGI:1923235]	4.014e-28	2.906e-26	-2.823
ENSMUSG00000104705	4930405N21Rik	RIKEN cDNA 4930405N21 gene [Source:MGI Symbol;Acc:MGI:1921047]	0.00819	0.02463	-2.823
ENSMUSG00000060180	Myh13	myosin, heavy polypeptide 13, skeletal muscle [Source:MGI Symbol;Acc:MGI:1339967]	0.002662	0.009352	-2.836
ENSMUSG00000079330	Lemd1	LEM domain containing 1 [Source:MGI Symbol;Acc:MGI:1922403]	0.0005662	0.002418	-2.837
ENSMUSG00000027887	Sypl2	synaptophysin-like 2 [Source:MGI Symbol;Acc:MGI:1328311]	0.0405	NA	-2.843
ENSMUSG00000051043	Gprc5c	G protein-coupled receptor, family C, group 5, member C [Source:MGI Symbol;Acc:MGI:1917605]	6.708e-11	9.56e-10	-2.867
ENSMUSG00000015222	Map2	microtubule-associated protein 2 [Source:MGI Symbol;Acc:MGI:97175]	6.916e-21	2.681e-19	-2.872
ENSMUSG00000032537	Ephb1	Eph receptor B1 [Source:MGI Symbol;Acc:MGI:1096337]	0.03412	0.08103	-2.872
ENSMUSG00000079018	Ly6c1	lymphocyte antigen 6 complex, locus C1 [Source:MGI Symbol;Acc:MGI:96882]	2.274e-46	4.228e-44	-2.874
ENSMUSG00000111343	AC159819.3		0.005267	0.01683	-2.875
ENSMUSG00000042477	Tfap2e	transcription factor AP-2, epsilon [Source:MGI Symbol;Acc:MGI:2679630]	0.02848	0.06964	-2.908
ENSMUSG00000032246	Calml4	calmodulin-like 4 [Source:MGI Symbol;Acc:MGI:1922850]	2.576e-13	4.833e-12	-2.919
ENSMUSG00000099411	2310015D24Rik	RIKEN cDNA 2310015D24 gene [Source:MGI Symbol;Acc:MGI:1917350]	0.001835	0.00679	-2.941
ENSMUSG00000109973	Gm45397	predicted gene 45397 [Source:MGI Symbol;Acc:MGI:5791233]	0.0005747	0.00245	-2.942
ENSMUSG00000005373	Mlxipl	MLX interacting protein-like [Source:MGI Symbol;Acc:MGI:1927999]	0.001916	0.007041	-2.954
ENSMUSG00000072688	Gm10399	predicted gene 10399 [Source:MGI Symbol;Acc:MGI:3704255]	0.02968	0.07212	-2.957
ENSMUSG00000054850	Smim10l2a	small integral membrane protein 10 like 2A [Source:MGI Symbol;Acc:MGI:2443645]	0.01868	0.04931	-2.96
ENSMUSG00000032502	Stac	src homology three (SH3) and cysteine rich domain [Source:MGI Symbol;Acc:MGI:1201400]	1.393e-12	2.415e-11	-2.968
ENSMUSG00000111818	AC114645.5		0.0233	0.05918	-2.974
ENSMUSG00000021221	Dpf3	D4, zinc and double PHD fingers, family 3 [Source:MGI Symbol;Acc:MGI:1917377]	0.0003127	0.001437	-2.976
ENSMUSG00000021534	1700001L19Rik	RIKEN cDNA 1700001L19 gene [Source:MGI Symbol;Acc:MGI:1916565]	0.000675	0.002828	-2.981
ENSMUSG00000108199	Gm44249	predicted gene, 44249 [Source:MGI Symbol;Acc:MGI:5690641]	0.03585	0.0845	-2.99
ENSMUSG00000100635	Gm29157	predicted gene 29157 [Source:MGI Symbol;Acc:MGI:5579863]	0.00273	0.009559	-3.012
ENSMUSG00000087020	Gm16283	predicted gene 16283 [Source:MGI Symbol;Acc:MGI:3826591]	0.01124	0.03217	-3.012
ENSMUSG00000090176	Cd200r2	Cd200 receptor 2 [Source:MGI Symbol;Acc:MGI:3042847]	0.03514	NA	-3.017
ENSMUSG00000085180	AI838599	expressed sequence AI838599 [Source:MGI Symbol;Acc:MGI:3510989]	0.01382	0.03832	-3.019
ENSMUSG00000075589	Gm11536	predicted gene 11536 [Source:MGI Symbol;Acc:MGI:3650116]	0.009417	0.02765	-3.035
ENSMUSG00000065611	Mir23a	microRNA 23a [Source:MGI Symbol;Acc:MGI:2676897]	0.02144	0.05514	-3.044
ENSMUSG00000029335	Bmp3	bone morphogenetic protein 3 [Source:MGI Symbol;Acc:MGI:88179]	4.145e-12	6.858e-11	-3.056
ENSMUSG00000097015	Gm26705	predicted gene, 26705 [Source:MGI Symbol;Acc:MGI:5477199]	0.01171	0.03329	-3.072
ENSMUSG00000085891	Gm14634	predicted gene 14634 [Source:MGI Symbol;Acc:MGI:3705147]	0.01736	0.04629	-3.079
ENSMUSG00000005320	Fgfr4	fibroblast growth factor receptor 4 [Source:MGI Symbol;Acc:MGI:95525]	1.644e-10	2.265e-09	-3.081
ENSMUSG00000001506	Col1a1	collagen, type I, alpha 1 [Source:MGI Symbol;Acc:MGI:88467]	6.345e-18	1.874e-16	-3.101
ENSMUSG00000038600	Atp6v0a4	ATPase, H+ transporting, lysosomal V0 subunit A4 [Source:MGI Symbol;Acc:MGI:2153480]	2.454e-21	9.989e-20	-3.11
ENSMUSG00000098381	Mir7225	microRNA 7225 [Source:MGI Symbol;Acc:MGI:5530881]	9.098e-06	5.896e-05	-3.113
ENSMUSG00000087935	Snora81	small nucleolar RNA, H/ACA box 81 [Source:MGI Symbol;Acc:MGI:3819513]	0.02023	0.05264	-3.135
ENSMUSG00000108080	Gm10209	predicted gene 10209 [Source:MGI Symbol;Acc:MGI:3641874]	0.004014	0.01332	-3.149
ENSMUSG00000107946	Gm44066	predicted gene, 44066 [Source:MGI Symbol;Acc:MGI:5690458]	0.02522	0.06322	-3.156
ENSMUSG00000028176	Lrrc7	leucine rich repeat containing 7 [Source:MGI Symbol;Acc:MGI:2676665]	0.001608	0.006061	-3.172
ENSMUSG00000087397	Rapgef3os2	Rap guanine nucleotide exchange factor (GEF) 3, opposite strand 2 [Source:MGI Symbol;Acc:MGI:3826581]	0.0308	0.07441	-3.174
ENSMUSG00000063887	Nlgn1	neuroligin 1 [Source:MGI Symbol;Acc:MGI:2179435]	0.0008982	0.003634	-3.184
ENSMUSG00000105541	Gm43136	predicted gene 43136 [Source:MGI Symbol;Acc:MGI:5663273]	0.01237	0.03489	-3.196
ENSMUSG00000100480	Gm29156	predicted gene 29156 [Source:MGI Symbol;Acc:MGI:5579862]	0.003493	0.01184	-3.213
ENSMUSG00000033508	Asprv1	aspartic peptidase, retroviral-like 1 [Source:MGI Symbol;Acc:MGI:1915105]	0.001367	0.005256	-3.236
ENSMUSG00000011171	Vipr2	vasoactive intestinal peptide receptor 2 [Source:MGI Symbol;Acc:MGI:107166]	1.853e-40	2.569e-38	-3.239
ENSMUSG00000054418	2900041M22Rik	RIKEN cDNA 2900041M22 gene [Source:MGI Symbol;Acc:MGI:1925653]	8.001e-15	1.798e-13	-3.243
ENSMUSG00000043633	Fam221b	family with sequence similarity 221, member B [Source:MGI Symbol;Acc:MGI:2441678]	0.03441	0.08163	-3.252
ENSMUSG00000019852	Arfgef3	ARFGEF family member 3 [Source:MGI Symbol;Acc:MGI:106387]	1.086e-11	1.707e-10	-3.255
ENSMUSG00000047182	Irs3	insulin receptor substrate 3 [Source:MGI Symbol;Acc:MGI:1194882]	2.416e-17	6.803e-16	-3.272
ENSMUSG00000073402	Gm8909	predicted gene 8909 [Source:MGI Symbol;Acc:MGI:3704134]	2.005e-05	0.0001213	-3.278
ENSMUSG00000058831	Opn1sw	opsin 1 (cone pigments), short-wave-sensitive (color blindness, tritan) [Source:MGI Symbol;Acc:MGI:99438]	0.01408	0.03895	-3.292
ENSMUSG00000040963	Asgr2	asialoglycoprotein receptor 2 [Source:MGI Symbol;Acc:MGI:88082]	0.04255	NA	-3.337
ENSMUSG00000018593	Sparc	secreted acidic cysteine rich glycoprotein [Source:MGI Symbol;Acc:MGI:98373]	1.007e-28	7.664e-27	-3.364
ENSMUSG00000078612	1700024P16Rik	RIKEN cDNA 1700024P16 gene [Source:MGI Symbol;Acc:MGI:2685466]	2.006e-09	2.346e-08	-3.379
ENSMUSG00000057897	Camk2b	calcium/calmodulin-dependent protein kinase II, beta [Source:MGI Symbol;Acc:MGI:88257]	3.462e-14	7.253e-13	-3.381
ENSMUSG00000015843	Rxrg	retinoid X receptor gamma [Source:MGI Symbol;Acc:MGI:98216]	0.008757	0.02604	-3.399
ENSMUSG00000029661	Col1a2	collagen, type I, alpha 2 [Source:MGI Symbol;Acc:MGI:88468]	3.324e-22	1.49e-20	-3.401
ENSMUSG00000055027	Smyd1	SET and MYND domain containing 1 [Source:MGI Symbol;Acc:MGI:104790]	0.01767	NA	-3.406
ENSMUSG00000022340	Sybu	syntabulin (syntaxin-interacting) [Source:MGI Symbol;Acc:MGI:2442392]	1.714e-25	9.842e-24	-3.409
ENSMUSG00000023267	Gabrr2	gamma-aminobutyric acid (GABA) C receptor, subunit rho 2 [Source:MGI Symbol;Acc:MGI:95626]	0.003703	0.01243	-3.431
ENSMUSG00000078640	Gm11627	predicted gene 11627 [Source:MGI Symbol;Acc:MGI:3650659]	0.00199	0.00728	-3.44
ENSMUSG00000049939	Lrrc4	leucine rich repeat containing 4 [Source:MGI Symbol;Acc:MGI:2182081]	2.918e-12	4.916e-11	-3.444
ENSMUSG00000033805	Ephx4	epoxide hydrolase 4 [Source:MGI Symbol;Acc:MGI:2686228]	3.769e-07	3.187e-06	-3.465
ENSMUSG00000102344	9430053O09Rik	RIKEN cDNA 9430053O09 gene [Source:MGI Symbol;Acc:MGI:2442604]	0.007364	0.02248	-3.491
ENSMUSG00000062209	Erbb4	erb-b2 receptor tyrosine kinase 4 [Source:MGI Symbol;Acc:MGI:104771]	0.0005327	0.002293	-3.492
ENSMUSG00000049551	Fzd9	frizzled class receptor 9 [Source:MGI Symbol;Acc:MGI:1313278]	5.209e-14	1.067e-12	-3.494
ENSMUSG00000021388	Aspn	asporin [Source:MGI Symbol;Acc:MGI:1913945]	2.347e-18	7.164e-17	-3.497
ENSMUSG00000087413	Gm11266	predicted gene 11266 [Source:MGI Symbol;Acc:MGI:3649705]	4.102e-08	4e-07	-3.51
ENSMUSG00000038233	Fam198a	family with sequence similarity 198, member A [Source:MGI Symbol;Acc:MGI:3041196]	2.898e-16	7.526e-15	-3.517
ENSMUSG00000034161	Scx	scleraxis [Source:MGI Symbol;Acc:MGI:102934]	3.025e-14	6.386e-13	-3.526
ENSMUSG00000033342	Plppr5	phospholipid phosphatase related 5 [Source:MGI Symbol;Acc:MGI:1923019]	0.0431	0.09842	-3.55
ENSMUSG00000027931	Npr1	natriuretic peptide receptor 1 [Source:MGI Symbol;Acc:MGI:97371]	6.446e-34	6.591e-32	-3.569
ENSMUSG00000104951	Gm43413	predicted gene 43413 [Source:MGI Symbol;Acc:MGI:5663550]	0.02464	0.06204	-3.578
ENSMUSG00000026051	1500015O10Rik	RIKEN cDNA 1500015O10 gene [Source:MGI Symbol;Acc:MGI:1926146]	2.691e-20	9.829e-19	-3.593
ENSMUSG00000039321	Uts2r	urotensin 2 receptor [Source:MGI Symbol;Acc:MGI:2183450]	4.796e-24	2.507e-22	-3.595
ENSMUSG00000095040	1700001J03Rik	RIKEN cDNA 1700001J03 gene [Source:MGI Symbol;Acc:MGI:1916532]	0.01425	0.03933	-3.606
ENSMUSG00000090039	Gm15894	predicted gene 15894 [Source:MGI Symbol;Acc:MGI:3801859]	0.01398	0.0387	-3.626
ENSMUSG00000098599	Gm27627	predicted gene, 27627 [Source:MGI Symbol;Acc:MGI:5531009]	0.002209	0.007947	-3.635
ENSMUSG00000029757	Dync1i1	dynein cytoplasmic 1 intermediate chain 1 [Source:MGI Symbol;Acc:MGI:107743]	3.101e-09	3.543e-08	-3.639
ENSMUSG00000026564	Dusp27	dual specificity phosphatase 27 (putative) [Source:MGI Symbol;Acc:MGI:2685055]	0.02367	NA	-3.686
ENSMUSG00000102798	Gm37271	predicted gene, 37271 [Source:MGI Symbol;Acc:MGI:5610499]	0.03273	NA	-3.7
ENSMUSG00000025038	Efhc2	EF-hand domain (C-terminal) containing 2 [Source:MGI Symbol;Acc:MGI:1921655]	0.003394	0.01157	-3.704
ENSMUSG00000025213	Kazald1	Kazal-type serine peptidase inhibitor domain 1 [Source:MGI Symbol;Acc:MGI:2147606]	1.346e-27	9.335e-26	-3.713
ENSMUSG00000074004	B3gnt6	UDP-GlcNAc:betaGal beta-1,3-N-acetylglucosaminyltransferase 6 (core 3 synthase) [Source:MGI Symbol;Acc:MGI:3039603]	0.01076	0.03103	-3.718
ENSMUSG00000047420	Fam180a	family with sequence similarity 180, member A [Source:MGI Symbol;Acc:MGI:3039626]	1.109e-25	6.501e-24	-3.758
ENSMUSG00000107902	Gm32592	predicted gene, 32592 [Source:MGI Symbol;Acc:MGI:5591751]	0.006539	0.0203	-3.784
ENSMUSG00000025537	Phkg1	phosphorylase kinase gamma 1 [Source:MGI Symbol;Acc:MGI:97579]	0.01964	NA	-3.802
ENSMUSG00000028339	Col15a1	collagen, type XV, alpha 1 [Source:MGI Symbol;Acc:MGI:88449]	1.476e-05	9.152e-05	-3.816
ENSMUSG00000089694	Nat8f7	N-acetyltransferase 8 (GCN5-related) family member 7 [Source:MGI Symbol;Acc:MGI:3782661]	0.0001599	0.0007828	-3.843
ENSMUSG00000071658	Gng3	guanine nucleotide binding protein (G protein), gamma 3 [Source:MGI Symbol;Acc:MGI:102704]	0.0356	NA	-3.857
ENSMUSG00000028979	Masp2	mannan-binding lectin serine peptidase 2 [Source:MGI Symbol;Acc:MGI:1330832]	0.02996	NA	-3.863
ENSMUSG00000037989	Wnk2	WNK lysine deficient protein kinase 2 [Source:MGI Symbol;Acc:MGI:1922857]	2.269e-07	1.985e-06	-3.875
ENSMUSG00000105745	Gm42521	predicted gene 42521 [Source:MGI Symbol;Acc:MGI:5662658]	0.03105	NA	-3.883
ENSMUSG00000054885	4930578G10Rik	RIKEN cDNA 4930578G10 gene [Source:MGI Symbol;Acc:MGI:1923202]	0.01263	0.03552	-3.894
ENSMUSG00000046683	0610025J13Rik	RIKEN cDNA 0610025J13 gene [Source:MGI Symbol;Acc:MGI:1915618]	0.008406	0.02518	-3.92
ENSMUSG00000062257	Opcml	opioid binding protein/cell adhesion molecule-like [Source:MGI Symbol;Acc:MGI:97397]	0.0005535	0.002367	-3.945
ENSMUSG00000024215	Spdef	SAM pointed domain containing ets transcription factor [Source:MGI Symbol;Acc:MGI:1353422]	0.01951	0.05112	-3.952
ENSMUSG00000101344	Gm29183	predicted gene 29183 [Source:MGI Symbol;Acc:MGI:5579889]	0.0127	0.03568	-3.974
ENSMUSG00000079536	Gm6880	predicted gene 6880 [Source:MGI Symbol;Acc:MGI:3644285]	0.01781	0.04733	-3.984
ENSMUSG00000052117	D630039A03Rik	RIKEN cDNA D630039A03 gene [Source:MGI Symbol;Acc:MGI:2442889]	0.01549	0.0421	-3.994
ENSMUSG00000078486	Perm1	PPARGC1 and ESRR induced regulator, muscle 1 [Source:MGI Symbol;Acc:MGI:1921433]	0.02356	NA	-4.025
ENSMUSG00000100987	Gm1627	predicted gene 1627 [Source:MGI Symbol;Acc:MGI:2686473]	0.006588	NA	-4.046
ENSMUSG00000042429	Adora1	adenosine A1 receptor [Source:MGI Symbol;Acc:MGI:99401]	6.75e-09	7.383e-08	-4.067
ENSMUSG00000027489	Necab3	N-terminal EF-hand calcium binding protein 3 [Source:MGI Symbol;Acc:MGI:1861721]	3.981e-12	6.593e-11	-4.095
ENSMUSG00000024402	Lta	lymphotoxin A [Source:MGI Symbol;Acc:MGI:104797]	0.01773	0.04715	-4.112
ENSMUSG00000065289	Gm23650	predicted gene, 23650 [Source:MGI Symbol;Acc:MGI:5453427]	0.0003689	0.001663	-4.118
ENSMUSG00000089941	Gm16168	predicted gene 16168 [Source:MGI Symbol;Acc:MGI:3802010]	0.0329	NA	-4.142
ENSMUSG00000031450	Grk1	G protein-coupled receptor kinase 1 [Source:MGI Symbol;Acc:MGI:1345146]	0.01036	0.03003	-4.153
ENSMUSG00000031250	Tnmd	tenomodulin [Source:MGI Symbol;Acc:MGI:1929885]	7.448e-30	6.003e-28	-4.156
ENSMUSG00000047990	C2cd4a	C2 calcium-dependent domain containing 4A [Source:MGI Symbol;Acc:MGI:3645763]	0.004347	0.01427	-4.171
ENSMUSG00000033849	B3galt2	UDP-Gal:betaGlcNAc beta 1,3-galactosyltransferase, polypeptide 2 [Source:MGI Symbol;Acc:MGI:1349461]	0.04821	0.1077	-4.185
ENSMUSG00000000402	Egfl6	EGF-like-domain, multiple 6 [Source:MGI Symbol;Acc:MGI:1858599]	1.277e-39	1.713e-37	-4.189
ENSMUSG00000045555	Mettl24	methyltransferase like 24 [Source:MGI Symbol;Acc:MGI:3045338]	1.116e-15	2.741e-14	-4.191
ENSMUSG00000033182	Kbtbd12	kelch repeat and BTB (POZ) domain containing 12 [Source:MGI Symbol;Acc:MGI:1918481]	0.04918	NA	-4.233
ENSMUSG00000015093	Clic3	chloride intracellular channel 3 [Source:MGI Symbol;Acc:MGI:1916704]	0.04188	NA	-4.234
ENSMUSG00000052581	Lrrtm4	leucine rich repeat transmembrane neuronal 4 [Source:MGI Symbol;Acc:MGI:2389180]	0.0003619	0.001635	-4.249
ENSMUSG00000025991	Cps1	carbamoyl-phosphate synthetase 1 [Source:MGI Symbol;Acc:MGI:891996]	3.855e-13	7.104e-12	-4.26
ENSMUSG00000025889	Snca	synuclein, alpha [Source:MGI Symbol;Acc:MGI:1277151]	0.0005279	0.002277	-4.273
ENSMUSG00000020327	Fgf22	fibroblast growth factor 22 [Source:MGI Symbol;Acc:MGI:1914362]	0.000481	0.002097	-4.281
ENSMUSG00000030214	Plbd1	phospholipase B domain containing 1 [Source:MGI Symbol;Acc:MGI:1914107]	1.472e-19	4.996e-18	-4.287
ENSMUSG00000059201	Lep	leptin [Source:MGI Symbol;Acc:MGI:104663]	0.02788	0.06855	-4.292
ENSMUSG00000104432	A430027C01Rik	RIKEN cDNA A430027C01 gene [Source:MGI Symbol;Acc:MGI:2143417]	0.03431	NA	-4.292
ENSMUSG00000111293	AC125206.2		2.285e-06	1.663e-05	-4.302
ENSMUSG00000070332	Trim80	tripartite motif-containing 80 [Source:MGI Symbol;Acc:MGI:3588186]	0.03521	NA	-4.306
ENSMUSG00000050700	Emilin3	elastin microfibril interfacer 3 [Source:MGI Symbol;Acc:MGI:2389142]	1.083e-06	8.414e-06	-4.333
ENSMUSG00000086676	Gm14705	predicted gene 14705 [Source:MGI Symbol;Acc:MGI:3705152]	0.0001908	0.0009181	-4.334
ENSMUSG00000053519	Kcnip1	Kv channel-interacting protein 1 [Source:MGI Symbol;Acc:MGI:1917607]	6.719e-05	0.0003603	-4.367
ENSMUSG00000036923	Stox1	storkhead box 1 [Source:MGI Symbol;Acc:MGI:2684909]	0.004601	0.01501	-4.39
ENSMUSG00000068522	Aard	alanine and arginine rich domain containing protein [Source:MGI Symbol;Acc:MGI:2181621]	5.105e-05	0.000282	-4.398
ENSMUSG00000035910	Dcdc2a	doublecortin domain containing 2a [Source:MGI Symbol;Acc:MGI:2652818]	0.0003297	0.001507	-4.443
ENSMUSG00000023011	Faim2	Fas apoptotic inhibitory molecule 2 [Source:MGI Symbol;Acc:MGI:1919643]	4.249e-05	0.0002396	-4.465
ENSMUSG00000103668	Gm38186	predicted gene, 38186 [Source:MGI Symbol;Acc:MGI:5611414]	0.03515	NA	-4.492
ENSMUSG00000073774	Kncn	kinocilin [Source:MGI Symbol;Acc:MGI:3614952]	0.02395	0.06061	-4.502
ENSMUSG00000087614	Gm12514	predicted gene 12514 [Source:MGI Symbol;Acc:MGI:3651364]	0.01866	NA	-4.57
ENSMUSG00000035686	Thrsp	thyroid hormone responsive [Source:MGI Symbol;Acc:MGI:109126]	0.01441	NA	-4.611
ENSMUSG00000108079	Gm44210	predicted gene, 44210 [Source:MGI Symbol;Acc:MGI:5690602]	0.03223	NA	-4.616
ENSMUSG00000026452	Syt2	synaptotagmin II [Source:MGI Symbol;Acc:MGI:99666]	0.01625	0.04388	-4.617
ENSMUSG00000041670	Rims1	regulating synaptic membrane exocytosis 1 [Source:MGI Symbol;Acc:MGI:2152971]	0.04476	NA	-4.618
ENSMUSG00000087507	Gm16141	predicted gene 16141 [Source:MGI Symbol;Acc:MGI:3802122]	0.0402	NA	-4.62
ENSMUSG00000070424	Art5	ADP-ribosyltransferase 5 [Source:MGI Symbol;Acc:MGI:107948]	0.01707	0.04566	-4.63
ENSMUSG00000057715	A830018L16Rik	RIKEN cDNA A830018L16 gene [Source:MGI Symbol;Acc:MGI:2444149]	2.02e-05	0.000122	-4.655
ENSMUSG00000009394	Syn2	synapsin II [Source:MGI Symbol;Acc:MGI:103020]	0.04606	NA	-4.673
ENSMUSG00000103693	Gm37529	predicted gene, 37529 [Source:MGI Symbol;Acc:MGI:5610757]	0.03618	NA	-4.683
ENSMUSG00000032105	Pdzd3	PDZ domain containing 3 [Source:MGI Symbol;Acc:MGI:2429554]	0.008254	0.0248	-4.72
ENSMUSG00000022441	Efcab6	EF-hand calcium binding domain 6 [Source:MGI Symbol;Acc:MGI:1924877]	0.02228	NA	-4.726
ENSMUSG00000090105	Gm15890	predicted gene 15890 [Source:MGI Symbol;Acc:MGI:3802160]	0.04217	NA	-4.731
ENSMUSG00000006777	Krt23	keratin 23 [Source:MGI Symbol;Acc:MGI:2148866]	0.03378	NA	-4.741
ENSMUSG00000097730	Gm26588	predicted gene, 26588 [Source:MGI Symbol;Acc:MGI:5477082]	0.009791	NA	-4.784
ENSMUSG00000098547	Mir6921	microRNA 6921 [Source:MGI Symbol;Acc:MGI:5530734]	0.03436	NA	-4.809
ENSMUSG00000072492	Gm10364	predicted pseudogene 10364 [Source:MGI Symbol;Acc:MGI:3643153]	0.004121	0.01363	-4.825
ENSMUSG00000061048	Cdh3	cadherin 3 [Source:MGI Symbol;Acc:MGI:88356]	0.009048	0.02675	-4.825
ENSMUSG00000036040	Adamtsl2	ADAMTS-like 2 [Source:MGI Symbol;Acc:MGI:1925044]	6.809e-05	0.0003645	-4.831
ENSMUSG00000039155	Cdh26	cadherin-like 26 [Source:MGI Symbol;Acc:MGI:2685856]	0.01014	0.02947	-4.833
ENSMUSG00000108276	Gm44276	predicted gene, 44276 [Source:MGI Symbol;Acc:MGI:5690668]	0.02658	NA	-4.84
ENSMUSG00000039278	Pcsk1n	proprotein convertase subtilisin/kexin type 1 inhibitor [Source:MGI Symbol;Acc:MGI:1353431]	0.04272	NA	-4.841
ENSMUSG00000060445	Sycp2	synaptonemal complex protein 2 [Source:MGI Symbol;Acc:MGI:1933281]	0.0002819	0.001305	-4.842
ENSMUSG00000053522	Lgals7	lectin, galactose binding, soluble 7 [Source:MGI Symbol;Acc:MGI:1316742]	0.03154	NA	-4.858
ENSMUSG00000087500	Gm12426	predicted gene 12426 [Source:MGI Symbol;Acc:MGI:3650989]	0.0004164	0.001847	-4.878
ENSMUSG00000041700	Lhfpl1	lipoma HMGIC fusion partner-like 1 [Source:MGI Symbol;Acc:MGI:1891214]	0.005596	0.01772	-4.901
ENSMUSG00000060808	B9d1os	B9 protein domain 1, opposite strand [Source:MGI Symbol;Acc:MGI:1920466]	0.007177	NA	-4.918
ENSMUSG00000085057	Gm13415	predicted gene 13415 [Source:MGI Symbol;Acc:MGI:3651241]	0.04424	0.1004	-5.041
ENSMUSG00000075605	Slurp2	secreted Ly6/Plaur domain containing 2 [Source:MGI Symbol;Acc:MGI:1916712]	0.003446	0.01171	-5.055
ENSMUSG00000075296	Aldh3b2	aldehyde dehydrogenase 3 family, member B2 [Source:MGI Symbol;Acc:MGI:2147613]	0.04473	NA	-5.065
ENSMUSG00000053821	Gm9922	predicted gene 9922 [Source:MGI Symbol;Acc:MGI:3642123]	0.01553	NA	-5.073
ENSMUSG00000051985	Igfn1	immunoglobulin-like and fibronectin type III domain containing 1 [Source:MGI Symbol;Acc:MGI:3045352]	0.02282	0.05814	-5.078
ENSMUSG00000032942	Ucp3	uncoupling protein 3 (mitochondrial, proton carrier) [Source:MGI Symbol;Acc:MGI:1099787]	0.003342	0.01142	-5.097
ENSMUSG00000024647	Cbln2	cerebellin 2 precursor protein [Source:MGI Symbol;Acc:MGI:88282]	1.007e-07	9.317e-07	-5.104
ENSMUSG00000066176	Gm12511	predicted gene 12511 [Source:MGI Symbol;Acc:MGI:3651363]	0.004639	0.01512	-5.12
ENSMUSG00000024973	Hrasls5	HRAS-like suppressor family, member 5 [Source:MGI Symbol;Acc:MGI:1913977]	0.01279	NA	-5.15
ENSMUSG00000034689	4921530L21Rik	RIKEN cDNA 4921530L21 gene [Source:MGI Symbol;Acc:MGI:1913982]	0.01893	0.04983	-5.161
ENSMUSG00000109128	Gm45022	predicted gene 45022 [Source:MGI Symbol;Acc:MGI:5753598]	0.01358	NA	-5.169
ENSMUSG00000098570	Gm27444	predicted gene, 27444 [Source:MGI Symbol;Acc:MGI:5530826]	0.002031	0.00741	-5.178
ENSMUSG00000079434	Neu2	neuraminidase 2 [Source:MGI Symbol;Acc:MGI:1344417]	0.04721	NA	-5.189
ENSMUSG00000100341	Gm29478	predicted gene 29478 [Source:MGI Symbol;Acc:MGI:5580184]	0.03302	0.07876	-5.204
ENSMUSG00000110310	4930518J21Rik	RIKEN cDNA 4930518J21 gene [Source:MGI Symbol;Acc:MGI:1922373]	0.0161	NA	-5.236
ENSMUSG00000019232	Etnppl	ethanolamine phosphate phospholyase [Source:MGI Symbol;Acc:MGI:1919010]	0.01857	NA	-5.251
ENSMUSG00000057606	Colq	collagen-like tail subunit (single strand of homotrimer) of asymmetric acetylcholinesterase [Source:MGI Symbol;Acc:MGI:1338761]	1.887e-07	1.675e-06	-5.255
ENSMUSG00000056128	Gm9991	predicted gene 9991 [Source:MGI Symbol;Acc:MGI:3643217]	0.001934	0.007102	-5.299
ENSMUSG00000086596	Susd5	sushi domain containing 5 [Source:MGI Symbol;Acc:MGI:2685972]	0.0329	NA	-5.343
ENSMUSG00000104379	Gm37509	predicted gene, 37509 [Source:MGI Symbol;Acc:MGI:5610737]	0.008584	NA	-5.35
ENSMUSG00000102549	Gm38137	predicted gene, 38137 [Source:MGI Symbol;Acc:MGI:5611365]	0.02331	NA	-5.434
ENSMUSG00000026527	Rgs7	regulator of G protein signaling 7 [Source:MGI Symbol;Acc:MGI:1346089]	0.0476	NA	-5.435
ENSMUSG00000029843	Slc13a4	solute carrier family 13 (sodium/sulfate symporters), member 4 [Source:MGI Symbol;Acc:MGI:2442367]	0.01134	NA	-5.441
ENSMUSG00000075610	Tmem92	transmembrane protein 92 [Source:MGI Symbol;Acc:MGI:3034723]	0.03964	NA	-5.493
ENSMUSG00000064338	mt-Tv	mitochondrially encoded tRNA valine [Source:MGI Symbol;Acc:MGI:102472]	0.03644	NA	-5.499
ENSMUSG00000064016	Gm648	predicted gene 648 [Source:MGI Symbol;Acc:MGI:2685494]	0.03486	NA	-5.503
ENSMUSG00000029878	Dbpht2	DNA binding protein with his-thr domain [Source:MGI Symbol;Acc:MGI:2679513]	0.01714	0.04581	-5.51
ENSMUSG00000055125	M5C1000I18Rik	RIKEN cDNA M5C1000I18 gene [Source:MGI Symbol;Acc:MGI:3642038]	0.02763	NA	-5.56
ENSMUSG00000103382	Gm37755	predicted gene, 37755 [Source:MGI Symbol;Acc:MGI:5610983]	0.027	NA	-5.585
ENSMUSG00000112734	AC153524.4		0.03524	NA	-5.585
ENSMUSG00000094958	3110021N24Rik	RIKEN cDNA 3110021N24 gene [Source:MGI Symbol;Acc:MGI:1920383]	0.003049	0.01053	-5.588
ENSMUSG00000091648	C2cd4d	C2 calcium-dependent domain containing 4D [Source:MGI Symbol;Acc:MGI:2685505]	0.0277	NA	-5.626
ENSMUSG00000028713	Cyp4b1	cytochrome P450, family 4, subfamily b, polypeptide 1 [Source:MGI Symbol;Acc:MGI:103225]	0.005549	NA	-5.656
ENSMUSG00000109371	Gm44626	predicted gene 44626 [Source:MGI Symbol;Acc:MGI:5753202]	0.007629	NA	-5.678
ENSMUSG00000026241	Nppc	natriuretic peptide type C [Source:MGI Symbol;Acc:MGI:97369]	0.006022	NA	-5.703
ENSMUSG00000098078	Gm26992	predicted gene, 26992 [Source:MGI Symbol;Acc:MGI:5504107]	0.04972	0.1103	-5.723
ENSMUSG00000028750	Pla2g2c	phospholipase A2, group IIC [Source:MGI Symbol;Acc:MGI:106638]	0.0252	NA	-5.735
ENSMUSG00000035557	Krt17	keratin 17 [Source:MGI Symbol;Acc:MGI:96691]	0.04685	NA	-5.757
ENSMUSG00000010505	Myt1	myelin transcription factor 1 [Source:MGI Symbol;Acc:MGI:1100535]	0.04379	NA	-5.788
ENSMUSG00000102452	Gm38344	predicted gene, 38344 [Source:MGI Symbol;Acc:MGI:5611572]	0.02017	NA	-5.794
ENSMUSG00000031351	Zfp185	zinc finger protein 185 [Source:MGI Symbol;Acc:MGI:108095]	2.404e-55	6.556e-53	-5.797
ENSMUSG00000102062	Gm29246	predicted gene 29246 [Source:MGI Symbol;Acc:MGI:5579952]	0.01708	NA	-5.799
ENSMUSG00000024330	Col11a2	collagen, type XI, alpha 2 [Source:MGI Symbol;Acc:MGI:88447]	2.177e-57	6.595e-55	-5.813
ENSMUSG00000103050	Gm38273	predicted gene, 38273 [Source:MGI Symbol;Acc:MGI:5611501]	0.004345	0.01426	-5.829
ENSMUSG00000112466	AC140338.1		0.0433	NA	-5.86
ENSMUSG00000010086	Rnf112	ring finger protein 112 [Source:MGI Symbol;Acc:MGI:106611]	3.68e-05	0.0002105	-5.881
ENSMUSG00000112721	AC168276.2		0.03698	NA	-5.894
ENSMUSG00000097875	Gm26704	predicted gene, 26704 [Source:MGI Symbol;Acc:MGI:5477198]	0.03666	NA	-5.905
ENSMUSG00000058174	Gm5148	predicted gene 5148 [Source:MGI Symbol;Acc:MGI:3646006]	0.04197	NA	-5.907
ENSMUSG00000027446	9230104L09Rik	RIKEN cDNA 9230104L09 gene [Source:MGI Symbol;Acc:MGI:1924955]	0.0111	NA	-5.909
ENSMUSG00000104520	Gm37336	predicted gene, 37336 [Source:MGI Symbol;Acc:MGI:5610564]	0.01384	NA	-5.918
ENSMUSG00000097986	Gm26953	predicted gene, 26953 [Source:MGI Symbol;Acc:MGI:5504068]	0.01062	NA	-5.92
ENSMUSG00000085472	Gm15691	predicted gene 15691 [Source:MGI Symbol;Acc:MGI:3783132]	0.03443	NA	-5.921
ENSMUSG00000030303	Far2	fatty acyl CoA reductase 2 [Source:MGI Symbol;Acc:MGI:2687035]	0.03584	NA	-5.929
ENSMUSG00000087541	Hopxos	HOP homeobox, opposite strand [Source:MGI Symbol;Acc:MGI:3801917]	0.0176	NA	-5.93
ENSMUSG00000025425	St8sia5	ST8 alpha-N-acetyl-neuraminide alpha-2,8-sialyltransferase 5 [Source:MGI Symbol;Acc:MGI:109243]	1.576e-06	1.186e-05	-5.938
ENSMUSG00000004654	Ghrhr	growth hormone releasing hormone receptor [Source:MGI Symbol;Acc:MGI:95710]	0.01077	NA	-5.942
ENSMUSG00000092695	Mir3092	microRNA 3092 [Source:MGI Symbol;Acc:MGI:4834306]	0.03419	NA	-5.969
ENSMUSG00000087172	Gm12153	predicted gene 12153 [Source:MGI Symbol;Acc:MGI:3649294]	0.01011	NA	-5.984
ENSMUSG00000105891	A230001M10Rik	RIKEN cDNA A230001M10 gene [Source:MGI Symbol;Acc:MGI:2443043]	0.009066	NA	-6.031
ENSMUSG00000096878	Gm21083	predicted gene, 21083 [Source:MGI Symbol;Acc:MGI:5434438]	0.03269	NA	-6.045
ENSMUSG00000096257	Ccer2	coiled-coil glutamate-rich protein 2 [Source:MGI Symbol;Acc:MGI:3645242]	0.01623	NA	-6.048
ENSMUSG00000085203	Gm12927	predicted gene 12927 [Source:MGI Symbol;Acc:MGI:3651776]	0.02455	NA	-6.091
ENSMUSG00000099259	Mir6922	microRNA 6922 [Source:MGI Symbol;Acc:MGI:5530651]	0.02372	NA	-6.096
ENSMUSG00000112388	AC163033.2		0.01083	NA	-6.14
ENSMUSG00000085363	Gm15478	predicted gene 15478 [Source:MGI Symbol;Acc:MGI:3705145]	0.02464	NA	-6.165
ENSMUSG00000026668	Ucma	upper zone of growth plate and cartilage matrix associated [Source:MGI Symbol;Acc:MGI:1915777]	5.468e-11	7.896e-10	-6.176
ENSMUSG00000085382	Gm13861	predicted gene 13861 [Source:MGI Symbol;Acc:MGI:3649466]	0.0205	NA	-6.193
ENSMUSG00000030664	Sox6os	SRY (sex determining region Y)-box 6, opposite strand [Source:MGI Symbol;Acc:MGI:1915719]	0.00917	NA	-6.197
ENSMUSG00000113484	AC132344.2		0.006106	0.01912	-6.208
ENSMUSG00000037139	Myom3	myomesin family, member 3 [Source:MGI Symbol;Acc:MGI:2685280]	0.01991	0.052	-6.237
ENSMUSG00000068105	Tnfrsf13c	tumor necrosis factor receptor superfamily, member 13c [Source:MGI Symbol;Acc:MGI:1919299]	0.003538	0.01196	-6.254
ENSMUSG00000062391	4932435O22Rik	RIKEN cDNA 4932435O22 gene [Source:MGI Symbol;Acc:MGI:2442791]	0.0166	NA	-6.299
ENSMUSG00000031495	Cd209d	CD209d antigen [Source:MGI Symbol;Acc:MGI:2157947]	0.01456	0.04005	-6.313
ENSMUSG00000028558	Calr4	calreticulin 4 [Source:MGI Symbol;Acc:MGI:2140435]	0.0003654	0.001648	-6.347
ENSMUSG00000027474	Ccm2l	cerebral cavernous malformation 2-like [Source:MGI Symbol;Acc:MGI:2385159]	0.002672	0.009381	-6.353
ENSMUSG00000067299	Crygd	crystallin, gamma D [Source:MGI Symbol;Acc:MGI:88524]	0.0001352	0.0006746	-6.355
ENSMUSG00000031886	Ces2e	carboxylesterase 2E [Source:MGI Symbol;Acc:MGI:2443170]	0.003132	0.01079	-6.378
ENSMUSG00000112991	AC152065.1		0.005551	NA	-6.405
ENSMUSG00000026173	Plcd4	phospholipase C, delta 4 [Source:MGI Symbol;Acc:MGI:107469]	2.674e-20	9.788e-19	-6.441
ENSMUSG00000026971	Itgb6	integrin beta 6 [Source:MGI Symbol;Acc:MGI:96615]	0.002396	NA	-6.456
ENSMUSG00000113702	AC152827.3		8.778e-05	0.0004579	-6.482
ENSMUSG00000058914	C1qtnf3	C1q and tumor necrosis factor related protein 3 [Source:MGI Symbol;Acc:MGI:1932136]	2.376e-99	5.554e-96	-6.536
ENSMUSG00000073929	Trim30e-ps1	tripartite motif-containing 30E, pseudogene 1 [Source:MGI Symbol;Acc:MGI:4821258]	0.001444	0.005516	-6.537
ENSMUSG00000110539	Gm45864	predicted gene 45864 [Source:MGI Symbol;Acc:MGI:5804979]	0.01015	NA	-6.539
ENSMUSG00000035472	Slc25a21	solute carrier family 25 (mitochondrial oxodicarboxylate carrier), member 21 [Source:MGI Symbol;Acc:MGI:2445059]	0.001103	0.00436	-6.544
ENSMUSG00000070530	Wfdc16	WAP four-disulfide core domain 16 [Source:MGI Symbol;Acc:MGI:2670994]	0.001346	NA	-6.601
ENSMUSG00000033825	Tpsb2	tryptase beta 2 [Source:MGI Symbol;Acc:MGI:96942]	0.02518	NA	-6.609
ENSMUSG00000001865	Cpa3	carboxypeptidase A3, mast cell [Source:MGI Symbol;Acc:MGI:88479]	0.02374	NA	-6.64
ENSMUSG00000107244	Gm43699	predicted gene 43699 [Source:MGI Symbol;Acc:MGI:5663836]	0.007309	NA	-6.674
ENSMUSG00000086337	Gm11535	predicted gene 11535 [Source:MGI Symbol;Acc:MGI:3650113]	0.006679	NA	-6.684
ENSMUSG00000031877	Ces2g	carboxylesterase 2G [Source:MGI Symbol;Acc:MGI:1919611]	0.005551	0.0176	-6.687
ENSMUSG00000093206	Gm22413	predicted gene, 22413 [Source:MGI Symbol;Acc:MGI:5452190]	0.005523	0.01753	-6.69
ENSMUSG00000026147	Col9a1	collagen, type IX, alpha 1 [Source:MGI Symbol;Acc:MGI:88465]	0.00548	0.0174	-6.702
ENSMUSG00000030092	Cntn6	contactin 6 [Source:MGI Symbol;Acc:MGI:1858223]	0.0008873	0.003596	-6.764
ENSMUSG00000064417	DQ267102	snoRNA DQ267102 [Source:MGI Symbol;Acc:MGI:5439880]	0.004235	0.01394	-6.786
ENSMUSG00000049148	Plcxd3	phosphatidylinositol-specific phospholipase C, X domain containing 3 [Source:MGI Symbol;Acc:MGI:2442605]	0.0004198	NA	-6.793
ENSMUSG00000074240	Cib3	calcium and integrin binding family member 3 [Source:MGI Symbol;Acc:MGI:2685953]	0.0002315	0.001095	-6.942
ENSMUSG00000022821	Hgd	homogentisate 1, 2-dioxygenase [Source:MGI Symbol;Acc:MGI:96078]	0.0001673	0.0008159	-6.984
ENSMUSG00000038526	Car14	carbonic anhydrase 14 [Source:MGI Symbol;Acc:MGI:1344341]	8.41e-05	0.00044	-7.072
ENSMUSG00000047343	Mettl21c	methyltransferase like 21C [Source:MGI Symbol;Acc:MGI:3611450]	0.009544	NA	-7.096
ENSMUSG00000113236	AC154785.2		0.002334	NA	-7.101
ENSMUSG00000098683	Gm27817	predicted gene, 27817 [Source:MGI Symbol;Acc:MGI:5531199]	7.289e-05	0.0003864	-7.118
ENSMUSG00000063903	Klk1	kallikrein 1 [Source:MGI Symbol;Acc:MGI:102850]	1.14e-07	1.047e-06	-7.29
ENSMUSG00000049641	Vgll2	vestigial like family member 2 [Source:MGI Symbol;Acc:MGI:2447460]	0.006103	NA	-7.298
ENSMUSG00000044405	Adig	adipogenin [Source:MGI Symbol;Acc:MGI:2675492]	6.368e-06	4.267e-05	-7.541
ENSMUSG00000038670	Mybpc2	myosin binding protein C, fast-type [Source:MGI Symbol;Acc:MGI:1336170]	0.005155	NA	-7.612
ENSMUSG00000063713	Klk1b24	kallikrein 1-related peptidase b24 [Source:MGI Symbol;Acc:MGI:892021]	8.305e-08	7.783e-07	-7.695
ENSMUSG00000050808	Muc15	mucin 15 [Source:MGI Symbol;Acc:MGI:2442110]	4.377e-07	3.658e-06	-7.963
ENSMUSG00000032523	Hhatl	hedgehog acyltransferase-like [Source:MGI Symbol;Acc:MGI:1922020]	2.789e-07	2.41e-06	-8.371
ENSMUSG00000019787	Trdn	triadin [Source:MGI Symbol;Acc:MGI:1924007]	0.02277	NA	-8.709
ENSMUSG00000033196	Myh2	myosin, heavy polypeptide 2, skeletal muscle, adult [Source:MGI Symbol;Acc:MGI:1339710]	4.445e-05	0.0002492	-12.02
ENSMUSG00000096146	Kcnj11	potassium inwardly rectifying channel, subfamily J, member 11 [Source:MGI Symbol;Acc:MGI:107501]	5.978e-17	NA	-21.6
ENSMUSG00000029608	Rph3a	rabphilin 3A [Source:MGI Symbol;Acc:MGI:102788]	4.899e-17	NA	-21.64
ENSMUSG00000044938	Klhl31	kelch-like 31 [Source:MGI Symbol;Acc:MGI:3045305]	1.311e-08	NA	-22.22
ENSMUSG00000031448	Adprhl1	ADP-ribosylhydrolase like 1 [Source:MGI Symbol;Acc:MGI:2442168]	1.311e-08	NA	-22.22
ENSMUSG00000039179	Tekt5	tektin 5 [Source:MGI Symbol;Acc:MGI:1917676]	1.095e-08	NA	-22.34
