# Supplementary material for: Serum deprivation limits loss and promotes recovery of tenogenic phenotype in tendon cell culture systems
Source: J Orthop Res. 2020 Jun 10;39(7):1561–71. doi: 10.1002/jor.24761 (PMC8359397; doi:10.1002/jor.24761)
Supplement: Supplementary file 9 — Supplementary information [file JOR-39-1561-s005.xlsx]

## Sheet: Legend
	Supplementary table S-4 Functional enrichment analysis within the gene ontology domain "Biological process" of genes exclusively regulated between tendon fascicles cultured in serum-rich medium versus native tissue (genes in supplementary table S-3). The single worksheets consider sub-sets of the genes listed in S-3: Functional enrichment analysis of up- and downregulated genes is shown in "BP bo…

## Sheet: BP both
Category	Term	Count	%	PValue	Genes	List Total	Pop Hits	Pop Total	Fold Enrichment	Bonferroni	Benjamini	FDR
GOTERM_BP_DIRECT	GO:0032496~response to lipopolysaccharide	25	0.0157011	0.000106982	ALPL, CXCL1, HMGB2, CEBPB, LITAF, PTGS2, SNCA, MAPKAPK3, TLR4, BDKRB1, SPARC, NFKB2, CPS1, NOCT, JUNB, TNFRSF9, APOB, TNFRSF1B, TNFRSF11A, ADM, FMO1, WFDC21, HSPD1, LTA, MGST2	950	197	18082	2.41544	0.310349	0.310349	0.1956
GOTERM_BP_DIRECT	GO:0006749~glutathione metabolic process	11	0.00690846	0.000191523	GSTA3, CTH, GSTA4, MMACHC, EEF1E1, EEF1G, GSTT2, GSTT3, HMGN5, GCLM, GSTP2	950	49	18082	4.27287	0.485841	0.282951	0.349912
GOTERM_BP_DIRECT	GO:0008285~negative regulation of cell proliferation	38	0.0238656	0.000275843	CAV2, PTGS2, ERBB4, PML, CPEB1, ADORA1, VDR, WISP2, TSPAN32, MEG3, NDRG1, ASPH, NEURL1A, IL1A, CSF1R, NOX4, CEBPA, TRP53, PTPRJ, PTPRK, AR, INPPL1, KLF11, IGF1, SIX5, WNK2, STK4, LEFTY1, TNFRSF9, CD37, CTH, MSX1, ADM, BTG2, EEF1E1, NPPC, SMARCA2, NFIB	950	384	18082	1.88354	0.616392	0.273399	0.503598
GOTERM_BP_DIRECT	GO:0007155~cell adhesion	45	0.0282619	0.000292851	ITGAL, SIGLECF, MYBPC2, NPNT, TNC, FERMT2, PTK7, ASTN1, NEDD9, CDH3, EPHB1, CGREF1, RNASE10, WISP2, FAT4, SORBS2, TGFBI, ITGB6, COL6A2, COL6A1, ESAM, CDH26, NEGR1, ADAM9, PTPRK, INPPL1, MPDZ, EGFL6, CNTN6, SDK2, EFNB2, NLGN1, NECTIN1, COL15A1, AJAP1, PCDH18, JUP, TNFAIP6, PGM5, SUSD5, TCAM1, HAS2, CDH10, PARVB, ITGA2B	950	485	18082	1.76601	0.638401	0.224545	0.53457
GOTERM_BP_DIRECT	GO:0016310~phosphorylation	53	0.0332862	0.000422746	MOK, SGMS2, DMPK, CKB, TKFC, TRPM6, CAMK1G, PHKG1, PNCK, STK26, PRKCH, WNK3, WNK2, PFKM, STK4, MARK1, NME3, PRPS2, PRKCZ, FGFR4, ERBB4, GNE, CHKB, MAPKAPK3, HK2, TK2, UHMK1, EPHB1, IRAK4, DGKA, STK32C, MUSK, TTBK1, PIKFYVE, CAMK2B, DYRK3, PRKAA2, UCK2, PAPSS2, CAMK2A, CSF1R, PDK3, TAOK3, KHK, RPS6KA6, IKBKE, PLK4, CDC42BPG, DGKZ, GRK4, GRK3, GUK1, GRK1	950	612	18082	1.64834	0.769731	0.254501	0.770815
GOTERM_BP_DIRECT	GO:0010642~negative regulation of platelet-derived growth factor receptor signaling pathway	5	0.00314021	0.000445211	PTPRJ, APOD, INPPL1, NDRG4, SNCA	950	8	18082	11.8961	0.787021	0.227219	0.811618
GOTERM_BP_DIRECT	GO:0030198~extracellular matrix organization	16	0.0100487	0.000907703	NEPN, ADAMTSL2, EGFL6, NPNT, ADAMTSL4, NFKB2, COL5A3, COL4A6, ABI3BP, CSGALNACT1, NPHP3, KAZALD1, COL27A1, TGFBI, DNAJB6, SMARCA4	950	114	18082	2.67139	0.957314	0.362726	1.64814
GOTERM_BP_DIRECT	GO:0007179~transforming growth factor beta receptor signaling pathway	12	0.0075365	0.00176514	TRP53, PTPRK, ARRB2, FUT8, ZFYVE9, FERMT2, COL1A2, PML, BAMBI, HPGD, ADAM9, CITED2	950	75	18082	3.04539	0.997836	0.535582	3.18141
GOTERM_BP_DIRECT	GO:0051384~response to glucocorticoid	12	0.0075365	0.00176514	ALPL, WNT7B, SDC1, APOA2, KRAS, PTGS2, ADM, UCP3, SPARC, HSPD1, GHRHR, ADAM9	950	75	18082	3.04539	0.997836	0.535582	3.18141
GOTERM_BP_DIRECT	GO:0043568~positive regulation of insulin-like growth factor receptor signaling pathway	5	0.00314021	0.00184858	PHIP, AR, IGF1, CDH3, IGFBP4	950	11	18082	8.65167	0.998381	0.510322	3.3294
GOTERM_BP_DIRECT	GO:0016477~cell migration	21	0.0131889	0.00255973	PRKCZ, PTPRK, FGFR4, TMEM18, ERBB4, FUT8, SORL1, NANOS1, EFNB2, ASTN1, PTK7, SIX2, RASGEF1A, BDKRB1, JUP, SDC1, SORBS2, FAT1, TREM1, BAMBI, ADAM9	950	191	18082	2.09271	0.999864	0.5894	4.58209
GOTERM_BP_DIRECT	GO:0001570~vasculogenesis	11	0.00690846	0.00275677	PTPRJ, HHEX, HOXA13, ADM, ZMIZ1, HAS2, TNNI3, FZD4, JUNB, CITED2, SMARCA4	950	68	18082	3.07898	0.999931	0.581714	4.92645
GOTERM_BP_DIRECT	GO:0060291~long-term synaptic potentiation	9	0.00565238	0.00370862	PRKCZ, MUSK, SLC8A2, SNCA, SYT12, NLGN1, SNAP47, CAMK2B, RIMS1	950	49	18082	3.49598	0.999998	0.658815	6.57348
GOTERM_BP_DIRECT	GO:0006629~lipid metabolic process	39	0.0244936	0.0037478	ARV1, PLCXD3, PTGS2, SGMS2, EHHADH, CHKB, SORL1, PLBD1, FAR2, NPHP3, CEPT1, APOB, ISYNA1, APOD, PLA2G12A, PLCD4, MGLL, SCD4, PRKAA2, SRD5A2, ACSL4, THRSP, ACSL6, SCD1, TBXAS1, PLB1, LPIN2, LPCAT4, GDPD2, LEP, PCX, NPC2, DGAT2, HSD11B1, H2-KE6, PLA2G2C, NEU2, HPGD, SMPD3	950	459	18082	1.61724	0.999998	0.633266	6.64069
GOTERM_BP_DIRECT	GO:0019221~cytokine-mediated signaling pathway	17	0.0106767	0.00422949	CEBPA, ASPN, LRRC4, IL1R1, RTN4RL1, SOCS3, DUOX1, IL11RA1, IL17RE, IRAK4, KRAS, IRF5, LRRTM4, IL20RA, IL1A, CSF1R, NYX	950	146	18082	2.21625	1	0.650566	7.46332
GOTERM_BP_DIRECT	GO:0051930~regulation of sensory perception of pain	8	0.00502434	0.00504375	CCK, SPX, GRIN2D, MGLL, TLR4, ADORA1, IL1A, OPRD1	950	41	18082	3.71389	1	0.689866	8.83833
GOTERM_BP_DIRECT	GO:0006644~phospholipid metabolic process	8	0.00502434	0.00578424	PLB1, GATA6, PLA2G12A, SNCA, PLPPR5, PLA2G2C, PLPPR2, LPCAT4	950	42	18082	3.62546	1	0.716115	10.072
GOTERM_BP_DIRECT	GO:0001894~tissue homeostasis	6	0.00376825	0.0072697	COL9A1, HOXA13, NANOS1, TRIM32, COL11A2, SCX	950	24	18082	4.75842	1	0.774759	12.4993
GOTERM_BP_DIRECT	GO:0045944~positive regulation of transcription from RNA polymerase II promoter	71	0.044591	0.00770651	JPX, SPI1, TLR4, NFKB2, CITED2, PGR, HSPH1, SPX, GATA6, H2AFZ, CREB3L1, IFRD1, SCX, IL1A, AR, SSBP2, RXRG, MLXIPL, MED12, SIX2, SIX5, LPIN2, MECOM, JUNB, HHEX, MSX1, HIF1A, ZFP462, HOXC13, AAMDC, ZMIZ1, SPDEF, FOXC2, VGLL2, SMARCA2, TFAP2E, PEG3, SMARCA4, HMGB2, HOXA13, TAF9B, TFEB, PML, IL33, NFYA, MYT1, PHIP, TAL1, VDR, PELP1, POU2F3, TEF, FLT3L, PLAG1, TRP53, CEBPA, BMP3, FZD8, ZFP382, CEBPB, …	950	995	18082	1.35818	1	0.775232	13.2012
GOTERM_BP_DIRECT	GO:0050872~white fat cell differentiation	5	0.00314021	0.00826431	CEBPA, SCD1, ADIG, WFDC21, PRDM16	950	16	18082	5.94803	1	0.78061	14.0898
GOTERM_BP_DIRECT	GO:0034612~response to tumor necrosis factor	6	0.00376825	0.00870194	TNFRSF11A, PTGS2, WFDC21, TRIM32, AFF3, ADAM9	950	25	18082	4.56808	1	0.780786	14.7809
GOTERM_BP_DIRECT	GO:0050667~homocysteine metabolic process	4	0.00251217	0.00953752	NOX4, CTH, CPS1, DPEP1	950	9	18082	8.45942	1	0.795031	16.0859
GOTERM_BP_DIRECT	GO:0007595~lactation	8	0.00502434	0.009577	XDH, VDR, CCND1, HIF1A, ERBB4, HK2, NEURL1A, GHRHR	950	46	18082	3.31021	1	0.781101	16.1471
GOTERM_BP_DIRECT	GO:0042060~wound healing	12	0.0075365	0.0101321	TRP53, SDC1, WNT5B, CCM2L, POU2F3, TNC, BNC1, SERPINE1, PTK7, COL1A1, SPARC, CDH3	950	94	18082	2.42983	1	0.785135	17.003
GOTERM_BP_DIRECT	GO:0051216~cartilage development	11	0.00690846	0.0105236	CSGALNACT1, BMP3, COL9A1, HIF1A, MSX1, EVC, SULF2, CHSY1, COL11A2, SCX, COL10A1	950	82	18082	2.5533	1	0.783664	17.6017
GOTERM_BP_DIRECT	GO:0001889~liver development	12	0.0075365	0.0109327	CEBPA, ARG1, HHEX, MAN2A1, CCND1, KRAS, GATA6, MEG3, HP, ACAT1, CITED2, SMARCA4	950	95	18082	2.40425	1	0.782841	18.2228
GOTERM_BP_DIRECT	GO:0002376~immune system process	32	0.0200973	0.0112361	MFSD6, HMGB2, HMGB3, MASP2, CTPS, LY86, TFEB, PML, TLR4, HP, C1QC, IRAK4, NAIP6, NAIP5, TBKBP1, CSF1R, H2-Q10, INPPL1, IL1RL2, TNFRSF13C, SAMHD1, FCAMR, CLEC4N, C1QA, C1QB, KCNN4, IRF5, C1RL, LIME1, CD79B, PRDM1, H2-DMA	950	383	18082	1.59028	1	0.778951	18.6807
GOTERM_BP_DIRECT	GO:0010628~positive regulation of gene expression	33	0.0207254	0.0114311	FGFR4, HMGB2, STOX1, LRRC32, TNC, TLR4, IL33, HMGN5, CDH3, MYT1, RIMS1, MIR23A, CITED2, VDR, MUSK, APOB, KRAS, ANK2, SERPINE1, HSPA4, WNT6, SCX, IL1A, PLAG1, TRP53, AR, CEBPE, IKZF1, WNT7B, HIF1A, ARRB2, PIAS3, PRDM1	950	399	18082	1.57421	1	0.772101	18.9738
GOTERM_BP_DIRECT	GO:0008284~positive regulation of cell proliferation	42	0.0263778	0.0120225	PRKCZ, FGFR4, STOX1, CCK, PTGS2, CACUL1, ERBB4, TNC, CRLF1, NMB, HMGN5, GHRHR, PGR, PHIP, TSC22D1, KRAS, CLCF1, MIR24-1, FLT3L, SLC35F6, SCX, LTA, CSF1R, ODC1, AR, EFNB2, MLXIPL, IL11RA1, IGF1, TET1, S100A13, LEP, PROK2, CCND1, WNT7B, HIF1A, ADM, AVPR1A, HAS2, BAMBI, MAB21L1, SMARCA4	950	542	18082	1.47493	1	0.776927	19.8563
GOTERM_BP_DIRECT	GO:0045893~positive regulation of transcription, DNA-templated	44	0.0276339	0.0127897	HMGB2, ERBB4, HOXA11, SPI1, TFEB, RORB, NFYA, PRDM16, CITED2, PGR, PHIP, TAL1, NPAS3, GATA6, SMARCD3, SERTAD3, MEG3, WNT6, SCX, RBPJL, RHOG, TRP53, CEBPA, ZFP423, AR, CEBPB, IKZF1, MED12, MLXIPL, IGF1, BANP, MECOM, FZD4, HIF1A, HIVEP3, FOXC2, COL1A1, EAF2, BAMBI, SMARCA2, NFIA, SMARCA4, NFIB, PBX4	950	576	18082	1.45396	1	0.785952	20.9875
GOTERM_BP_DIRECT	GO:0032099~negative regulation of appetite	4	0.00251217	0.0130991	LEP, CCK, SPX, NENF	950	10	18082	7.61347	1	0.782697	21.4395
GOTERM_BP_DIRECT	GO:0045600~positive regulation of fat cell differentiation	8	0.00502434	0.0134267	CEBPA, CEBPB, WNT5B, ADIG, AAMDC, IGF1, STK4, NOCT	950	49	18082	3.10754	1	0.780063	21.9154
GOTERM_BP_DIRECT	GO:0001892~embryonic placenta development	6	0.00376825	0.0141412	CEBPA, HIF1A, CEBPB, TFEB, PRDM1, CITED2	950	28	18082	4.07865	1	0.786842	22.9439
GOTERM_BP_DIRECT	GO:0048791~calcium ion-regulated exocytosis of neurotransmitter	6	0.00376825	0.0141412	SYT5, SYT2, SYT12, SYT7, RPH3A, RIMS1	950	28	18082	4.07865	1	0.786842	22.9439
GOTERM_BP_DIRECT	GO:0030308~negative regulation of cell growth	14	0.00879259	0.0141778	TRP53, PTPRJ, ZMAT3, PML, BDKRB1, SESN2, CGREF1, CTH, MSX1, SERTAD3, EAF2, GNG4, SMARCA2, SMARCA4	950	125	18082	2.13177	1	0.777491	22.9962
GOTERM_BP_DIRECT	GO:0030199~collagen fibril organization	7	0.00439629	0.0152231	COL1A2, FOXC2, COL1A1, COL11A2, SCX, ADAMTS2, ANXA2	950	39	18082	3.4163	1	0.79132	24.4767
GOTERM_BP_DIRECT	GO:0001932~regulation of protein phosphorylation	9	0.00565238	0.0153248	PHIP, LEP, ARRB2, SOCS3, PRKAR1B, EZH2, PML, IGF1, SESN2	950	62	18082	2.76295	1	0.78399	24.6193
GOTERM_BP_DIRECT	GO:0007399~nervous system development	31	0.0194693	0.0153618	DPF3, ERBB4, DCDC2A, CSPG5, MYT1, EPHB1, APOB, METRN, SMARCD3, AVIL, LHX6, SEMA3B, CAMK2B, SEMA3A, CABLES1, DISC1, RBFOX1, ZFP423, BEND6, CNTN6, EFNB2, NLGN1, DPYSL5, IGF1, SLIT1, RUFY3, PCDH18, CHRDL1, HDAC9, SMARCA2, SMARCA4	950	377	18082	1.5651	1	0.775412	24.6712
GOTERM_BP_DIRECT	GO:0044791~positive regulation by host of viral release from host cell	3	0.00188413	0.01538	CAV2, PCX, ZFP72	950	4	18082	14.2753	1	0.766565	24.6966
GOTERM_BP_DIRECT	GO:0070208~protein heterotrimerization	5	0.00314021	0.0155328	GNA11, COL1A2, COL6A2, COL6A1, COL1A1	950	19	18082	5.00886	1	0.760872	24.9102
GOTERM_BP_DIRECT	GO:0042127~regulation of cell proliferation	21	0.0131889	0.0164916	TRP53, CEBPA, PTGS2, TNC, EZH2, IGF1, SPARC, MECOM, JUNB, E030030I06RIK, JUP, TNFRSF9, HHEX, TAL1, TNFRSF1B, HIF1A, TNFRSF11A, SERPINE1, NDRG1, PRDM1, TFAP2E	950	227	18082	1.76083	1	0.772553	26.2372
GOTERM_BP_DIRECT	GO:0016055~Wnt signaling pathway	20	0.0125608	0.0169772	FZD9, FZD8, WNT5B, FERMT2, PTK7, CXXC4, NOTUM, FZD4, TCF7L1, MARK1, HHEX, NPHP3, WNT7B, CCND1, AMER2, NXN, RNF138, PRKAA2, WNT6, DISC1	950	213	18082	1.7872	1	0.773882	26.9009
GOTERM_BP_DIRECT	GO:1990440~positive regulation of transcription from RNA polymerase II promoter in response to endoplasmic reticulum stress	4	0.00251217	0.0173181	TRP53, CEBPB, ATF6B, CREB3L1	950	11	18082	6.92134	1	0.772321	27.3634
GOTERM_BP_DIRECT	GO:0000050~urea cycle	4	0.00251217	0.0173181	CEBPA, ARG1, ARG2, CPS1	950	11	18082	6.92134	1	0.772321	27.3634
GOTERM_BP_DIRECT	GO:0060070~canonical Wnt signaling pathway	11	0.00690846	0.0180591	FZD9, FZD8, WNT7B, SDC1, CCND1, MED12, PTK7, CDH3, FZD4, TCF7L1, DISC1	950	89	18082	2.35248	1	0.778419	28.3594
GOTERM_BP_DIRECT	GO:0001958~endochondral ossification	6	0.00376825	0.018815	CSGALNACT1, ALPL, INPPL1, COL1A1, SCX, COL10A1	950	30	18082	3.80674	1	0.784354	29.3619
GOTERM_BP_DIRECT	GO:0008152~metabolic process	36	0.0226095	0.0193214	ALPL, GNE, EHHADH, HK2, AASS, ECHDC3, ACAT1, ACSS3, ACAT3, TKFC, GYS1, UCK2, ACSL4, FAHD2A, DXO, PAPSS2, ACSL6, GSTA3, CAMK1G, GSTA4, NPL, SAMHD1, ALDH3B2, PFKM, CPS1, LPCAT4, PIGN, GNS, MAN2A1, RPE, PCX, SULF2, RRM1, CEMIP, NEU2, GSTP2	950	463	18082	1.47994	1	0.785619	30.0261
GOTERM_BP_DIRECT	GO:0022008~neurogenesis	9	0.00565238	0.0199585	FAT4, CNTN6, BTBD6, PRDM16, FABP7, WDR81, EPHB1, TACC2, SMARCA4	950	65	18082	2.63543	1	0.789008	30.8534
GOTERM_BP_DIRECT	GO:0007166~cell surface receptor signaling pathway	20	0.0125608	0.0220303	FZD9, ITGAL, FZD8, PRKCZ, TSPAN3, ADCYAP1R1, CBL, MAPKAPK3, NPR1, TSPAN13, FZD4, VIPR2, GHRHR, CD37, TNFRSF1B, CLCF1, CD79B, GLP2R, ADGRB1, ADGRA1	950	219	18082	1.73824	1	0.813977	33.48
GOTERM_BP_DIRECT	GO:0030512~negative regulation of transforming growth factor beta receptor signaling pathway	8	0.00502434	0.0221199	ASPN, TRP53, CAV2, NEPN, ADAMTSL2, CD109, PRDM16, BAMBI	950	54	18082	2.81981	1	0.808499	33.5914
GOTERM_BP_DIRECT	GO:0002031~G-protein coupled receptor internalization	4	0.00251217	0.0222046	HTR1B, ARRB2, ADM, GRK4	950	12	18082	6.34456	1	0.80303	33.6967
GOTERM_BP_DIRECT	GO:0006006~glucose metabolic process	9	0.00565238	0.0255106	LEP, PGM5, APOD, INPPL1, PDK3, HK2, KCNJ11, GAPDH, GDPGP1	950	68	18082	2.51916	1	0.839842	37.6813
GOTERM_BP_DIRECT	GO:0006357~regulation of transcription from RNA polymerase II promoter	31	0.0194693	0.0287465	TSHZ3, HMGB2, EZH2, SPI1, FHL2, NFKB2, HMGN5, TCF7L1, CITED2, PHIP, TAL1, NPAS3, TCEA3, POU2F3, ATF6B, TEF, SUPT3, CEBPA, TRP53, AR, IKZF1, MAFB, TADA2B, MED12, MLXIPL, JUNB, HHEX, IRF5, BNC1, LIME1, PBX4	950	397	18082	1.48626	1	0.868137	41.3615
GOTERM_BP_DIRECT	GO:0000226~microtubule cytoskeleton organization	11	0.00690846	0.028969	PRKCZ, MAP10, MAPT, NINL, CAMSAP3, MAP6, PHLDB2, GAPDH, DISC1, MARK1, TACC2	950	96	18082	2.18094	1	0.864918	41.6068
GOTERM_BP_DIRECT	GO:0006351~transcription, DNA-templated	118	0.074109	0.0294029	TMEM18, RORB, HMGN5, CITED2, PGR, SMARCD3, GATA6, ATF6B, CREB3L1, BEND3, BEND6, MED12, MLXIPL, RXRG, SIX5, MECOM, JUNB, ELL2, HHEX, MSX1, BAZ1A, HIF1A, PIAS3, PRDM5, SPDEF, VGLL2, VGLL3, PRDM1, SMARCA2, TFAP2E, SMARCA4, TSHZ3, HMGB2, HMGB3, LITAF, ERBB4, EFCAB6, HOXA13, HOXA11, TAF9B, TFEB, IL33, MYT1, TAL1, VDR, PELP1, PIR, HTATSF1, TEF, LHX6, PLAG1, TRP53, KLF12, IKZF1, MAFB, KLF11, SMYD1, PMF1…	950	1885	18082	1.1915	1	0.863745	42.0825
GOTERM_BP_DIRECT	GO:0007275~multicellular organism development	69	0.0433349	0.0300458	RBPMS2, NPNT, SORL1, RORB, CSPG5, CITED2, METRN, OLFML3, TNFRSF11A, H2AFZ, CREB3L1, PIWIL2, SEMA3B, SEMA3A, WNT6, IFRD1, RBM11, SCX, DISC1, ZFP423, TMEFF1, EGFL6, EFNB2, SIX2, BANP, SIX5, SLIT1, LEFTY1, TNFRSF9, HHEX, MSX1, CHRDL1, CATSPER2, HOXC13, FOXC2, PRDM1, BIN1, GADD45B, IRX3, TSHZ3, WNT5B, ERBB4, HOXA13, ADCYAP1R1, HOXA11, MYT1, TAL1, VDR, MUSK, TNFRSF1B, TEF, LHX6, GAPDH, TRP53, CEBPA, F…	950	1029	18082	1.27631	1	0.864534	42.7805
GOTERM_BP_DIRECT	GO:0050873~brown fat cell differentiation	6	0.00376825	0.0309589	CEBPA, SCD1, CEBPB, PTGS2, ADIG, PRDM16	950	34	18082	3.35889	1	0.867688	43.7583
GOTERM_BP_DIRECT	GO:0007219~Notch signaling pathway	13	0.00816455	0.0313945	CEBPA, ZFP423, CNTN6, APH1B, HP, DLK1, HHEX, FAT4, SORBS2, WDR12, SUSD5, FOXC2, NEURL1A	950	125	18082	1.9795	1	0.866574	44.2192
GOTERM_BP_DIRECT	GO:0010839~negative regulation of keratinocyte proliferation	4	0.00251217	0.0339849	PTPRK, VDR, EFNB2, CD109	950	14	18082	5.4382	1	0.882852	46.8869
GOTERM_BP_DIRECT	GO:0034504~protein localization to nucleus	6	0.00376825	0.0346122	HHEX, MSX1, PIKFYVE, BANP, COL1A1, DNAJB6	950	35	18082	3.26292	1	0.883081	47.5146
GOTERM_BP_DIRECT	GO:0046697~decidualization	5	0.00314021	0.0346383	VDR, PTGS2, IL11RA1, JUNB, CITED2	950	24	18082	3.96535	1	0.87887	47.5405
GOTERM_BP_DIRECT	GO:0017158~regulation of calcium ion-dependent exocytosis	5	0.00314021	0.0346383	SYT5, SYT2, SYT12, SYT7, RPH3A	950	24	18082	3.96535	1	0.87887	47.5405
GOTERM_BP_DIRECT	GO:0001649~osteoblast differentiation	12	0.0075365	0.0351024	ALPL, DHX9, BMP3, ERH, TNC, IGF1, COL6A1, FHL2, CREB3L1, COL1A1, JUNB, TPM4	950	113	18082	2.02128	1	0.877961	48.0001
GOTERM_BP_DIRECT	GO:0006631~fatty acid metabolic process	15	0.00942063	0.035191	SCD1, TBXAS1, PTGS2, EHHADH, SNCA, LPIN2, APOA2, UCP3, MGLL, H2-KE6, SCD4, PRKAA2, ACSL4, HPGD, ACSL6	950	156	18082	1.83016	1	0.874278	48.0875
GOTERM_BP_DIRECT	GO:0090336~positive regulation of brown fat cell differentiation	3	0.00188413	0.0358407	PTGS2, MECOM, PRDM16	950	6	18082	9.51684	1	0.874824	48.7235
GOTERM_BP_DIRECT	GO:0048511~rhythmic process	13	0.00816455	0.0367471	TRP53, DHX9, EZH2, PML, NLGN1, PRKCDBP, RORB, NFKB2, NFYA, NOCT, PROK2, TEF, PRKAA2	950	128	18082	1.93311	1	0.877201	49.5985
GOTERM_BP_DIRECT	GO:0060079~excitatory postsynaptic potential	6	0.00376825	0.0385211	PPP1R9A, GRIN2D, SNCA, GRID2, GRIK5, ADORA1	950	36	18082	3.17228	1	0.885312	51.2704
GOTERM_BP_DIRECT	GO:0045786~negative regulation of cell cycle	6	0.00376825	0.0385211	CEBPA, PTPRK, BRINP1, PTGS2, BRINP3, HPGD	950	36	18082	3.17228	1	0.885312	51.2704
GOTERM_BP_DIRECT	GO:0001657~ureteric bud development	7	0.00439629	0.0385884	TSHZ3, GSTA3, SDC1, ARG2, NPNT, CRLF1, FOXC2	950	48	18082	2.77575	1	0.881814	51.3328
GOTERM_BP_DIRECT	GO:0048844~artery morphogenesis	5	0.00314021	0.0395786	APOB, HOXA13, ZMIZ1, FOXC2, PRDM1	950	25	18082	3.80674	1	0.884409	52.2419
GOTERM_BP_DIRECT	GO:0050965~detection of temperature stimulus involved in sensory perception of pain	4	0.00251217	0.0408654	ARRB2, ASIC3, ADORA1, EPHB1	950	15	18082	5.07565	1	0.888704	53.3995
GOTERM_BP_DIRECT	GO:0014823~response to activity	7	0.00439629	0.0420993	LEP, UCP3, MYH2, CBL, PRKAA2, HSPD1, GCLM	950	49	18082	2.7191	1	0.89242	54.4845
GOTERM_BP_DIRECT	GO:0035690~cellular response to drug	9	0.00565238	0.0424496	TRP53, HTR1B, PPM1E, CD69, SERPINE1, PRKAA2, MMP1A, PRNP, DPEP1	950	75	18082	2.28404	1	0.890892	54.7881
GOTERM_BP_DIRECT	GO:0000082~G1/S transition of mitotic cell cycle	8	0.00502434	0.0430172	CCND1, CACUL1, SKP2, GPR132, CAMK2B, TCF19, CAMK2A, CABLES1	950	62	18082	2.45596	1	0.890644	55.276
GOTERM_BP_DIRECT	GO:0006468~protein phosphorylation	41	0.0257497	0.0432413	MOK, PRKCZ, FGFR4, ERBB4, PTK7, MAPKAPK3, UHMK1, EPHB1, DMPK, IRAK4, STK32C, MUSK, TTBK1, CAMK2B, DYRK3, PRKAA2, CAMK2A, CSF1R, GUCY2G, TRPM6, CAMK1G, PHKG1, PNCK, CBL, STK26, TAOK3, NPR1, PRKCH, WNK3, WNK2, STK4, MARK1, RPS6KA6, IKBKE, PLK4, CCND1, CDC42BPG, PRKAR1B, GRK4, GRK3, GRK1	950	576	18082	1.35483	1	0.888435	55.4673
GOTERM_BP_DIRECT	GO:0072661~protein targeting to plasma membrane	5	0.00314021	0.0448987	ANK1, ANK2, KCNB2, WNK3, ANXA2	950	26	18082	3.66032	1	0.894292	56.8581
GOTERM_BP_DIRECT	GO:0009612~response to mechanical stimulus	8	0.00502434	0.0462978	BTG2, TNC, ASIC3, BDKRB1, MMP1A, KCNK2, JUNB, CITED2	950	63	18082	2.41698	1	0.898386	58.0001
GOTERM_BP_DIRECT	GO:0001656~metanephros development	6	0.00376825	0.0471168	TSHZ3, IRX3, HOXA11, IRX1, FOXC2, SIX2	950	38	18082	3.00532	1	0.899352	58.6553
GOTERM_BP_DIRECT	GO:0010971~positive regulation of G2/M transition of mitotic cell cycle	4	0.00251217	0.0483887	STOX1, CCND1, RCC2, SMARCD3	950	16	18082	4.75842	1	0.902489	59.6537
GOTERM_BP_DIRECT	GO:0010666~positive regulation of cardiac muscle cell apoptotic process	4	0.00251217	0.0483887	TRP53, GATA6, FNDC1, CAMK2A	950	16	18082	4.75842	1	0.902489	59.6537
GOTERM_BP_DIRECT	GO:0021846~cell proliferation in forebrain	4	0.00251217	0.0483887	WNT7B, RRM1, FABP7, DISC1	950	16	18082	4.75842	1	0.902489	59.6537
GOTERM_BP_DIRECT	GO:0044794~positive regulation by host of viral process	3	0.00188413	0.0484566	CAV2, PCX, ZFP72	950	7	18082	8.15729	1	0.899746	59.7063
GOTERM_BP_DIRECT	GO:0031960~response to corticosteroid	3	0.00188413	0.0484566	KCNMA1, SOX30, COL1A1	950	7	18082	8.15729	1	0.899746	59.7063
GOTERM_BP_DIRECT	GO:0060510~Type II pneumocyte differentiation	3	0.00188413	0.0484566	GATA6, IGF1, NFIB	950	7	18082	8.15729	1	0.899746	59.7063
GOTERM_BP_DIRECT	GO:0071280~cellular response to copper ion	3	0.00188413	0.0484566	SNCA, PRNP, AQP2	950	7	18082	8.15729	1	0.899746	59.7063
GOTERM_BP_DIRECT	GO:0008286~insulin receptor signaling pathway	7	0.00439629	0.0497066	PHIP, PRKCZ, CAV2, IRS3, BAIAP2L1, FOXC2, STXBP4	950	51	18082	2.61247	1	0.90269	60.664
GOTERM_BP_DIRECT	GO:0006986~response to unfolded protein	7	0.00439629	0.0497066	PARP16, HSPH1, HERPUD1, ATF6B, HSPA4L, CREB3L1, HSPD1	950	51	18082	2.61247	1	0.90269	60.664
GOTERM_BP_DIRECT	GO:0071902~positive regulation of protein serine/threonine kinase activity	5	0.00314021	0.050598	PARP16, EZH2, SNCA, IGF1, CSF1R	950	27	18082	3.52476	1	0.903858	61.3338
GOTERM_BP_DIRECT	GO:0007160~cell-matrix adhesion	9	0.00565238	0.0515596	TECTA, ITGAL, SNED1, NPNT, FERMT2, ITGB6, COL5A3, ADAM9, ITGA2B	950	78	18082	2.19619	1	0.905298	62.0443
GOTERM_BP_DIRECT	GO:0014911~positive regulation of smooth muscle cell migration	6	0.00376825	0.0518071	NOX4, PGR, P2RY6, IGF1, HAS2, MMP1A	950	39	18082	2.92826	1	0.903543	62.2251
GOTERM_BP_DIRECT	GO:0071300~cellular response to retinoic acid	8	0.00502434	0.0533278	LEP, BRINP1, WNT7B, TNC, PTK7, RORB, COL1A1, BRINP3	950	65	18082	2.34261	1	0.907367	63.3185
GOTERM_BP_DIRECT	GO:0007157~heterophilic cell-cell adhesion via plasma membrane cell adhesion molecules	7	0.00439629	0.0538063	ITGAL, FAT4, NLGN1, GRID2, NECTIN1, LGALS7, IL1RAPL1	950	52	18082	2.56223	1	0.906652	63.6564
GOTERM_BP_DIRECT	GO:0061298~retina vasculature development in camera-type eye	4	0.00251217	0.0565366	HIF1A, MIR24-1, MIR23B, MIR23A	950	17	18082	4.47851	1	0.914981	65.5284
GOTERM_BP_DIRECT	GO:0048488~synaptic vesicle endocytosis	4	0.00251217	0.0565366	SYT5, SYT2, SNCA, SYT12	950	17	18082	4.47851	1	0.914981	65.5284
GOTERM_BP_DIRECT	GO:0047496~vesicle transport along microtubule	4	0.00251217	0.0565366	DYNC1I1, KIFC5B, PRKCZ, WDR81	950	17	18082	4.47851	1	0.914981	65.5284
GOTERM_BP_DIRECT	GO:0007205~protein kinase C-activating G-protein coupled receptor signaling pathway	5	0.00314021	0.0566741	DGKA, HTR1B, CCK, DGKZ, BDKRB1	950	28	18082	3.39887	1	0.912951	65.6202
GOTERM_BP_DIRECT	GO:0050770~regulation of axonogenesis	5	0.00314021	0.0566741	UST, MAP2, TPBGL, SLIT1, RUFY3	950	28	18082	3.39887	1	0.912951	65.6202
GOTERM_BP_DIRECT	GO:0030010~establishment of cell polarity	6	0.00376825	0.0567599	PRKCZ, UST, MAP2, EXOC4, MARK1, EPHB1	950	40	18082	2.85505	1	0.910721	65.6774
GOTERM_BP_DIRECT	GO:0050714~positive regulation of protein secretion	6	0.00376825	0.0567599	MALRD1, KCNN4, IGF1, ATP13A2, IL1A, ADAM9	950	40	18082	2.85505	1	0.910721	65.6774
GOTERM_BP_DIRECT	GO:0031623~receptor internalization	6	0.00376825	0.0567599	DNM3, ARRB2, ADM, SNCA, GRK4, GRK3	950	40	18082	2.85505	1	0.910721	65.6774
GOTERM_BP_DIRECT	GO:0010976~positive regulation of neuron projection development	13	0.00816455	0.0591784	PPP1R9A, NDRG4, PTPN5, PTK7, AVIL, PLPPR5, CAMK2B, CPEB1, DYNLT1A, NEGR1, LRRC7, DISC1, ACSL6	950	138	18082	1.79303	1	0.917294	67.2527
GOTERM_BP_DIRECT	GO:0051092~positive regulation of NF-kappaB transcription factor activity	11	0.00690846	0.0602532	PRKCZ, CTH, AR, KRAS, TNFRSF11A, DDRGK1, MTPN, TRIM32, PRKCH, TLR4, CAMK2A	950	109	18082	1.92083	1	0.918702	67.9306
GOTERM_BP_DIRECT	GO:0030324~lung development	12	0.0075365	0.0613846	CEBPA, TSHZ3, ARG1, NPHP3, WNT7B, FGFR4, AARD, HSD11B1, IGF1, SPARC, ADAMTS2, NFIB	950	124	18082	1.84197	1	0.920252	68.6298
GOTERM_BP_DIRECT	GO:0006469~negative regulation of protein kinase activity	10	0.00628042	0.0614389	LRRC4, ASPN, PPM1E, LRRTM4, RTN4RL1, SOCS3, UBASH3B, GADD45B, PKIA, NYX	950	95	18082	2.00355	1	0.918114	68.663
GOTERM_BP_DIRECT	GO:0010508~positive regulation of autophagy	6	0.00376825	0.0619752	HIF1A, RNF152, TFEB, TBC1D5, SVIP, PRKAA2	950	41	18082	2.78542	1	0.917637	68.9891
GOTERM_BP_DIRECT	GO:0035814~negative regulation of renal sodium excretion	3	0.00188413	0.062404	SPX, UTS2R, ADORA1	950	8	18082	7.13763	1	0.916801	69.2475
GOTERM_BP_DIRECT	GO:0010042~response to manganese ion	3	0.00188413	0.062404	ARG1, PTGS2, ADAM9	950	8	18082	7.13763	1	0.916801	69.2475
GOTERM_BP_DIRECT	GO:0090050~positive regulation of cell migration involved in sprouting angiogenesis	3	0.00188413	0.062404	PTGS2, FOXC2, HDAC9	950	8	18082	7.13763	1	0.916801	69.2475
GOTERM_BP_DIRECT	GO:0051549~positive regulation of keratinocyte migration	3	0.00188413	0.062404	SERPINE1, HAS2, ADAM9	950	8	18082	7.13763	1	0.916801	69.2475
GOTERM_BP_DIRECT	GO:0060136~embryonic process involved in female pregnancy	3	0.00188413	0.062404	ACSL4, JUNB, CITED2	950	8	18082	7.13763	1	0.916801	69.2475
GOTERM_BP_DIRECT	GO:0001503~ossification	10	0.00628042	0.0647978	FZD9, BMP3, CHRDL1, TNFRSF11A, KAZALD1, NPPC, FOXC2, SPARC, ATP6V0A4, COL11A2	950	96	18082	1.98268	1	0.922444	70.6531
GOTERM_BP_DIRECT	GO:0010629~negative regulation of gene expression	21	0.0131889	0.0649002	XDH, TRP53, PLAG1, HMGB2, FGFR4, STOX1, INPPL1, EZH2, IGF1, MYT1, NOCT, MIR23A, CITED2, PGR, PCX, MUSK, SERPINE1, HSPA4, MIR24-1, PRDM1, OPRD1	950	265	18082	1.50833	1	0.920588	70.7118
GOTERM_BP_DIRECT	GO:0045669~positive regulation of osteoblast differentiation	8	0.00502434	0.0650629	CEBPA, WNT7B, CEBPB, ATRAID, NPNT, NPPC, IGF1, GDPD2	950	68	18082	2.23926	1	0.918923	70.8049
GOTERM_BP_DIRECT	GO:0021954~central nervous system neuron development	4	0.00251217	0.0652873	LEP, BTG2, GABRB1, MAP2	950	18	18082	4.22971	1	0.917463	70.9329
GOTERM_BP_DIRECT	GO:0007569~cell aging	5	0.00314021	0.0699398	NOX4, TRP53, ZMIZ1, PML, CITED2	950	30	18082	3.17228	1	0.929396	73.4696
GOTERM_BP_DIRECT	GO:0051928~positive regulation of calcium ion transport	5	0.00314021	0.0699398	ARRB2, ANK2, WNK3, CAMK2A, AQP2	950	30	18082	3.17228	1	0.929396	73.4696
GOTERM_BP_DIRECT	GO:0046426~negative regulation of JAK-STAT cascade	6	0.00376825	0.0731882	LRRC4, ASPN, LRRTM4, RTN4RL1, SOCS3, NYX	950	43	18082	2.65586	1	0.936048	75.1151
GOTERM_BP_DIRECT	GO:0035556~intracellular signal transduction	29	0.0182132	0.0734899	ADCY3, PRKCZ, TUFT1, DCDC2A, RAB40B, DGKA, IRAK4, STK32C, STAC, PIKFYVE, PLCD4, SCG2, GUCY2G, SOCS3, SPSB3, MLXIPL, NPR1, PRKCH, WNK3, WNK2, STK4, MARK1, LEP, RPS6KA6, CDC42BPG, TNS1, DGKZ, RGS7, ASB5	950	400	18082	1.37994	1	0.934972	75.2629
GOTERM_BP_DIRECT	GO:0060749~mammary gland alveolus development	4	0.00251217	0.0746163	AR, CCND1, TNFRSF11A, ERBB4	950	19	18082	4.00709	1	0.935955	75.8075
GOTERM_BP_DIRECT	GO:0071157~negative regulation of cell cycle arrest	4	0.00251217	0.0746163	FZD9, CCND1, MLXIPL, HMGN5	950	19	18082	4.00709	1	0.935955	75.8075
GOTERM_BP_DIRECT	GO:0050880~regulation of blood vessel size	4	0.00251217	0.0746163	NPPC, FOXC2, NPR1, GCLM	950	19	18082	4.00709	1	0.935955	75.8075
GOTERM_BP_DIRECT	GO:0070542~response to fatty acid	4	0.00251217	0.0746163	SCD1, TBXAS1, PTGS2, TLR4	950	19	18082	4.00709	1	0.935955	75.8075
GOTERM_BP_DIRECT	GO:0045746~negative regulation of Notch signaling pathway	5	0.00314021	0.0771173	PEAR1, BEND6, MEG3, NEURL1A, DLK1	950	31	18082	3.06995	1	0.940116	76.9765
GOTERM_BP_DIRECT	GO:0045906~negative regulation of vasoconstriction	3	0.00188413	0.0775088	LEP, HIF1A, ADM	950	9	18082	6.34456	1	0.939307	77.1546
GOTERM_BP_DIRECT	GO:0007168~receptor guanylyl cyclase signaling pathway	3	0.00188413	0.0775088	NPPC, NPR1, PDZD3	950	9	18082	6.34456	1	0.939307	77.1546
GOTERM_BP_DIRECT	GO:0030098~lymphocyte differentiation	3	0.00188413	0.0775088	IKZF1, SPI1, FLT3L	950	9	18082	6.34456	1	0.939307	77.1546
GOTERM_BP_DIRECT	GO:0086036~regulation of cardiac muscle cell membrane potential	3	0.00188413	0.0775088	TRDN, FXYD1, ANK2	950	9	18082	6.34456	1	0.939307	77.1546
GOTERM_BP_DIRECT	GO:0006977~DNA damage response, signal transduction by p53 class mediator resulting in cell cycle arrest	3	0.00188413	0.0775088	TRP53, PML, PIDD1	950	9	18082	6.34456	1	0.939307	77.1546
GOTERM_BP_DIRECT	GO:0006635~fatty acid beta-oxidation	6	0.00376825	0.0791819	LEP, EHHADH, ABCD2, SESN2, ACAT1, ACAT3	950	44	18082	2.5955	1	0.941376	77.9011
GOTERM_BP_DIRECT	GO:0006874~cellular calcium ion homeostasis	10	0.00628042	0.0793764	TRDN, VDR, HERPUD1, SLC8A2, ANK2, RYR3, TNNI3, ATP13A2, SYPL2, DMPK	950	100	18082	1.90337	1	0.940154	77.9863
GOTERM_BP_DIRECT	GO:0042493~response to drug	25	0.0157011	0.0832331	HMGB2, PTGS2, ADCYAP1R1, SNCA, CDH3, KCNJ11, GCLM, ARG1, HTR1B, APOA2, APOD, GATA6, ENO3, SRD5A2, LTA, TRP53, PDE3A, CPS1, JUNB, CCND1, NPPC, UTS2R, HSPD1, COL1A1, ADD3	950	339	18082	1.40366	1	0.946614	79.6142
GOTERM_BP_DIRECT	GO:0030301~cholesterol transport	4	0.00251217	0.0844967	ARV1, APOB, APOA2, NPC2	950	20	18082	3.80674	1	0.94756	80.1223
GOTERM_BP_DIRECT	GO:0060349~bone morphogenesis	5	0.00314021	0.0846479	MSX1, CHSY1, HAS2, PAPPA2, CITED2	950	32	18082	2.97401	1	0.946361	80.1823
GOTERM_BP_DIRECT	GO:0048678~response to axon injury	5	0.00314021	0.0846479	MATN2, ARG1, MATN4, APOD, KCNK2	950	32	18082	2.97401	1	0.946361	80.1823
GOTERM_BP_DIRECT	GO:0045471~response to ethanol	11	0.00690846	0.0875686	LEP, TRP53, HTR1B, CCND1, TBXAS1, ADCYAP1R1, TNC, CBL, NPPC, TLR4, SPARC	950	117	18082	1.78949	1	0.950341	81.3081
GOTERM_BP_DIRECT	GO:0090630~activation of GTPase activity	8	0.00502434	0.0878274	ADPRHL1, TBC1D2B, SGSM2, RCC2, TBC1D5, TBC1D22A, RHOG, ARHGEF10	950	73	18082	2.08588	1	0.949396	81.4049
GOTERM_BP_DIRECT	GO:0007601~visual perception	12	0.0075365	0.0906058	GABRR2, OPA3, CRYGD, GPRC5C, IMPG2, SLC4A7, RORB, COL1A1, OPN1SW, GRK1, NYX, SAG	950	133	18082	1.71732	1	0.95284	82.4146
GOTERM_BP_DIRECT	GO:0002062~chondrocyte differentiation	6	0.00376825	0.0919288	WNT5B, TGFBI, SIX2, COL11A2, SCX, NFIB	950	46	18082	2.48265	1	0.953698	82.8769
GOTERM_BP_DIRECT	GO:0019933~cAMP-mediated signaling	5	0.00314021	0.0925224	ADCY3, ADM, ADCYAP1R1, PDE3A, GHRHR	950	33	18082	2.88389	1	0.953359	83.0806
GOTERM_BP_DIRECT	GO:0048846~axon extension involved in axon guidance	3	0.00188413	0.0936112	SEMA3A, TPBGL, SLIT1	950	10	18082	5.71011	1	0.953821	83.4482
GOTERM_BP_DIRECT	GO:0060736~prostate gland growth	3	0.00188413	0.0936112	PLAG1, AR, IGF1	950	10	18082	5.71011	1	0.953821	83.4482
GOTERM_BP_DIRECT	GO:0030851~granulocyte differentiation	3	0.00188413	0.0936112	CEBPA, SPI1, CITED2	950	10	18082	5.71011	1	0.953821	83.4482
GOTERM_BP_DIRECT	GO:0046339~diacylglycerol metabolic process	3	0.00188413	0.0936112	DGKA, DGAT2, DGKZ	950	10	18082	5.71011	1	0.953821	83.4482
GOTERM_BP_DIRECT	GO:0010838~positive regulation of keratinocyte proliferation	3	0.00188413	0.0936112	HAS2, STXBP4, CDH3	950	10	18082	5.71011	1	0.953821	83.4482
GOTERM_BP_DIRECT	GO:0046007~negative regulation of activated T cell proliferation	3	0.00188413	0.0936112	LRRC32, BTN1A1, PRNP	950	10	18082	5.71011	1	0.953821	83.4482
GOTERM_BP_DIRECT	GO:0006954~inflammatory response	25	0.0157011	0.0942947	CXCL1, PRKCZ, HMGB2, PTGS2, IL1RL2, LY86, TLR4, BDKRB1, IL17RE, NFKB2, MECOM, CCL6, NAIP6, TNFRSF9, TNFRSF1B, SDC1, CCR3, NAIP5, ITGB6, TPSB2, HDAC9, IL1A, IGFBP4, LTA, CSF1R	950	344	18082	1.38326	1	0.953633	83.6752
GOTERM_BP_DIRECT	GO:0008340~determination of adult lifespan	4	0.00251217	0.0949	TRP53, ERCC5, MEG3, GHRHR	950	21	18082	3.62546	1	0.953324	83.8737
GOTERM_BP_DIRECT	GO:0006897~endocytosis	15	0.00942063	0.0949224	CAV2, DNM3, INPPL1, AP2S1, SORL1, ARHGAP27, ATP6V1H, CD209D, ASGR2, ARRB2, ATP9A, FKBP15, PLA2R1, BIN1, ANKFY1	950	181	18082	1.57738	1	0.952089	83.881
GOTERM_BP_DIRECT	GO:0043066~negative regulation of apoptotic process	38	0.0238656	0.0980731	PRKCZ, ERBB4, TAF9B, SNCA, FHL2, SYCP2, HMGN5, ADORA1, CITED2, PGR, TSC22D1, PHIP, ERCC5, GATA6, HSPA4, PRKAA2, SCX, DPEP1, CSF1R, TRP53, SOCS3, CBL, IGF1, WNK3, PDE3A, LEP, PROK2, CTH, MSX1, HIF1A, BTG2, AAMDC, HSPD1, PIDD1, PRNP, GRK1, SMARCA4, TEX11	950	566	18082	1.27788	1	0.955723	84.8775
GOTERM_BP_DIRECT	GO:0051290~protein heterotetramerization	6	0.00376825	0.0986739	HIST1H4K, RRM1, NLGN1, S100A10, H2-KE6, ANXA2	950	47	18082	2.42983	1	0.955416	85.0608
GOTERM_BP_DIRECT	GO:0009411~response to UV	6	0.00376825	0.0986739	TRP53, ERCC5, REV1, UBE4B, TRIM32, PML	950	47	18082	2.42983	1	0.955416	85.0608

## Sheet: BP up
Category	Term	Count	%	PValue	Genes	List Total	Pop Hits	Pop Total	Fold Enrichment	Bonferroni	Benjamini	FDR
GOTERM_BP_DIRECT	GO:0032496~response to lipopolysaccharide	20	0.0271238	4.50754e-07	CXCL1, ALPL, HMGB2, CEBPB, LITAF, PTGS2, MAPKAPK3, TLR4, BDKRB1, NFKB2, JUNB, NOCT, TNFRSF9, APOB, TNFRSF1B, TNFRSF11A, ADM, WFDC21, HSPD1, MGST2	447	197	18082	4.10679	0.00102449	0.00102449	0.000786604
GOTERM_BP_DIRECT	GO:0002376~immune system process	25	0.0339047	3.12084e-05	MFSD6, H2-Q10, HMGB2, CTPS, INPPL1, IL1RL2, LY86, PML, SAMHD1, TLR4, HP, FCAMR, C1QC, CLEC4N, IRAK4, C1QA, NAIP6, C1QB, KCNN4, IRF5, NAIP5, C1RL, PRDM1, TBKBP1, CSF1R	447	383	18082	2.64046	0.0685093	0.0348623	0.0544476
GOTERM_BP_DIRECT	GO:0042127~regulation of cell proliferation	17	0.0230552	0.000172105	TRP53, CEBPA, PTGS2, TNC, EZH2, IGF1, MECOM, JUNB, E030030I06RIK, TNFRSF9, HHEX, TAL1, TNFRSF1B, HIF1A, TNFRSF11A, SERPINE1, PRDM1	447	227	18082	3.02944	0.323891	0.122314	0.299914
GOTERM_BP_DIRECT	GO:0001932~regulation of protein phosphorylation	8	0.0108495	0.00080865	PHIP, ARRB2, SOCS3, PRKAR1B, EZH2, PML, IGF1, SESN2	447	62	18082	5.2196	0.841121	0.368655	1.40182
GOTERM_BP_DIRECT	GO:0006954~inflammatory response	19	0.0257676	0.00235492	CXCL1, HMGB2, PTGS2, IL1RL2, LY86, TLR4, BDKRB1, NFKB2, MECOM, CCL6, NAIP6, TNFRSF9, TNFRSF1B, CCR3, NAIP5, HDAC9, IGFBP4, IL1A, CSF1R	447	344	18082	2.23426	0.995306	0.657773	4.0309
GOTERM_BP_DIRECT	GO:0001889~liver development	9	0.0122057	0.00240509	CEBPA, ARG1, HHEX, MAN2A1, CCND1, GATA6, HP, CITED2, SMARCA4	447	95	18082	3.83229	0.995813	0.598531	4.11509
GOTERM_BP_DIRECT	GO:0010629~negative regulation of gene expression	16	0.021699	0.00253998	XDH, TRP53, PLAG1, HMGB2, INPPL1, EZH2, IGF1, NOCT, CITED2, PGR, PCX, SERPINE1, HSPA4, MIR24-1, PRDM1, OPRD1	447	265	18082	2.44238	0.996921	0.562283	4.3411
GOTERM_BP_DIRECT	GO:0050714~positive regulation of protein secretion	6	0.00813714	0.00288419	MALRD1, KCNN4, IGF1, ATP13A2, IL1A, ADAM9	447	40	18082	6.06779	0.998596	0.560015	4.91552
GOTERM_BP_DIRECT	GO:0034612~response to tumor necrosis factor	5	0.00678095	0.00306229	TNFRSF11A, PTGS2, WFDC21, TRIM32, ADAM9	447	25	18082	8.09038	0.999064	0.539263	5.21148
GOTERM_BP_DIRECT	GO:0001892~embryonic placenta development	5	0.00678095	0.00467644	CEBPA, HIF1A, CEBPB, PRDM1, CITED2	447	28	18082	7.22355	0.999977	0.655588	7.85434
GOTERM_BP_DIRECT	GO:0016310~phosphorylation	27	0.0366171	0.00523464	MOK, MAPKAPK3, HK2, UHMK1, DMPK, IRAK4, TKFC, TTBK1, PIKFYVE, DYRK3, UCK2, CSF1R, TRPM6, CAMK1G, PDK3, TAOK3, PRKCH, WNK3, STK4, MARK1, RPS6KA6, IKBKE, CDC42BPG, PLK4, DGKZ, GRK3, PRPS2	447	612	18082	1.78464	0.999993	0.662093	8.75201
GOTERM_BP_DIRECT	GO:0045087~innate immune response	20	0.0271238	0.00526611	HMGB2, LY86, IL1RL2, PML, SAMHD1, TLR4, NFKB2, C1QC, CLEC4N, IRAK4, C1QA, NAIP6, C1QB, IRF5, NAIP5, TRIM32, C1RL, PRDM1, TBKBP1, CSF1R	447	400	18082	2.0226	0.999994	0.632328	8.80237
GOTERM_BP_DIRECT	GO:0071222~cellular response to lipopolysaccharide	13	0.0176305	0.00590622	ARG1, HMGB2, TNFRSF1B, CEBPB, CEBPE, LITAF, SERPINE1, TFPI, TLR4, MIR24-1, MMP1A, MIR23B, ADAM9	447	209	18082	2.51615	0.999999	0.645199	9.82109
GOTERM_BP_DIRECT	GO:0007569~cell aging	5	0.00678095	0.00602166	NOX4, TRP53, ZMIZ1, PML, CITED2	447	30	18082	6.74198	0.999999	0.625081	10.0037
GOTERM_BP_DIRECT	GO:0001570~vasculogenesis	7	0.00949333	0.00656634	PTPRJ, HHEX, ADM, ZMIZ1, JUNB, CITED2, SMARCA4	447	68	18082	4.16417	1	0.631657	10.8604
GOTERM_BP_DIRECT	GO:0021846~cell proliferation in forebrain	4	0.00542476	0.00657131	WNT7B, RRM1, FABP7, DISC1	447	16	18082	10.113	1	0.60821	10.8682
GOTERM_BP_DIRECT	GO:0008285~negative regulation of cell proliferation	19	0.0257676	0.00735321	TRP53, PTPRJ, CEBPA, NOX4, PTGS2, INPPL1, PML, IGF1, STK4, VDR, TNFRSF9, CTH, WISP2, CD37, ADM, EEF1E1, ASPH, IL1A, CSF1R	447	384	18082	2.00153	1	0.627394	12.0845
GOTERM_BP_DIRECT	GO:0090336~positive regulation of brown fat cell differentiation	3	0.00406857	0.0085257	PTGS2, MECOM, PRDM16	447	6	18082	20.226	1	0.66098	13.8792
GOTERM_BP_DIRECT	GO:0006468~protein phosphorylation	25	0.0339047	0.00899906	GUCY2G, MOK, TRPM6, CAMK1G, TAOK3, CBL, MAPKAPK3, PTK7, PRKCH, WNK3, STK4, MARK1, UHMK1, DMPK, IRAK4, RPS6KA6, IKBKE, PLK4, CDC42BPG, CCND1, TTBK1, PRKAR1B, DYRK3, GRK3, CSF1R	447	576	18082	1.75572	1	0.661056	14.5939
GOTERM_BP_DIRECT	GO:0006357~regulation of transcription from RNA polymerase II promoter	19	0.0257676	0.0102759	TRP53, CEBPA, TSHZ3, HMGB2, IKZF1, MAFB, EZH2, SPI1, FHL2, NFKB2, JUNB, CITED2, PHIP, HHEX, TAL1, IRF5, ATF6B, SUPT3, PBX4	447	397	18082	1.93599	1	0.691001	16.494
GOTERM_BP_DIRECT	GO:0051384~response to glucocorticoid	7	0.00949333	0.010469	ALPL, WNT7B, APOA2, PTGS2, ADM, HSPD1, ADAM9	447	75	18082	3.77551	1	0.680058	16.7778
GOTERM_BP_DIRECT	GO:0035690~cellular response to drug	7	0.00949333	0.010469	TRP53, HTR1B, PPM1E, CD69, SERPINE1, MMP1A, DPEP1	447	75	18082	3.77551	1	0.680058	16.7778
GOTERM_BP_DIRECT	GO:0030301~cholesterol transport	4	0.00542476	0.0124375	ARV1, APOB, APOA2, NPC2	447	20	18082	8.09038	1	0.72573	19.6201
GOTERM_BP_DIRECT	GO:0034097~response to cytokine	7	0.00949333	0.0149318	TRP53, TNFRSF11A, PTGS2, PML, MAPKAPK3, NFKB2, JUNB	447	81	18082	3.49584	1	0.774048	23.0903
GOTERM_BP_DIRECT	GO:0014911~positive regulation of smooth muscle cell migration	5	0.00678095	0.0151979	NOX4, PGR, P2RY6, IGF1, MMP1A	447	39	18082	5.18614	1	0.765678	23.4522
GOTERM_BP_DIRECT	GO:0090050~positive regulation of cell migration involved in sprouting angiogenesis	3	0.00406857	0.0154025	PTGS2, FOXC2, HDAC9	447	8	18082	15.1695	1	0.756324	23.7292
GOTERM_BP_DIRECT	GO:0010042~response to manganese ion	3	0.00406857	0.0154025	ARG1, PTGS2, ADAM9	447	8	18082	15.1695	1	0.756324	23.7292
GOTERM_BP_DIRECT	GO:0060136~embryonic process involved in female pregnancy	3	0.00406857	0.0154025	ACSL4, JUNB, CITED2	447	8	18082	15.1695	1	0.756324	23.7292
GOTERM_BP_DIRECT	GO:0001701~in utero embryonic development	15	0.0203428	0.0170598	TRP53, TSHZ3, KIF3A, RMRP, MECOM, JUNB, CITED2, MAN2A1, HHEX, APOB, WNT7B, GATA6, ZMIZ1, PRDM1, SMARCA4	447	299	18082	2.02936	1	0.777971	25.9387
GOTERM_BP_DIRECT	GO:0009612~response to mechanical stimulus	6	0.00813714	0.0194677	TNC, ASIC3, BDKRB1, MMP1A, JUNB, CITED2	447	63	18082	3.85256	1	0.809058	29.0419
GOTERM_BP_DIRECT	GO:0050667~homocysteine metabolic process	3	0.00406857	0.0194831	NOX4, CTH, DPEP1	447	9	18082	13.484	1	0.797683	29.0612
GOTERM_BP_DIRECT	GO:0006977~DNA damage response, signal transduction by p53 class mediator resulting in cell cycle arrest	3	0.00406857	0.0194831	TRP53, PML, PIDD1	447	9	18082	13.484	1	0.797683	29.0612
GOTERM_BP_DIRECT	GO:0043065~positive regulation of apoptotic process	16	0.021699	0.0199438	TRP53, NOX4, CCK, PTGS2, ZMAT3, TLR4, STK4, TSC22D1, HIF1A, IRF5, ADM, GATA6, EEF1E1, HSPD1, BIN1, GADD45B	447	335	18082	1.93203	1	0.793957	29.6406
GOTERM_BP_DIRECT	GO:0046697~decidualization	4	0.00542476	0.0205385	VDR, PTGS2, JUNB, CITED2	447	24	18082	6.74198	1	0.792583	30.382
GOTERM_BP_DIRECT	GO:0010628~positive regulation of gene expression	18	0.0244114	0.0217312	TRP53, PLAG1, HMGB2, CEBPE, IKZF1, LRRC32, TNC, TLR4, CITED2, VDR, APOB, WNT7B, HIF1A, ARRB2, SERPINE1, HSPA4, PRDM1, IL1A	447	399	18082	1.8249	1	0.800444	31.8467
GOTERM_BP_DIRECT	GO:0001649~osteoblast differentiation	8	0.0108495	0.0219173	ALPL, DHX9, ERH, TNC, IGF1, FHL2, JUNB, TPM4	447	113	18082	2.86385	1	0.792955	32.0726
GOTERM_BP_DIRECT	GO:0048844~artery morphogenesis	4	0.00542476	0.0229216	APOB, ZMIZ1, FOXC2, PRDM1	447	25	18082	6.4723	1	0.797677	33.2795
GOTERM_BP_DIRECT	GO:0030851~granulocyte differentiation	3	0.00406857	0.0239609	CEBPA, SPI1, CITED2	447	10	18082	12.1356	1	0.802511	34.5072
GOTERM_BP_DIRECT	GO:0001944~vasculature development	4	0.00542476	0.0254484	WNT7B, HIF1A, SPI1, CITED2	447	26	18082	6.22337	1	0.812658	36.2274
GOTERM_BP_DIRECT	GO:0006006~glucose metabolic process	6	0.00813714	0.0261557	PGM5, INPPL1, PDK3, HK2, GAPDH, GDPGP1	447	68	18082	3.56929	1	0.812535	37.0303
GOTERM_BP_DIRECT	GO:0007595~lactation	5	0.00678095	0.0263782	XDH, VDR, CCND1, HIF1A, HK2	447	46	18082	4.39695	1	0.806593	37.2809
GOTERM_BP_DIRECT	GO:0000050~urea cycle	3	0.00406857	0.028814	CEBPA, ARG1, ARG2	447	11	18082	11.0323	1	0.82616	39.9634
GOTERM_BP_DIRECT	GO:0016082~synaptic vesicle priming	3	0.00406857	0.028814	SNAP29, SNAP47, SNAP23	447	11	18082	11.0323	1	0.82616	39.9634
GOTERM_BP_DIRECT	GO:1990440~positive regulation of transcription from RNA polymerase II promoter in response to endoplasmic reticulum stress	3	0.00406857	0.028814	TRP53, CEBPB, ATF6B	447	11	18082	11.0323	1	0.82616	39.9634
GOTERM_BP_DIRECT	GO:0043568~positive regulation of insulin-like growth factor receptor signaling pathway	3	0.00406857	0.028814	PHIP, IGF1, IGFBP4	447	11	18082	11.0323	1	0.82616	39.9634
GOTERM_BP_DIRECT	GO:0045893~positive regulation of transcription, DNA-templated	23	0.0311924	0.0291071	TRP53, CEBPA, HMGB2, CEBPB, IKZF1, SPI1, IGF1, BANP, NFYA, MECOM, PRDM16, CITED2, PGR, PHIP, TAL1, HIF1A, GATA6, HIVEP3, FOXC2, RBPJL, RHOG, PBX4, SMARCA4	447	576	18082	1.61527	1	0.821356	40.2789
GOTERM_BP_DIRECT	GO:0046330~positive regulation of JNK cascade	6	0.00813714	0.0291947	WNT7B, TAOK3, TLR4, ANKRD6, GADD45B, IL1A	447	70	18082	3.46731	1	0.81445	40.3729
GOTERM_BP_DIRECT	GO:0045766~positive regulation of angiogenesis	8	0.0108495	0.0303944	HIF1A, ADM, GATA6, CCR3, SERPINE1, MIR24-1, MIR23B, IL1A	447	121	18082	2.67451	1	0.819483	41.6458
GOTERM_BP_DIRECT	GO:0007205~protein kinase C-activating G-protein coupled receptor signaling pathway	4	0.00542476	0.0309316	HTR1B, CCK, DGKZ, BDKRB1	447	28	18082	5.77884	1	0.817531	42.2074
GOTERM_BP_DIRECT	GO:0006749~glutathione metabolic process	5	0.00678095	0.0323503	CTH, MMACHC, EEF1E1, EEF1G, GCLM	447	49	18082	4.12775	1	0.82432	43.6662
GOTERM_BP_DIRECT	GO:0045600~positive regulation of fat cell differentiation	5	0.00678095	0.0323503	CEBPA, CEBPB, IGF1, STK4, NOCT	447	49	18082	4.12775	1	0.82432	43.6662
GOTERM_BP_DIRECT	GO:0002031~G-protein coupled receptor internalization	3	0.00406857	0.0340212	HTR1B, ARRB2, ADM	447	12	18082	10.113	1	0.832853	45.3399
GOTERM_BP_DIRECT	GO:0030308~negative regulation of cell growth	8	0.0108495	0.0353619	PTPRJ, TRP53, CTH, ZMAT3, PML, BDKRB1, SESN2, SMARCA4	447	125	18082	2.58892	1	0.837863	46.6487
GOTERM_BP_DIRECT	GO:0001958~endochondral ossification	4	0.00542476	0.0369829	CSGALNACT1, ALPL, INPPL1, COL10A1	447	30	18082	5.39359	1	0.844779	48.1918
GOTERM_BP_DIRECT	GO:0007179~transforming growth factor beta receptor signaling pathway	6	0.00813714	0.0377364	TRP53, ARRB2, PML, HPGD, ADAM9, CITED2	447	75	18082	3.23615	1	0.844505	48.8947
GOTERM_BP_DIRECT	GO:0048511~rhythmic process	8	0.0108495	0.0394213	TRP53, PROK2, DHX9, EZH2, PML, NFKB2, NFYA, NOCT	447	128	18082	2.52824	1	0.851236	50.434
GOTERM_BP_DIRECT	GO:0032461~positive regulation of protein oligomerization	3	0.00406857	0.0395623	TRP53, CCK, MMP1A	447	13	18082	9.33505	1	0.846387	50.5608
GOTERM_BP_DIRECT	GO:0030206~chondroitin sulfate biosynthetic process	3	0.00406857	0.0395623	CSGALNACT1, XYLT2, CHSY1	447	13	18082	9.33505	1	0.846387	50.5608
GOTERM_BP_DIRECT	GO:0008152~metabolic process	19	0.0257676	0.0396649	ALPL, CAMK1G, HK2, NPL, SAMHD1, LPCAT4, PIGN, ACAT3, GNS, MAN2A1, PCX, RPE, TKFC, RRM1, CEMIP, GYS1, UCK2, ACSL4, ACSL6	447	463	18082	1.66001	1	0.841296	50.6529
GOTERM_BP_DIRECT	GO:0009968~negative regulation of signal transduction	5	0.00678095	0.0414473	ARRB2, RGS7BP, RGS3, SOCS3, UBASH3B	447	53	18082	3.81622	1	0.848543	52.227
GOTERM_BP_DIRECT	GO:0060326~cell chemotaxis	6	0.00813714	0.0435232	CXCL1, HMGB2, ARRB2, SAA2, RHOG, CCL6	447	78	18082	3.11168	1	0.85715	54.0007
GOTERM_BP_DIRECT	GO:0043388~positive regulation of DNA binding	4	0.00542476	0.0435929	HMGB2, IGF1, TLR4, SMARCA4	447	32	18082	5.05649	1	0.852271	54.0591
GOTERM_BP_DIRECT	GO:0031629~synaptic vesicle fusion to presynaptic active zone membrane	3	0.00406857	0.0454176	SNAP29, SNAP47, SNAP23	447	14	18082	8.66826	1	0.858772	55.5649
GOTERM_BP_DIRECT	GO:0030225~macrophage differentiation	3	0.00406857	0.0454176	CEBPA, CEBPE, SPI1	447	14	18082	8.66826	1	0.858772	55.5649
GOTERM_BP_DIRECT	GO:0008283~cell proliferation	11	0.0149181	0.046812	PROK2, HHEX, TNFRSF1B, UHRF2, PRKAR1B, FOXC2, IGF1, WDR12, UBE2L3, CSF1R, CITED2	447	220	18082	2.0226	1	0.862238	56.6841
GOTERM_BP_DIRECT	GO:0071347~cellular response to interleukin-1	6	0.00813714	0.0476608	HIF1A, CEBPB, SERPINE1, TFPI, MMP1A, CCL6	447	80	18082	3.03389	1	0.862346	57.3524
GOTERM_BP_DIRECT	GO:0048661~positive regulation of smooth muscle cell proliferation	6	0.00813714	0.0476608	IRAK4, RBPMS2, HIF1A, PTGS2, SKP2, IGF1	447	80	18082	3.03389	1	0.862346	57.3524
GOTERM_BP_DIRECT	GO:0008284~positive regulation of cell proliferation	21	0.02848	0.0483016	CCK, PTGS2, CACUL1, TNC, EFNB2, CRLF1, IGF1, PHIP, PGR, TSC22D1, PROK2, WNT7B, CCND1, HIF1A, ADM, CLCF1, AVPR1A, MIR24-1, SLC35F6, CSF1R, SMARCA4	447	542	18082	1.56732	1	0.861249	57.8504
GOTERM_BP_DIRECT	GO:0002432~granuloma formation	2	0.00271238	0.0487238	UNC13D, CEBPB	447	2	18082	40.4519	1	0.858918	58.1755
GOTERM_BP_DIRECT	GO:0019547~arginine catabolic process to ornithine	2	0.00271238	0.0487238	ARG1, ARG2	447	2	18082	40.4519	1	0.858918	58.1755
GOTERM_BP_DIRECT	GO:0032366~intracellular sterol transport	2	0.00271238	0.0487238	ARV1, NPC2	447	2	18082	40.4519	1	0.858918	58.1755
GOTERM_BP_DIRECT	GO:0010963~regulation of L-arginine import	2	0.00271238	0.0487238	ARG1, ARG2	447	2	18082	40.4519	1	0.858918	58.1755
GOTERM_BP_DIRECT	GO:0050829~defense response to Gram-negative bacterium	5	0.00678095	0.0491251	HMGB2, ADM, NAIP5, SERPINE1, TLR4	447	56	18082	3.61178	1	0.85651	58.4824
GOTERM_BP_DIRECT	GO:0045892~negative regulation of transcription, DNA-templated	22	0.0298362	0.0501717	TRP53, CEBPA, TSHZ3, HMGB2, ZFP382, CEBPB, IKZF1, EZH2, SPI1, RUNX1T1, PML, FHL2, MECOM, PRDM16, CITED2, VDR, HHEX, GATA6, ATF6B, HDAC9, DNAJB6, SMARCA4	447	579	18082	1.53703	1	0.857849	59.2726
GOTERM_BP_DIRECT	GO:0050873~brown fat cell differentiation	4	0.00542476	0.0507492	CEBPA, CEBPB, PTGS2, PRDM16	447	34	18082	4.75905	1	0.856519	59.7025
GOTERM_BP_DIRECT	GO:0006693~prostaglandin metabolic process	3	0.00406857	0.0515683	TBXAS1, PTGS2, HPGD	447	15	18082	8.09038	1	0.856569	60.3051
GOTERM_BP_DIRECT	GO:0045944~positive regulation of transcription from RNA polymerase II promoter	34	0.0461104	0.052147	HMGB2, SPI1, PML, TLR4, NFYA, NFKB2, CITED2, PGR, PHIP, TAL1, VDR, HSPH1, GATA6, PELP1, H2AFZ, IL1A, CEBPA, TRP53, PLAG1, ZFP382, CEBPB, CEBPE, IKZF1, MAFB, IGF1, MECOM, LPIN2, JUNB, HHEX, HIF1A, IRF5, ZMIZ1, FOXC2, SMARCA4	447	995	18082	1.38228	1	0.855302	60.7256
GOTERM_BP_DIRECT	GO:0034504~protein localization to nucleus	4	0.00542476	0.0545274	HHEX, PIKFYVE, BANP, DNAJB6	447	35	18082	4.62307	1	0.863612	62.4118
GOTERM_BP_DIRECT	GO:0008360~regulation of cell shape	8	0.0108495	0.0568531	PHIP, EPB41L3, TTBK1, PALM2, ARHGAP18, ARHGAP15, PAKAP, CSF1R	447	139	18082	2.32817	1	0.870977	63.9931
GOTERM_BP_DIRECT	GO:0007062~sister chromatid cohesion	3	0.00406857	0.0579964	DDX11, HDAC8, SMC1B	447	16	18082	7.58473	1	0.872358	64.7472
GOTERM_BP_DIRECT	GO:0050872~white fat cell differentiation	3	0.00406857	0.0579964	CEBPA, WFDC21, PRDM16	447	16	18082	7.58473	1	0.872358	64.7472
GOTERM_BP_DIRECT	GO:0045786~negative regulation of cell cycle	4	0.00542476	0.0584364	CEBPA, BRINP1, PTGS2, HPGD	447	36	18082	4.49466	1	0.870446	65.0334
GOTERM_BP_DIRECT	GO:0008584~male gonad development	7	0.00949333	0.0589432	HMGB2, RNASE10, GATA6, RRM1, SRD5A2, CITED2, TEX11	447	112	18082	2.52824	1	0.868876	65.3605
GOTERM_BP_DIRECT	GO:0006351~transcription, DNA-templated	58	0.078659	0.0610062	VIPAS39, EZH2, SPI1, NFKB2, CITED2, PGR, GATA6, ATF6B, ZFAT, RBPJL, BEND3, BEND6, RUNX1T1, BANP, MECOM, LPIN2, JUNB, ELL2, HHEX, CCND1, HIF1A, BAZ1A, ZMIZ1, FOXC2, VGLL3, PRDM1, SMARCA4, TSHZ3, HMGB2, LITAF, PML, FHL2, NFYA, PRDM16, TSC22D1, TAL1, VDR, PELP1, LHX6, CEBPA, TRP53, PLAG1, ZFP382, CEBPB, CEBPE, IKZF1, MAFB, SOX30, PMF1, UBE2L3, ZFP444, ATF7IP2, RASL11A, IRF5, HIVEP3, HDAC9, HDAC8, PB…	447	1885	18082	1.24467	1	0.87438	66.662
GOTERM_BP_DIRECT	GO:0060976~coronary vasculature development	4	0.00542476	0.0624736	PROK2, PTK7, PRDM1, SMARCA4	447	37	18082	4.37318	1	0.877012	67.5596
GOTERM_BP_DIRECT	GO:0030198~extracellular matrix organization	7	0.00949333	0.0631386	CSGALNACT1, NEPN, COL27A1, NFKB2, COL4A6, DNAJB6, SMARCA4	447	114	18082	2.48389	1	0.876174	67.9588
GOTERM_BP_DIRECT	GO:0061298~retina vasculature development in camera-type eye	3	0.00406857	0.0646846	HIF1A, MIR24-1, MIR23B	447	17	18082	7.13857	1	0.879007	68.8691
GOTERM_BP_DIRECT	GO:0003281~ventricular septum development	4	0.00542476	0.0666368	PTK7, PRDM1, CITED2, SMARCA4	447	38	18082	4.25809	1	0.883303	69.9837
GOTERM_BP_DIRECT	GO:0043066~negative regulation of apoptotic process	21	0.02848	0.0691432	TRP53, SOCS3, CBL, IGF1, FHL2, WNK3, CITED2, PHIP, PGR, TSC22D1, PROK2, CTH, HIF1A, GATA6, HSPA4, HSPD1, PIDD1, DPEP1, CSF1R, TEX11, SMARCA4	447	566	18082	1.50087	1	0.889394	71.3597
GOTERM_BP_DIRECT	GO:0045471~response to ethanol	7	0.00949333	0.0697536	TRP53, HTR1B, CCND1, TBXAS1, TNC, CBL, TLR4	447	117	18082	2.4202	1	0.888342	71.6857
GOTERM_BP_DIRECT	GO:0042632~cholesterol homeostasis	5	0.00678095	0.0698575	MALRD1, APOB, APOA2, NPC2, FABP3	447	63	18082	3.21047	1	0.885457	71.7408
GOTERM_BP_DIRECT	GO:0048812~neuron projection morphogenesis	5	0.00678095	0.0698575	EPB41L3, WNT7B, NYAP2, NYAP1, SLIT1	447	63	18082	3.21047	1	0.885457	71.7408
GOTERM_BP_DIRECT	GO:0050729~positive regulation of inflammatory response	5	0.00678095	0.0698575	SERPINE1, TLR4, HSPD1, IL17RA, CCL6	447	63	18082	3.21047	1	0.885457	71.7408
GOTERM_BP_DIRECT	GO:0019221~cytokine-mediated signaling pathway	8	0.0108495	0.0700921	CEBPA, IRAK4, IL1R1, IRF5, SOCS3, IL20RA, IL1A, CSF1R	447	146	18082	2.21654	1	0.883062	71.8649
GOTERM_BP_DIRECT	GO:0060707~trophoblast giant cell differentiation	3	0.00406857	0.0716161	PLK4, SOCS3, PRDM1	447	18	18082	6.74198	1	0.885413	72.6589
GOTERM_BP_DIRECT	GO:0071073~positive regulation of phospholipid biosynthetic process	2	0.00271238	0.07219	PCX, FABP3	447	3	18082	26.9679	1	0.884305	72.9523
GOTERM_BP_DIRECT	GO:0031623~receptor internalization	4	0.00542476	0.0753307	DNM3, ARRB2, ADM, GRK3	447	40	18082	4.04519	1	0.892064	74.5063
GOTERM_BP_DIRECT	GO:0043123~positive regulation of I-kappaB kinase/NF-kappaB signaling	8	0.0108495	0.076284	IRAK4, IKBKE, CTH, LITAF, TRIM32, TLR4, CLEC4N, IL1A	447	149	18082	2.17191	1	0.892223	74.9611
GOTERM_BP_DIRECT	GO:0070542~response to fatty acid	3	0.00406857	0.078775	TBXAS1, PTGS2, TLR4	447	19	18082	6.38714	1	0.897246	76.1137
GOTERM_BP_DIRECT	GO:0051930~regulation of sensory perception of pain	4	0.00542476	0.0798561	CCK, TLR4, IL1A, OPRD1	447	41	18082	3.94653	1	0.897733	76.5982
GOTERM_BP_DIRECT	GO:0006897~endocytosis	9	0.0122057	0.0801017	DNM3, ARRB2, INPPL1, AP2S1, ARHGAP27, FKBP15, ATP6V1H, BIN1, ANKFY1	447	181	18082	2.01142	1	0.895676	76.7069
GOTERM_BP_DIRECT	GO:0006919~activation of cysteine-type endopeptidase activity involved in apoptotic process	5	0.00678095	0.0834228	XDH, CCK, PML, HSPD1, PIDD1	447	67	18082	3.0188	1	0.902745	78.1317
GOTERM_BP_DIRECT	GO:0032874~positive regulation of stress-activated MAPK cascade	3	0.00406857	0.0861459	TAOK3, TLR4, IL1A	447	20	18082	6.06779	1	0.907634	79.2382
GOTERM_BP_DIRECT	GO:0022409~positive regulation of cell-cell adhesion	3	0.00406857	0.0861459	ITGAL, RNASE10, CITED2	447	20	18082	6.06779	1	0.907634	79.2382
GOTERM_BP_DIRECT	GO:0045669~positive regulation of osteoblast differentiation	5	0.00678095	0.087002	CEBPA, WNT7B, CEBPB, IGF1, GDPD2	447	68	18082	2.9744	1	0.907368	79.575
GOTERM_BP_DIRECT	GO:0040008~regulation of growth	5	0.00678095	0.0906545	PHIP, SOCS3, ZMAT3, CSPG5, IGFBP4	447	69	18082	2.9313	1	0.914194	80.955
GOTERM_BP_DIRECT	GO:0045648~positive regulation of erythrocyte differentiation	3	0.00406857	0.0937139	TAL1, HMGB2, HIF1A	447	21	18082	5.77884	1	0.919071	82.0427
GOTERM_BP_DIRECT	GO:0043153~entrainment of circadian clock by photoperiod	3	0.00406857	0.0937139	TRP53, GM5601, PML	447	21	18082	5.77884	1	0.919071	82.0427
GOTERM_BP_DIRECT	GO:2001237~negative regulation of extrinsic apoptotic signaling pathway	4	0.00542476	0.0941122	PHIP, IGF1, GCLM, SCG2	447	44	18082	3.67745	1	0.917697	82.1799
GOTERM_BP_DIRECT	GO:0097411~hypoxia-inducible factor-1alpha signaling pathway	2	0.00271238	0.0950786	HIF1A, PDK3	447	4	18082	20.226	1	0.917634	82.5088
GOTERM_BP_DIRECT	GO:0044262~cellular carbohydrate metabolic process	2	0.00271238	0.0950786	RPE, TKFC	447	4	18082	20.226	1	0.917634	82.5088
GOTERM_BP_DIRECT	GO:0044791~positive regulation by host of viral release from host cell	2	0.00271238	0.0950786	PCX, ZFP72	447	4	18082	20.226	1	0.917634	82.5088
GOTERM_BP_DIRECT	GO:0070243~regulation of thymocyte apoptotic process	2	0.00271238	0.0950786	TRP53, HIF1A	447	4	18082	20.226	1	0.917634	82.5088
GOTERM_BP_DIRECT	GO:0002248~connective tissue replacement involved in inflammatory response wound healing	2	0.00271238	0.0950786	HIF1A, IL1A	447	4	18082	20.226	1	0.917634	82.5088
GOTERM_BP_DIRECT	GO:0006525~arginine metabolic process	2	0.00271238	0.0950786	ARG1, ARG2	447	4	18082	20.226	1	0.917634	82.5088
GOTERM_BP_DIRECT	GO:2000623~negative regulation of nuclear-transcribed mRNA catabolic process, nonsense-mediated decay	2	0.00271238	0.0950786	DHX34, PABPC1	447	4	18082	20.226	1	0.917634	82.5088
GOTERM_BP_DIRECT	GO:0050821~protein stabilization	7	0.00949333	0.0972834	TRP53, LAMP1, IGF1, STXBP4, HSPD1, STK4, GAPDH	447	128	18082	2.21221	1	0.92032	83.2378

## Sheet: BP down
Category	Term	Count	%	PValue	Genes	List Total	Pop Hits	Pop Total	Fold Enrichment	Bonferroni	Benjamini	FDR
GOTERM_BP_DIRECT	GO:0007155~cell adhesion	30	0.035098	9.72421e-05	MYBPC2, NPNT, FERMT2, NEDD9, CDH3, EPHB1, CGREF1, FAT4, SORBS2, TGFBI, ITGB6, COL6A2, COL6A1, ESAM, CDH26, NEGR1, PTPRK, EGFL6, MPDZ, CNTN6, SDK2, NLGN1, COL15A1, PCDH18, JUP, TNFAIP6, TCAM1, SUSD5, HAS2, ITGA2B	503	485	18082	2.22361	0.185508	0.185508	0.168102
GOTERM_BP_DIRECT	GO:0070208~protein heterotrimerization	5	0.00584966	0.00163276	GNA11, COL1A2, COL6A2, COL6A1, COL1A1	503	19	18082	9.46008	0.968189	0.821644	2.78752
GOTERM_BP_DIRECT	GO:0060079~excitatory postsynaptic potential	6	0.0070196	0.00299391	PPP1R9A, GRIN2D, SNCA, GRID2, GRIK5, ADORA1	503	36	18082	5.99139	0.998212	0.878626	5.05519
GOTERM_BP_DIRECT	GO:0030199~collagen fibril organization	6	0.0070196	0.00427178	COL1A2, COL1A1, COL11A2, SCX, ADAMTS2, ANXA2	503	39	18082	5.53051	0.999881	0.89546	7.13868
GOTERM_BP_DIRECT	GO:0016477~cell migration	13	0.0152091	0.00721765	PTPRK, PRKCZ, FGFR4, TMEM18, ERBB4, FUT8, SORL1, RASGEF1A, SIX2, JUP, SDC1, SORBS2, BAMBI	503	191	18082	2.44674	1	0.952966	11.7788
GOTERM_BP_DIRECT	GO:0002062~chondrocyte differentiation	6	0.0070196	0.00868306	WNT5B, TGFBI, SIX2, COL11A2, SCX, NFIB	503	46	18082	4.68891	1	0.953434	14.0048
GOTERM_BP_DIRECT	GO:0006629~lipid metabolic process	23	0.0269085	0.00972558	SCD1, PLCXD3, PLB1, SGMS2, CHKB, EHHADH, SORL1, PLBD1, LEP, FAR2, NPHP3, APOD, DGAT2, PLA2G12A, MGLL, PLCD4, PLA2G2C, H2-KE6, SCD4, PRKAA2, THRSP, NEU2, SMPD3	503	459	18082	1.80133	1	0.947446	15.5561
GOTERM_BP_DIRECT	GO:0016042~lipid catabolic process	9	0.0105294	0.0110092	PLCXD3, PLB1, PLA2G12A, PLBD1, MGLL, PLCD4, PLA2G2C, ADORA1, NEU2	503	109	18082	2.96821	1	0.946054	17.4299
GOTERM_BP_DIRECT	GO:0006749~glutathione metabolic process	6	0.0070196	0.0112909	GSTA3, GSTA4, GSTT2, GSTT3, HMGN5, GSTP2	503	49	18082	4.40183	1	0.930202	17.8359
GOTERM_BP_DIRECT	GO:0060291~long-term synaptic potentiation	6	0.0070196	0.0112909	PRKCZ, MUSK, SNCA, NLGN1, CAMK2B, RIMS1	503	49	18082	4.40183	1	0.930202	17.8359
GOTERM_BP_DIRECT	GO:0006936~muscle contraction	6	0.0070196	0.0122669	TRDN, STAC, MYBPC2, MYH2, CHRNB1, ANXA2	503	50	18082	4.3138	1	0.926046	19.2278
GOTERM_BP_DIRECT	GO:0030198~extracellular matrix organization	9	0.0105294	0.0141641	NPHP3, ADAMTSL2, EGFL6, ADAMTSL4, NPNT, KAZALD1, TGFBI, COL5A3, ABI3BP	503	114	18082	2.83802	1	0.935194	21.8703
GOTERM_BP_DIRECT	GO:0071280~cellular response to copper ion	3	0.0035098	0.0147256	SNCA, PRNP, AQP2	503	7	18082	15.4064	1	0.926355	22.6367
GOTERM_BP_DIRECT	GO:0042060~wound healing	8	0.00935946	0.0157002	SDC1, WNT5B, CCM2L, POU2F3, BNC1, COL1A1, SPARC, CDH3	503	94	18082	3.05943	1	0.923348	23.95
GOTERM_BP_DIRECT	GO:0001503~ossification	8	0.00935946	0.0174484	FZD9, BMP3, CHRDL1, KAZALD1, NPPC, SPARC, ATP6V0A4, COL11A2	503	96	18082	2.99569	1	0.929555	26.2532
GOTERM_BP_DIRECT	GO:0010642~negative regulation of platelet-derived growth factor receptor signaling pathway	3	0.0035098	0.0192763	APOD, NDRG4, SNCA	503	8	18082	13.4806	1	0.935301	28.5913
GOTERM_BP_DIRECT	GO:0035814~negative regulation of renal sodium excretion	3	0.0035098	0.0192763	SPX, UTS2R, ADORA1	503	8	18082	13.4806	1	0.935301	28.5913
GOTERM_BP_DIRECT	GO:0008285~negative regulation of cell proliferation	19	0.0222287	0.0219505	CAV2, PTPRK, AR, ERBB4, KLF11, SIX5, WNK2, CPEB1, ADORA1, LEFTY1, MSX1, BTG2, TSPAN32, MEG3, NPPC, NDRG1, NEURL1A, SMARCA2, NFIB	503	384	18082	1.77869	1	0.946441	31.8861
GOTERM_BP_DIRECT	GO:0043588~skin development	6	0.0070196	0.0221808	FRAS1, JUP, COL1A1, ADAMTS2, TCF7L1, ASPRV1	503	58	18082	3.71879	1	0.93821	32.1631
GOTERM_BP_DIRECT	GO:0007519~skeletal muscle tissue development	6	0.0070196	0.0221808	MEOX2, SVIL, MEG3, KLHL31, VGLL2, NEURL1A	503	58	18082	3.71879	1	0.93821	32.1631
GOTERM_BP_DIRECT	GO:0086036~regulation of cardiac muscle cell membrane potential	3	0.0035098	0.0243333	TRDN, FXYD1, ANK2	503	9	18082	11.9828	1	0.944295	34.7008
GOTERM_BP_DIRECT	GO:0007168~receptor guanylyl cyclase signaling pathway	3	0.0035098	0.0243333	NPPC, NPR1, PDZD3	503	9	18082	11.9828	1	0.944295	34.7008
GOTERM_BP_DIRECT	GO:0051216~cartilage development	7	0.00818953	0.026434	BMP3, COL9A1, MSX1, EVC, SULF2, COL11A2, SCX	503	82	18082	3.06876	1	0.948956	37.0909
GOTERM_BP_DIRECT	GO:0001894~tissue homeostasis	4	0.00467973	0.027925	COL9A1, HOXA13, COL11A2, SCX	503	24	18082	5.99139	1	0.949612	38.7371
GOTERM_BP_DIRECT	GO:0006644~phospholipid metabolic process	5	0.00584966	0.0286086	PLB1, PLA2G12A, SNCA, PLPPR5, PLA2G2C	503	42	18082	4.27956	1	0.945872	39.4782
GOTERM_BP_DIRECT	GO:0032099~negative regulation of appetite	3	0.0035098	0.029865	LEP, SPX, NENF	503	10	18082	10.7845	1	0.945414	40.8183
GOTERM_BP_DIRECT	GO:0007275~multicellular organism development	40	0.0467973	0.0307859	IRX3, WNT5B, ERBB4, HOXA13, ADCYAP1R1, NPNT, HOXA11, SORL1, RORB, MYT1, MUSK, OLFML3, TEF, PIWIL2, CREB3L1, SEMA3B, SEMA3A, WNT6, IFRD1, RBM11, SCX, FZD9, BMP3, FZD8, ZFP423, EGFL6, SIX2, SIX5, FZD4, LEFTY1, CHRDL1, MSX1, MEOX2, NXN, CATSPER2, HOXC13, KAZALD1, KCTD15, MAB21L1, SMPD3	503	1029	18082	1.39741	1	0.943225	41.7828
GOTERM_BP_DIRECT	GO:0046426~negative regulation of JAK-STAT cascade	5	0.00584966	0.0308736	LRRC4, ASPN, LRRTM4, RTN4RL1, NYX	503	43	18082	4.18004	1	0.936524	41.8738
GOTERM_BP_DIRECT	GO:0007601~visual perception	9	0.0105294	0.0322095	GABRR2, CRYGD, GPRC5C, RORB, COL1A1, OPN1SW, GRK1, NYX, SAG	503	133	18082	2.43259	1	0.936912	43.2446
GOTERM_BP_DIRECT	GO:0072661~protein targeting to plasma membrane	4	0.00467973	0.0344472	ANK1, ANK2, KCNB2, ANXA2	503	26	18082	5.53051	1	0.941854	45.4725
GOTERM_BP_DIRECT	GO:0007399~nervous system development	18	0.0210588	0.0351989	ZFP423, DPF3, ERBB4, CNTN6, NLGN1, DPYSL5, DCDC2A, MYT1, EPHB1, PCDH18, CHRDL1, SMARCD3, AVIL, CAMK2B, SEMA3B, SEMA3A, SMARCA2, CABLES1	503	377	18082	1.71636	1	0.939208	46.2024
GOTERM_BP_DIRECT	GO:0016310~phosphorylation	26	0.0304183	0.0358475	PRKCZ, FGFR4, ERBB4, SGMS2, GNE, CHKB, TK2, EPHB1, CKB, DGKA, STK32C, MUSK, CAMK2B, PRKAA2, CAMK2A, PAPSS2, PHKG1, PNCK, STK26, WNK2, PFKM, KHK, NME3, GRK4, GUK1, GRK1	503	612	18082	1.52722	1	0.936134	46.8247
GOTERM_BP_DIRECT	GO:0016055~Wnt signaling pathway	12	0.0140392	0.0364017	FZD9, NPHP3, FZD8, WNT5B, NXN, FERMT2, RNF138, CXXC4, PRKAA2, WNT6, FZD4, TCF7L1	503	213	18082	2.02526	1	0.932656	47.351
GOTERM_BP_DIRECT	GO:0060070~canonical Wnt signaling pathway	7	0.00818953	0.0374119	FZD9, FZD8, SDC1, MED12, CDH3, FZD4, TCF7L1	503	89	18082	2.8274	1	0.93156	48.2978
GOTERM_BP_DIRECT	GO:0048791~calcium ion-regulated exocytosis of neurotransmitter	4	0.00467973	0.0416847	SYT2, SYT7, RPH3A, RIMS1	503	28	18082	5.13547	1	0.944871	52.1279
GOTERM_BP_DIRECT	GO:0048169~regulation of long-term neuronal synaptic plasticity	4	0.00467973	0.0416847	KRAS, SNCA, CAMK2B, RIMS1	503	28	18082	5.13547	1	0.944871	52.1279
GOTERM_BP_DIRECT	GO:0055089~fatty acid homeostasis	3	0.0035098	0.0490135	DGAT2, MLXIPL, PRKAA2	503	13	18082	8.29576	1	0.963619	58.082
GOTERM_BP_DIRECT	GO:0019221~cytokine-mediated signaling pathway	9	0.0105294	0.0510865	LRRC4, ASPN, KRAS, LRRTM4, RTN4RL1, DUOX1, IL11RA1, IL17RE, NYX	503	146	18082	2.21599	1	0.965015	59.635
GOTERM_BP_DIRECT	GO:0051591~response to cAMP	5	0.00584966	0.0527095	SDC1, DUOX1, PDE3A, COL1A1, SPARC	503	51	18082	3.52434	1	0.96528	60.8129
GOTERM_BP_DIRECT	GO:2000366~positive regulation of STAT protein import into nucleus	2	0.00233987	0.0547556	LEP, ERBB4	503	2	18082	35.9483	1	0.966453	62.2518
GOTERM_BP_DIRECT	GO:0071400~cellular response to oleic acid	2	0.00233987	0.0547556	DGAT2, CPS1	503	2	18082	35.9483	1	0.966453	62.2518
GOTERM_BP_DIRECT	GO:0007157~heterophilic cell-cell adhesion via plasma membrane cell adhesion molecules	5	0.00584966	0.0559031	FAT4, NLGN1, GRID2, LGALS7, IL1RAPL1	503	52	18082	3.45657	1	0.965668	63.0368
GOTERM_BP_DIRECT	GO:0001886~endothelial cell morphogenesis	3	0.0035098	0.0561555	HOXA13, ARHGEF26, TNMD	503	14	18082	7.70321	1	0.962962	63.2074
GOTERM_BP_DIRECT	GO:0007179~transforming growth factor beta receptor signaling pathway	6	0.0070196	0.0573479	PTPRK, FUT8, ZFYVE9, FERMT2, COL1A2, BAMBI	503	75	18082	2.87586	1	0.962344	64.0033
GOTERM_BP_DIRECT	GO:0030512~negative regulation of transforming growth factor beta receptor signaling pathway	5	0.00584966	0.0625952	ASPN, CAV2, ADAMTSL2, CD109, BAMBI	503	54	18082	3.32855	1	0.969718	67.3171
GOTERM_BP_DIRECT	GO:0045944~positive regulation of transcription from RNA polymerase II promoter	37	0.0432875	0.0639222	JPX, HOXA13, TAF9B, TFEB, IL33, MYT1, SPX, POU2F3, TEF, CREB3L1, FLT3L, IFRD1, SCX, FZD8, BMP3, AR, SSBP2, KLF12, MED12, MLXIPL, RXRG, SIX2, SIX5, TET1, MSX1, MEOX2, ZFP462, HOXC13, AAMDC, SPDEF, VGLL2, EAF2, TFAP2E, SMARCA2, NFIA, NFIB, PEG3	503	995	18082	1.33677	1	0.969331	68.1083
GOTERM_BP_DIRECT	GO:0035115~embryonic forelimb morphogenesis	4	0.00467973	0.0773943	MSX1, HOXA13, HOXA11, CRABP2	503	36	18082	3.99426	1	0.984165	75.1827
GOTERM_BP_DIRECT	GO:0035567~non-canonical Wnt signaling pathway	3	0.0035098	0.0795051	FZD9, FZD8, FZD4	503	17	18082	6.34382	1	0.984422	76.1469
GOTERM_BP_DIRECT	GO:2001055~positive regulation of mesenchymal cell apoptotic process	2	0.00233987	0.0810007	MSX1, HOXA13	503	3	18082	23.9655	1	0.984155	76.8086
GOTERM_BP_DIRECT	GO:0045920~negative regulation of exocytosis	2	0.00233987	0.0810007	SNCA, IL1RAPL1	503	3	18082	23.9655	1	0.984155	76.8086
GOTERM_BP_DIRECT	GO:0034765~regulation of ion transmembrane transport	8	0.00935946	0.0824476	KCNMA1, KCNQ4, CATSPER2, CLIC3, KCNB2, KCNJ11, KCNIP1, CACNA2D2	503	135	18082	2.13027	1	0.983857	77.4322
GOTERM_BP_DIRECT	GO:0050808~synapse organization	4	0.00467973	0.0825646	LRRC4, LRRTM4, SNCA, NLGN1	503	37	18082	3.8863	1	0.982412	77.482
GOTERM_BP_DIRECT	GO:0007166~cell surface receptor signaling pathway	11	0.0128693	0.0864219	FZD9, PRKCZ, FZD8, TSPAN3, ADCYAP1R1, TSPAN13, NPR1, CD79B, VIPR2, FZD4, GHRHR	503	219	18082	1.80562	1	0.984172	79.065
GOTERM_BP_DIRECT	GO:0021954~central nervous system neuron development	3	0.0035098	0.0878528	LEP, BTG2, MAP2	503	18	18082	5.99139	1	0.983887	79.6251
GOTERM_BP_DIRECT	GO:0048662~negative regulation of smooth muscle cell proliferation	4	0.00467973	0.0878792	APOD, NDRG4, NPR1, VIPR2	503	38	18082	3.78403	1	0.982462	79.6353
GOTERM_BP_DIRECT	GO:0007605~sensory perception of sound	8	0.00935946	0.0901298	KCNMA1, KCNQ4, DCDC2A, COL1A1, ATP6V0A4, COL11A2, HOMER2, FZD4	503	138	18082	2.08396	1	0.982876	80.4874
GOTERM_BP_DIRECT	GO:0010976~positive regulation of neuron projection development	8	0.00935946	0.0901298	PPP1R9A, NDRG4, AVIL, PLPPR5, CAMK2B, CPEB1, NEGR1, LRRC7	503	138	18082	2.08396	1	0.982876	80.4874
GOTERM_BP_DIRECT	GO:0007165~signal transduction	44	0.051477	0.0910395	PRKCZ, PLCXD3, GPRC5C, WNT5B, ERBB4, 1700024P16RIK, GNA11, ADCYAP1R1, PLPPR5, GNG11, OPN1SW, VIPR2, ADORA1, GHRHR, ANK1, KRAS, ANK2, NDRG4, ARHGAP42, PLCD4, NDRG1, GNG3, WNT6, GNG4, IL1RAPL1, GPR173, FZD9, PTPRK, FZD8, GPR135, PDE3A, GPR132, SPARC, FZD4, SAG, LEP, CD83, KRT17, AKAP5, GRK4, CHRNB1, UTS2R, SMPD3, GRK1	503	1255	18082	1.26034	1	0.982193	80.8221
GOTERM_BP_DIRECT	GO:0006811~ion transport	23	0.0269085	0.0924396	KCNMA1, FXYD1, SLC22A18, MLC1, KCNB2, GRIK5, GRIA3, CACNA2D2, KCNK2, KCNIP1, KCNJ11, GABRR2, KCNQ4, ATP6V0E2, CATSPER2, CLIC3, RYR3, GRIN2D, GRID2, ATP5L, CHRNB1, ATP6V0A4, PDZD3	503	584	18082	1.41577	1	0.98192	81.3269
GOTERM_BP_DIRECT	GO:0071157~negative regulation of cell cycle arrest	3	0.0035098	0.0964469	FZD9, MLXIPL, HMGN5	503	19	18082	5.67605	1	0.983679	82.7031
GOTERM_BP_DIRECT	GO:0030010~establishment of cell polarity	4	0.00467973	0.0989244	PRKCZ, UST, MAP2, EPHB1	503	40	18082	3.59483	1	0.984188	83.5055
