# Supplementary material for: Serum deprivation limits loss and promotes recovery of tenogenic phenotype in tendon cell culture systems
Source: J Orthop Res. 2020 Jun 10;39(7):1561–71. doi: 10.1002/jor.24761 (PMC8359397; doi:10.1002/jor.24761)
Supplement: Supplementary file 10 — Supplementary information [file JOR-39-1561-s008.xlsx]

## Sheet: Legend
	Supplementary table S-5 List of significantly and differentially regulated genes exclusively in tendon fascicles cultured in serum-free (-FBS) when compared to native tissue. The list contains log2-ratios and p-values for each gene (cut-off values: |log2-ratio| > 1, p-value < 0.05). Red: upregulated; white: downregulated compared to native.

## Sheet: Data
Identifier	gene_name	description	pValue	fdr	log2.Ratio
ENSMUSG00000030017	Reg3g	regenerating islet-derived 3 gamma [Source:MGI Symbol;Acc:MGI:109406]	0.012	0.0368	9.816
ENSMUSG00000015090	Ptgds	prostaglandin D2 synthase (brain) [Source:MGI Symbol;Acc:MGI:99261]	3.212e-07	3.309e-06	9.562
ENSMUSG00000050558	Prokr2	prokineticin receptor 2 [Source:MGI Symbol;Acc:MGI:2181363]	0.001064	0.004779	8.783
ENSMUSG00000040938	Slc16a11	solute carrier family 16 (monocarboxylic acid transporters), member 11 [Source:MGI Symbol;Acc:MGI:2663709]	0.01088	0.03397	8.115
ENSMUSG00000022577	Ly6h	lymphocyte antigen 6 complex, locus H [Source:MGI Symbol;Acc:MGI:1346030]	2.392e-06	2.087e-05	8.026
ENSMUSG00000061540	Orm2	orosomucoid 2 [Source:MGI Symbol;Acc:MGI:97444]	0.04121	0.1003	7.979
ENSMUSG00000045314	Sowahb	sosondowah ankyrin repeat domain family member B [Source:MGI Symbol;Acc:MGI:1925338]	1.322e-05	9.873e-05	7.248
ENSMUSG00000030278	Cidec	cell death-inducing DFFA-like effector c [Source:MGI Symbol;Acc:MGI:95585]	8.756e-05	0.0005361	7.082
ENSMUSG00000058897	Col25a1	collagen, type XXV, alpha 1 [Source:MGI Symbol;Acc:MGI:1924268]	0.001045	0.004708	7.014
ENSMUSG00000015879	Fam184b	family with sequence similarity 184, member B [Source:MGI Symbol;Acc:MGI:2442958]	1.093e-05	8.265e-05	6.981
ENSMUSG00000026141	Col19a1	collagen, type XIX, alpha 1 [Source:MGI Symbol;Acc:MGI:1095415]	0.0001369	0.0007974	6.949
ENSMUSG00000049252	Lrp1b	low density lipoprotein-related protein 1B (deleted in tumors) [Source:MGI Symbol;Acc:MGI:2151136]	0.0001364	0.0007953	6.84
ENSMUSG00000024806	Mlana	melan-A [Source:MGI Symbol;Acc:MGI:108454]	0.0004957	NA	6.834
ENSMUSG00000065497	Mir410	microRNA 410 [Source:MGI Symbol;Acc:MGI:3619398]	0.0002567	0.001389	6.781
ENSMUSG00000039956	Mrap	melanocortin 2 receptor accessory protein [Source:MGI Symbol;Acc:MGI:1924287]	0.002225	0.009017	6.777
ENSMUSG00000109372	Gm19410	predicted gene, 19410 [Source:MGI Symbol;Acc:MGI:5011595]	0.0003229	0.001701	6.758
ENSMUSG00000026787	Gad2	glutamic acid decarboxylase 2 [Source:MGI Symbol;Acc:MGI:95634]	0.00285	0.01112	6.75
ENSMUSG00000084850	Gm12092	predicted gene 12092 [Source:MGI Symbol;Acc:MGI:3650092]	0.0007799	0.003655	6.704
ENSMUSG00000028004	Npy2r	neuropeptide Y receptor Y2 [Source:MGI Symbol;Acc:MGI:108418]	0.001368	NA	6.645
ENSMUSG00000091345	Col6a5	collagen, type VI, alpha 5 [Source:MGI Symbol;Acc:MGI:3648134]	0.0006655	0.003181	6.601
ENSMUSG00000062496	4930431F12Rik	RIKEN cDNA 4930431F12 gene [Source:MGI Symbol;Acc:MGI:1923033]	0.001551	0.006622	6.593
ENSMUSG00000064036	Mro	maestro [Source:MGI Symbol;Acc:MGI:2152817]	0.004165	0.01527	6.566
ENSMUSG00000033826	Dnah8	dynein, axonemal, heavy chain 8 [Source:MGI Symbol;Acc:MGI:107714]	0.001763	0.007404	6.454
ENSMUSG00000085448	Gm13963	predicted gene 13963 [Source:MGI Symbol;Acc:MGI:3650832]	0.001305	0.005691	6.357
ENSMUSG00000024388	Myo7b	myosin VIIB [Source:MGI Symbol;Acc:MGI:107709]	0.008291	0.02707	6.335
ENSMUSG00000085782	Gm15624	predicted gene 15624 [Source:MGI Symbol;Acc:MGI:3783068]	0.002244	0.009086	6.171
ENSMUSG00000105729	5330425B07Rik	RIKEN cDNA 5330425B07 gene [Source:MGI Symbol;Acc:MGI:1924313]	0.00371	NA	6.151
ENSMUSG00000085336	Gm11732	predicted gene 11732 [Source:MGI Symbol;Acc:MGI:3652087]	0.004408	NA	6.087
ENSMUSG00000021620	Acot12	acyl-CoA thioesterase 12 [Source:MGI Symbol;Acc:MGI:1921406]	0.006363	NA	6.05
ENSMUSG00000020037	Rfx4	regulatory factor X, 4 (influences HLA class II expression) [Source:MGI Symbol;Acc:MGI:1918387]	0.01754	0.05008	6.023
ENSMUSG00000098292	Gm27194	predicted gene 27194 [Source:MGI Symbol;Acc:MGI:5521037]	0.005837	0.02025	5.994
ENSMUSG00000024211	Grm8	glutamate receptor, metabotropic 8 [Source:MGI Symbol;Acc:MGI:1351345]	0.01835	0.05197	5.992
ENSMUSG00000054679	Srsf12	serine/arginine-rich splicing factor 12 [Source:MGI Symbol;Acc:MGI:2661424]	0.004875	0.01742	5.98
ENSMUSG00000051497	Kcnj16	potassium inwardly-rectifying channel, subfamily J, member 16 [Source:MGI Symbol;Acc:MGI:1314842]	0.0006601	0.003156	5.979
ENSMUSG00000005994	Tyrp1	tyrosinase-related protein 1 [Source:MGI Symbol;Acc:MGI:98881]	0.01931	0.05428	5.977
ENSMUSG00000033774	Npbwr1	neuropeptides B/W receptor 1 [Source:MGI Symbol;Acc:MGI:891989]	0.01929	0.05423	5.968
ENSMUSG00000086741	Gm15816	predicted gene 15816 [Source:MGI Symbol;Acc:MGI:3802114]	0.006088	0.02095	5.942
ENSMUSG00000074183	Gsta1	glutathione S-transferase, alpha 1 (Ya) [Source:MGI Symbol;Acc:MGI:1095417]	0.006342	0.0217	5.937
ENSMUSG00000065422	Mir221	microRNA 221 [Source:MGI Symbol;Acc:MGI:3619066]	0.007598	0.02522	5.907
ENSMUSG00000078627	March10	membrane-associated ring finger (C3HC4) 10 [Source:MGI Symbol;Acc:MGI:2443469]	0.02313	0.06293	5.888
ENSMUSG00000104901	Gm42692	predicted gene 42692 [Source:MGI Symbol;Acc:MGI:5662829]	0.02317	0.063	5.886
ENSMUSG00000039313	AF529169	cDNA sequence AF529169 [Source:MGI Symbol;Acc:MGI:2667167]	0.02961	NA	5.884
ENSMUSG00000046637	Ttc34	tetratricopeptide repeat domain 34 [Source:MGI Symbol;Acc:MGI:2445205]	0.007139	NA	5.842
ENSMUSG00000026497	Mixl1	Mix1 homeobox-like 1 (Xenopus laevis) [Source:MGI Symbol;Acc:MGI:1351322]	0.00735	0.02453	5.833
ENSMUSG00000041255	Tmco5b	transmembrane and coiled-coil domains 5B [Source:MGI Symbol;Acc:MGI:1922525]	0.007437	NA	5.833
ENSMUSG00000065570	Mir412	microRNA 412 [Source:MGI Symbol;Acc:MGI:3619400]	0.009478	NA	5.83
ENSMUSG00000102207	Gm10344	predicted gene 10344 [Source:MGI Symbol;Acc:MGI:3642672]	0.01067	NA	5.813
ENSMUSG00000097805	Gm17473	predicted gene, 17473 [Source:MGI Symbol;Acc:MGI:4937107]	0.01246	NA	5.782
ENSMUSG00000112290	AC153938.2		0.01174	NA	5.764
ENSMUSG00000031665	Sall1	sal-like 1 (Drosophila) [Source:MGI Symbol;Acc:MGI:1889585]	0.009971	NA	5.748
ENSMUSG00000097732	D930048G16Rik	RIKEN cDNA D930048G16 gene [Source:MGI Symbol;Acc:MGI:4437732]	0.01249	NA	5.718
ENSMUSG00000105861	Gm43508	predicted gene 43508 [Source:MGI Symbol;Acc:MGI:5663645]	0.01155	NA	5.716
ENSMUSG00000024972	Lgals12	lectin, galactose binding, soluble 12 [Source:MGI Symbol;Acc:MGI:1929094]	0.01127	NA	5.708
ENSMUSG00000071862	Lrrtm2	leucine rich repeat transmembrane neuronal 2 [Source:MGI Symbol;Acc:MGI:2389174]	0.0002965	0.001574	5.704
ENSMUSG00000086681	Gm16178	predicted gene 16178 [Source:MGI Symbol;Acc:MGI:3801783]	0.03518	0.08856	5.689
ENSMUSG00000113629	AC159622.2		0.01285	0.03882	5.648
ENSMUSG00000029343	Crybb1	crystallin, beta B1 [Source:MGI Symbol;Acc:MGI:104992]	6.048e-05	0.0003848	5.631
ENSMUSG00000085823	Gm13012	predicted gene 13012 [Source:MGI Symbol;Acc:MGI:3652270]	0.01587	NA	5.626
ENSMUSG00000070732	Rbm44	RNA binding motif protein 44 [Source:MGI Symbol;Acc:MGI:2685663]	0.01434	NA	5.615
ENSMUSG00000112143	AC055777.1		0.01719	0.04925	5.6
ENSMUSG00000052295	8030423F21Rik	RIKEN cDNA 8030423F21 gene [Source:MGI Symbol;Acc:MGI:2443206]	0.04527	NA	5.593
ENSMUSG00000031970	Dbndd1	dysbindin (dystrobrevin binding protein 1) domain containing 1 [Source:MGI Symbol;Acc:MGI:1919435]	0.01565	NA	5.581
ENSMUSG00000113883	AC161117.3		0.01829	NA	5.567
ENSMUSG00000029420	Rimbp2	RIMS binding protein 2 [Source:MGI Symbol;Acc:MGI:2443235]	2.588e-05	0.0001806	5.565
ENSMUSG00000096718	Zfp781	zinc finger protein 781 [Source:MGI Symbol;Acc:MGI:3696710]	0.01797	0.05109	5.56
ENSMUSG00000050824	Sstr5	somatostatin receptor 5 [Source:MGI Symbol;Acc:MGI:894282]	0.04824	NA	5.53
ENSMUSG00000097726	9530036O11Rik	RIKEN cDNA 9530036O11Rik [Source:MGI Symbol;Acc:MGI:2444607]	0.04991	NA	5.524
ENSMUSG00000074472	Zfp872	zinc finger protein 872 [Source:MGI Symbol;Acc:MGI:3588272]	0.02445	NA	5.513
ENSMUSG00000021211	Akr1c12	aldo-keto reductase family 1, member C12 [Source:MGI Symbol;Acc:MGI:1351661]	0.02223	NA	5.511
ENSMUSG00000109374	Gm44773	predicted gene 44773 [Source:MGI Symbol;Acc:MGI:5753349]	0.01978	NA	5.492
ENSMUSG00000098061	Gm26945	predicted gene, 26945 [Source:MGI Symbol;Acc:MGI:5504060]	0.02129	NA	5.482
ENSMUSG00000049571	Cfap46	cilia and flagella associated protein 46 [Source:MGI Symbol;Acc:MGI:2444387]	0.02609	0.06927	5.43
ENSMUSG00000113088	AC132623.1		0.003296	0.01259	5.428
ENSMUSG00000087367	Gm15491	predicted gene 15491 [Source:MGI Symbol;Acc:MGI:3782937]	0.003612	0.0136	5.424
ENSMUSG00000073010	Gm5127	predicted gene 5127 [Source:MGI Symbol;Acc:MGI:3648285]	0.02815	NA	5.417
ENSMUSG00000036218	Pdzrn4	PDZ domain containing RING finger 4 [Source:MGI Symbol;Acc:MGI:3056996]	0.0261	NA	5.391
ENSMUSG00000063626	Unc5d	unc-5 netrin receptor D [Source:MGI Symbol;Acc:MGI:2389364]	0.02922	NA	5.377
ENSMUSG00000097246	Gm26890	predicted gene, 26890 [Source:MGI Symbol;Acc:MGI:5477384]	0.03432	NA	5.333
ENSMUSG00000048070	Pirt	phosphoinositide-interacting regulator of transient receptor potential channels [Source:MGI Symbol;Acc:MGI:2443635]	0.01931	0.05426	5.302
ENSMUSG00000097597	Gm26674	predicted gene, 26674 [Source:MGI Symbol;Acc:MGI:5477168]	0.03349	NA	5.29
ENSMUSG00000031927	1700012B09Rik	RIKEN cDNA 1700012B09 gene [Source:MGI Symbol;Acc:MGI:1916575]	0.04383	NA	5.29
ENSMUSG00000045903	Npas4	neuronal PAS domain protein 4 [Source:MGI Symbol;Acc:MGI:2664186]	0.03676	NA	5.285
ENSMUSG00000085337	Gm15964	predicted gene 15964 [Source:MGI Symbol;Acc:MGI:3802003]	0.03658	NA	5.268
ENSMUSG00000093738	AI606473	expressed sequence AI606473 [Source:MGI Symbol;Acc:MGI:2139767]	0.03941	NA	5.253
ENSMUSG00000043289	Mei4	meiotic double-stranded break formation protein 4 [Source:MGI Symbol;Acc:MGI:1922283]	0.03976	NA	5.239
ENSMUSG00000055312	Them7	thioesterase superfamily member 7 [Source:MGI Symbol;Acc:MGI:1921338]	0.04531	NA	5.224
ENSMUSG00000025469	Msx3	msh homeobox 3 [Source:MGI Symbol;Acc:MGI:106587]	0.007328	0.02449	5.22
ENSMUSG00000092242	Gm20515	predicted gene 20515 [Source:MGI Symbol;Acc:MGI:5141980]	0.02298	0.06257	5.215
ENSMUSG00000076858	Trav3-4	T cell receptor alpha variable 3-4 [Source:MGI Symbol;Acc:MGI:2684925]	0.04062	NA	5.196
ENSMUSG00000038916	Soga3	SOGA family member 3 [Source:MGI Symbol;Acc:MGI:1914662]	0.0116	NA	5.19
ENSMUSG00000109165	Gm45148	predicted gene 45148 [Source:MGI Symbol;Acc:MGI:5753724]	0.04925	NA	5.16
ENSMUSG00000030117	Gdf3	growth differentiation factor 3 [Source:MGI Symbol;Acc:MGI:95686]	0.0003786	0.001947	5.074
ENSMUSG00000067860	Zic3	zinc finger protein of the cerebellum 3 [Source:MGI Symbol;Acc:MGI:106676]	0.01256	0.03819	5.019
ENSMUSG00000087196	Gm13373	predicted gene 13373 [Source:MGI Symbol;Acc:MGI:3650390]	0.01514	NA	5.019
ENSMUSG00000111857	AL603745.3		0.0016	0.006802	5.002
ENSMUSG00000048899	Rimkla	ribosomal modification protein rimK-like family member A [Source:MGI Symbol;Acc:MGI:3040686]	9.234e-17	3.526e-15	4.993
ENSMUSG00000045744	Bricd5	BRICHOS domain containing 5 [Source:MGI Symbol;Acc:MGI:2441766]	0.02148	0.0592	4.985
ENSMUSG00000112441	AC122860.2		0.001276	0.005582	4.963
ENSMUSG00000043670	Diras1	DIRAS family, GTP-binding RAS-like 1 [Source:MGI Symbol;Acc:MGI:2183442]	2.854e-05	0.0001974	4.91
ENSMUSG00000027831	Veph1	ventricular zone expressed PH domain-containing 1 [Source:MGI Symbol;Acc:MGI:1920039]	0.006397	0.02183	4.895
ENSMUSG00000047261	Gap43	growth associated protein 43 [Source:MGI Symbol;Acc:MGI:95639]	3.849e-05	0.0002574	4.843
ENSMUSG00000073598	1700066B19Rik	RIKEN cDNA 1700066B19 gene [Source:MGI Symbol;Acc:MGI:1920699]	0.02305	0.06275	4.822
ENSMUSG00000000632	Sez6	seizure related gene 6 [Source:MGI Symbol;Acc:MGI:104745]	0.02619	0.06941	4.798
ENSMUSG00000034785	Dio1	deiodinase, iodothyronine, type I [Source:MGI Symbol;Acc:MGI:94896]	5.817e-05	0.000372	4.738
ENSMUSG00000091881	Gm17146	predicted gene 17146 [Source:MGI Symbol;Acc:MGI:4937973]	0.03176	NA	4.654
ENSMUSG00000108617	Gm31749	predicted gene, 31749 [Source:MGI Symbol;Acc:MGI:5590908]	0.03789	NA	4.601
ENSMUSG00000021758	Ddx4	DEAD (Asp-Glu-Ala-Asp) box polypeptide 4 [Source:MGI Symbol;Acc:MGI:102670]	0.0005734	0.002786	4.558
ENSMUSG00000020805	Slc13a5	solute carrier family 13 (sodium-dependent citrate transporter), member 5 [Source:MGI Symbol;Acc:MGI:3037150]	0.0001399	0.0008106	4.526
ENSMUSG00000107317	Gm19719	predicted gene, 19719 [Source:MGI Symbol;Acc:MGI:5011904]	0.00272	0.01067	4.526
ENSMUSG00000028584	Lrrc38	leucine rich repeat containing 38 [Source:MGI Symbol;Acc:MGI:2442845]	0.003795	0.01415	4.424
ENSMUSG00000109398	Gm3854	predicted gene 3854 [Source:MGI Symbol;Acc:MGI:3782026]	0.008836	0.02854	4.359
ENSMUSG00000026220	Slc16a14	solute carrier family 16 (monocarboxylic acid transporters), member 14 [Source:MGI Symbol;Acc:MGI:1919031]	0.009889	0.03132	4.336
ENSMUSG00000093452	Zfhx2os	zinc finger homeobox 2, opposite strand [Source:MGI Symbol;Acc:MGI:3620246]	0.02651	0.0701	4.256
ENSMUSG00000056296	Synpr	synaptoporin [Source:MGI Symbol;Acc:MGI:1919253]	0.0347	NA	4.194
ENSMUSG00000086855	Gm13844	predicted gene 13844 [Source:MGI Symbol;Acc:MGI:3651305]	0.01377	0.04104	4.16
ENSMUSG00000031891	Hsd11b2	hydroxysteroid 11-beta dehydrogenase 2 [Source:MGI Symbol;Acc:MGI:104720]	0.03332	0.08473	4.139
ENSMUSG00000054477	Kcnn2	potassium intermediate/small conductance calcium-activated channel, subfamily N, member 2 [Source:MGI Symbol;Acc:MGI:2153182]	0.03617	0.09052	4.126
ENSMUSG00000051375	Pcdh1	protocadherin 1 [Source:MGI Symbol;Acc:MGI:104692]	0.03676	0.09165	4.085
ENSMUSG00000042246	Tmc7	transmembrane channel-like gene family 7 [Source:MGI Symbol;Acc:MGI:2443317]	0.02176	0.05985	4.064
ENSMUSG00000038319	Kcnh2	potassium voltage-gated channel, subfamily H (eag-related), member 2 [Source:MGI Symbol;Acc:MGI:1341722]	2.264e-21	1.253e-19	4.057
ENSMUSG00000109814	Gm45847	predicted gene 45847 [Source:MGI Symbol;Acc:MGI:5804962]	0.0003411	0.001782	4
ENSMUSG00000026532	Spta1	spectrin alpha, erythrocytic 1 [Source:MGI Symbol;Acc:MGI:98385]	0.002984	0.01158	4
ENSMUSG00000108513	Gm30075	predicted gene, 30075 [Source:MGI Symbol;Acc:MGI:5589234]	0.002066	0.008464	3.933
ENSMUSG00000108161	Gm44269	predicted gene, 44269 [Source:MGI Symbol;Acc:MGI:5690661]	0.009769	0.03105	3.895
ENSMUSG00000085645	Hoxb5os	homeobox B5 and homeobox B6, opposite strand [Source:MGI Symbol;Acc:MGI:1922645]	0.001828	0.007644	3.87
ENSMUSG00000042425	Frmpd3	FERM and PDZ domain containing 3 [Source:MGI Symbol;Acc:MGI:3646547]	9.479e-11	1.767e-09	3.853
ENSMUSG00000049176	Frmpd4	FERM and PDZ domain containing 4 [Source:MGI Symbol;Acc:MGI:3042378]	0.001253	0.005504	3.843
ENSMUSG00000106651	Gm42608	predicted gene 42608 [Source:MGI Symbol;Acc:MGI:5662745]	0.03538	0.08893	3.836
ENSMUSG00000106961	Gm43128	predicted gene 43128 [Source:MGI Symbol;Acc:MGI:5663265]	0.002054	0.008425	3.835
ENSMUSG00000042251	Pm20d1	peptidase M20 domain containing 1 [Source:MGI Symbol;Acc:MGI:2442939]	0.003942	0.01459	3.801
ENSMUSG00000040441	Slc26a10	solute carrier family 26, member 10 [Source:MGI Symbol;Acc:MGI:2143920]	1.182e-12	2.851e-11	3.785
ENSMUSG00000063632	Sox11	SRY (sex determining region Y)-box 11 [Source:MGI Symbol;Acc:MGI:98359]	2.887e-07	3.011e-06	3.78
ENSMUSG00000021403	Serpinb9b	serine (or cysteine) peptidase inhibitor, clade B, member 9b [Source:MGI Symbol;Acc:MGI:894668]	0.004003	0.01478	3.767
ENSMUSG00000053702	Nebl	nebulette [Source:MGI Symbol;Acc:MGI:1921353]	0.01353	0.0405	3.712
ENSMUSG00000024593	Megf10	multiple EGF-like-domains 10 [Source:MGI Symbol;Acc:MGI:2685177]	0.03049	0.07863	3.685
ENSMUSG00000039706	Ldb2	LIM domain binding 2 [Source:MGI Symbol;Acc:MGI:894670]	3.445e-15	1.1e-13	3.613
ENSMUSG00000068686	Cd59b	CD59b antigen [Source:MGI Symbol;Acc:MGI:1888996]	0.003004	0.01165	3.59
ENSMUSG00000040703	Cyp2s1	cytochrome P450, family 2, subfamily s, polypeptide 1 [Source:MGI Symbol;Acc:MGI:1921384]	2.314e-11	4.728e-10	3.579
ENSMUSG00000098320	Vis1	viral integration site 1 [Source:MGI Symbol;Acc:MGI:96091]	0.02995	0.07753	3.575
ENSMUSG00000034648	Lrrn1	leucine rich repeat protein 1, neuronal [Source:MGI Symbol;Acc:MGI:106038]	0.02098	0.05807	3.554
ENSMUSG00000053117	E330013P04Rik	RIKEN cDNA E330013P04 gene [Source:MGI Symbol;Acc:MGI:2147732]	0.01429	0.0423	3.55
ENSMUSG00000060402	Chst8	carbohydrate (N-acetylgalactosamine 4-0) sulfotransferase 8 [Source:MGI Symbol;Acc:MGI:1916197]	0.006454	0.02198	3.538
ENSMUSG00000028972	Car6	carbonic anhydrase 6 [Source:MGI Symbol;Acc:MGI:1333786]	0.0006027	0.002914	3.513
ENSMUSG00000043085	Tmem82	transmembrane protein 82 [Source:MGI Symbol;Acc:MGI:2384869]	0.004307	0.0157	3.478
ENSMUSG00000044667	Plppr4	phospholipid phosphatase related 4 [Source:MGI Symbol;Acc:MGI:106530]	0.0003946	0.002014	3.473
ENSMUSG00000044313	Mab21l3	mab-21-like 3 (C. elegans) [Source:MGI Symbol;Acc:MGI:2446273]	0.02718	0.07148	3.47
ENSMUSG00000084892	Gm14471	predicted gene 14471 [Source:MGI Symbol;Acc:MGI:3650368]	0.04421	NA	3.453
ENSMUSG00000051855	Mest	mesoderm specific transcript [Source:MGI Symbol;Acc:MGI:96968]	3.033e-14	8.795e-13	3.442
ENSMUSG00000022878	Adipoq	adiponectin, C1Q and collagen domain containing [Source:MGI Symbol;Acc:MGI:106675]	0.0001978	0.001104	3.416
ENSMUSG00000024109	Nrxn1	neurexin I [Source:MGI Symbol;Acc:MGI:1096391]	0.0008589	0.003973	3.35
ENSMUSG00000033717	Adra2a	adrenergic receptor, alpha 2a [Source:MGI Symbol;Acc:MGI:87934]	0.03182	0.08147	3.348
ENSMUSG00000009092	Derl3	Der1-like domain family, member 3 [Source:MGI Symbol;Acc:MGI:1917627]	0.0001115	0.0006673	3.332
ENSMUSG00000030546	Plin1	perilipin 1 [Source:MGI Symbol;Acc:MGI:1890505]	0.02401	0.06475	3.331
ENSMUSG00000021587	Pcsk1	proprotein convertase subtilisin/kexin type 1 [Source:MGI Symbol;Acc:MGI:97511]	0.000639	0.003072	3.324
ENSMUSG00000110652	Gm33023	predicted gene, 33023 [Source:MGI Symbol;Acc:MGI:5592182]	0.03427	0.08665	3.313
ENSMUSG00000038295	Atg9b	autophagy related 9B [Source:MGI Symbol;Acc:MGI:2685420]	7.482e-12	1.598e-10	3.308
ENSMUSG00000080115	Mettl21b	methyltransferase like 21B [Source:MGI Symbol;Acc:MGI:3645330]	4.457e-07	4.46e-06	3.306
ENSMUSG00000068762	Gstm6	glutathione S-transferase, mu 6 [Source:MGI Symbol;Acc:MGI:1309467]	0.00307	0.01187	3.299
ENSMUSG00000069170	Adgrv1	adhesion G protein-coupled receptor V1 [Source:MGI Symbol;Acc:MGI:1274784]	0.0169	0.04863	3.252
ENSMUSG00000024846	Cst6	cystatin E/M [Source:MGI Symbol;Acc:MGI:1920970]	1.976e-07	2.12e-06	3.249
ENSMUSG00000051159	Cited1	Cbp/p300-interacting transactivator with Glu/Asp-rich carboxy-terminal domain 1 [Source:MGI Symbol;Acc:MGI:108023]	1.561e-09	2.4e-08	3.222
ENSMUSG00000086555	Gm13446	predicted gene 13446 [Source:MGI Symbol;Acc:MGI:3649869]	0.01686	0.04855	3.203
ENSMUSG00000027670	Ocstamp	osteoclast stimulatory transmembrane protein [Source:MGI Symbol;Acc:MGI:1921864]	0.01973	0.05527	3.18
ENSMUSG00000087523	Gm12319	predicted gene 12319 [Source:MGI Symbol;Acc:MGI:3649749]	0.004656	0.01676	3.167
ENSMUSG00000074758	Gm5535	predicted gene 5535 [Source:MGI Symbol;Acc:MGI:3645019]	0.03014	0.07791	3.153
ENSMUSG00000003555	Cyp17a1	cytochrome P450, family 17, subfamily a, polypeptide 1 [Source:MGI Symbol;Acc:MGI:88586]	0.03196	0.08178	3.045
ENSMUSG00000038267	Slc22a23	solute carrier family 22, member 23 [Source:MGI Symbol;Acc:MGI:1920352]	0.02568	0.0684	3.044
ENSMUSG00000027750	Postn	periostin, osteoblast specific factor [Source:MGI Symbol;Acc:MGI:1926321]	0.01422	0.04217	3.036
ENSMUSG00000042340	Ctf1	cardiotrophin 1 [Source:MGI Symbol;Acc:MGI:105115]	4.046e-07	4.078e-06	3.026
ENSMUSG00000052276	Ostn	osteocrin [Source:MGI Symbol;Acc:MGI:2677164]	0.00777	0.02569	2.994
ENSMUSG00000104797	Mir1897	microRNA 1897 [Source:MGI Symbol;Acc:MGI:3811407]	0.08715	0.1794	2.988
ENSMUSG00000112331	AC124503.3		0.04082	0.0995	2.978
ENSMUSG00000030344	Akap3	A kinase (PRKA) anchor protein 3 [Source:MGI Symbol;Acc:MGI:1341149]	0.04133	0.1005	2.976
ENSMUSG00000061080	Lsamp	limbic system-associated membrane protein [Source:MGI Symbol;Acc:MGI:1261760]	3.207e-08	3.968e-07	2.971
ENSMUSG00000029596	Sdsl	serine dehydratase-like [Source:MGI Symbol;Acc:MGI:2182607]	0.02871	0.07484	2.961
ENSMUSG00000059857	Ntng1	netrin G1 [Source:MGI Symbol;Acc:MGI:1934028]	3.326e-13	8.528e-12	2.913
ENSMUSG00000008193	Spib	Spi-B transcription factor (Spi-1/PU.1 related) [Source:MGI Symbol;Acc:MGI:892986]	0.0182	0.05162	2.913
ENSMUSG00000111556	AC107755.1		0.006541	0.02224	2.884
ENSMUSG00000084530	Mir1897	microRNA 1897 [Source:MGI Symbol;Acc:MGI:3811407]	0.02299	0.06259	2.881
ENSMUSG00000035745	Grin3b	glutamate receptor, ionotropic, NMDA3B [Source:MGI Symbol;Acc:MGI:2150393]	0.003211	0.01233	2.862
ENSMUSG00000073805	Fam196a	family with sequence similarity 196, member A [Source:MGI Symbol;Acc:MGI:3605068]	0.003735	0.01397	2.852
ENSMUSG00000030607	Acan	aggrecan [Source:MGI Symbol;Acc:MGI:99602]	8.856e-05	0.0005416	2.843
ENSMUSG00000074219	Gm10644	predicted gene 10644 [Source:MGI Symbol;Acc:MGI:3704314]	0.02098	0.05807	2.83
ENSMUSG00000046070	Igfals	insulin-like growth factor binding protein, acid labile subunit [Source:MGI Symbol;Acc:MGI:107973]	0.0009112	0.004191	2.811
ENSMUSG00000049493	Pls1	plastin 1 (I-isoform) [Source:MGI Symbol;Acc:MGI:104809]	0.003692	0.01384	2.802
ENSMUSG00000030905	Crym	crystallin, mu [Source:MGI Symbol;Acc:MGI:102675]	0.02611	0.0693	2.794
ENSMUSG00000086233	Gm11816	predicted gene 11816 [Source:MGI Symbol;Acc:MGI:3650294]	0.0105	0.03295	2.779
ENSMUSG00000032291	Crabp1	cellular retinoic acid binding protein I [Source:MGI Symbol;Acc:MGI:88490]	2.005e-17	8.111e-16	2.771
ENSMUSG00000004473	Clec11a	C-type lectin domain family 11, member a [Source:MGI Symbol;Acc:MGI:1298219]	2.063e-27	1.798e-25	2.766
ENSMUSG00000033578	Tmem35a	transmembrane protein 35A [Source:MGI Symbol;Acc:MGI:1914814]	0.01665	0.04809	2.728
ENSMUSG00000112276	AC117236.1		0.02626	0.06957	2.727
ENSMUSG00000105741	C79130	expressed sequence C79130 [Source:MGI Symbol;Acc:MGI:2141307]	0.04694	0.1108	2.715
ENSMUSG00000103697	Gm38020	predicted gene, 38020 [Source:MGI Symbol;Acc:MGI:5611248]	0.03505	0.08836	2.703
ENSMUSG00000033405	Nudt15	nudix (nucleoside diphosphate linked moiety X)-type motif 15 [Source:MGI Symbol;Acc:MGI:2443366]	0.02347	0.06368	2.701
ENSMUSG00000067780	Pi15	peptidase inhibitor 15 [Source:MGI Symbol;Acc:MGI:1934659]	1.038e-05	7.898e-05	2.7
ENSMUSG00000025964	Adam23	a disintegrin and metallopeptidase domain 23 [Source:MGI Symbol;Acc:MGI:1345162]	2.207e-20	1.144e-18	2.676
ENSMUSG00000036699	Zcchc12	zinc finger, CCHC domain containing 12 [Source:MGI Symbol;Acc:MGI:1919943]	0.004624	0.01666	2.635
ENSMUSG00000032036	Kirrel3	kin of IRRE like 3 (Drosophila) [Source:MGI Symbol;Acc:MGI:1914953]	0.0002426	0.001319	2.618
ENSMUSG00000044734	Serpinb1a	serine (or cysteine) peptidase inhibitor, clade B, member 1a [Source:MGI Symbol;Acc:MGI:1913472]	3.258e-11	6.525e-10	2.611
ENSMUSG00000001334	Fndc5	fibronectin type III domain containing 5 [Source:MGI Symbol;Acc:MGI:1917614]	3.313e-09	4.85e-08	2.58
ENSMUSG00000027335	Adra1d	adrenergic receptor, alpha 1d [Source:MGI Symbol;Acc:MGI:106673]	0.03186	0.08156	2.58
ENSMUSG00000097666	A330094K24Rik	RIKEN cDNA A330094K24 gene [Source:MGI Symbol;Acc:MGI:1924343]	0.0474	0.1117	2.565
ENSMUSG00000064272	Gpbar1	G protein-coupled bile acid receptor 1 [Source:MGI Symbol;Acc:MGI:2653863]	0.01744	0.04984	2.548
ENSMUSG00000039883	Lrrc17	leucine rich repeat containing 17 [Source:MGI Symbol;Acc:MGI:1921761]	0.001441	0.006214	2.545
ENSMUSG00000023873	1700010I14Rik	RIKEN cDNA 1700010I14 gene [Source:MGI Symbol;Acc:MGI:1914181]	0.02654	0.07015	2.527
ENSMUSG00000032595	Cdhr4	cadherin-related family member 4 [Source:MGI Symbol;Acc:MGI:1916648]	1.066e-05	8.082e-05	2.498
ENSMUSG00000051980	Casr	calcium-sensing receptor [Source:MGI Symbol;Acc:MGI:1351351]	0.02299	0.06259	2.496
ENSMUSG00000022309	Angpt1	angiopoietin 1 [Source:MGI Symbol;Acc:MGI:108448]	4.937e-12	1.078e-10	2.48
ENSMUSG00000059991	Nptx2	neuronal pentraxin 2 [Source:MGI Symbol;Acc:MGI:1858209]	0.02587	0.06877	2.468
ENSMUSG00000087362	Gm13710	predicted gene 13710 [Source:MGI Symbol;Acc:MGI:3650894]	0.007182	0.02407	2.467
ENSMUSG00000045532	C1ql1	complement component 1, q subcomponent-like 1 [Source:MGI Symbol;Acc:MGI:1344400]	0.03983	0.09767	2.453
ENSMUSG00000021678	F2rl1	coagulation factor II (thrombin) receptor-like 1 [Source:MGI Symbol;Acc:MGI:101910]	0.001825	0.007634	2.423
ENSMUSG00000048852	Gm12185	predicted gene 12185 [Source:MGI Symbol;Acc:MGI:3652173]	0.01888	0.05322	2.375
ENSMUSG00000029334	Prkg2	protein kinase, cGMP-dependent, type II [Source:MGI Symbol;Acc:MGI:108173]	0.03356	0.08518	2.336
ENSMUSG00000097503	3110045C21Rik	RIKEN cDNA 3110045C21 gene [Source:MGI Symbol;Acc:MGI:1914553]	0.005664	0.01974	2.328
ENSMUSG00000021136	Smoc1	SPARC related modular calcium binding 1 [Source:MGI Symbol;Acc:MGI:1929878]	0.0001959	0.001094	2.312
ENSMUSG00000066361	Serpina3c	serine (or cysteine) peptidase inhibitor, clade A, member 3C [Source:MGI Symbol;Acc:MGI:102848]	5.009e-07	4.946e-06	2.307
ENSMUSG00000102418	Sh2d1b1	SH2 domain containing 1B1 [Source:MGI Symbol;Acc:MGI:1349420]	0.000956	0.004364	2.268
ENSMUSG00000086564	Cd101	CD101 antigen [Source:MGI Symbol;Acc:MGI:2685862]	0.007403	0.0247	2.247
ENSMUSG00000022208	Jph4	junctophilin 4 [Source:MGI Symbol;Acc:MGI:2443113]	5.345e-06	4.28e-05	2.226
ENSMUSG00000030498	Gas2	growth arrest specific 2 [Source:MGI Symbol;Acc:MGI:95657]	0.003517	0.01331	2.221
ENSMUSG00000030525	Chrna7	cholinergic receptor, nicotinic, alpha polypeptide 7 [Source:MGI Symbol;Acc:MGI:99779]	0.000129	0.0007575	2.218
ENSMUSG00000085639	Gm15410	predicted gene 15410 [Source:MGI Symbol;Acc:MGI:3705241]	0.004566	0.01649	2.205
ENSMUSG00000031028	Tub	tubby bipartite transcription factor [Source:MGI Symbol;Acc:MGI:2651573]	0.007445	0.02482	2.184
ENSMUSG00000106867	Gm43800	predicted gene 43800 [Source:MGI Symbol;Acc:MGI:5663937]	0.0001488	0.0008587	2.172
ENSMUSG00000074818	Pdzd7	PDZ domain containing 7 [Source:MGI Symbol;Acc:MGI:3608325]	0.02552	0.06807	2.165
ENSMUSG00000032289	Thsd4	thrombospondin, type I, domain containing 4 [Source:MGI Symbol;Acc:MGI:2672033]	0.001762	0.007402	2.161
ENSMUSG00000070436	Serpinh1	serine (or cysteine) peptidase inhibitor, clade H, member 1 [Source:MGI Symbol;Acc:MGI:88283]	1.282e-09	1.996e-08	2.149
ENSMUSG00000107479	Gm44029	predicted gene, 44029 [Source:MGI Symbol;Acc:MGI:5690421]	0.02749	0.0722	2.132
ENSMUSG00000030218	Mgp	matrix Gla protein [Source:MGI Symbol;Acc:MGI:96976]	1.45e-07	1.596e-06	2.131
ENSMUSG00000037541	Shank2	SH3/ankyrin domain gene 2 [Source:MGI Symbol;Acc:MGI:2671987]	0.03219	0.08229	2.13
ENSMUSG00000000983	Wfdc18	WAP four-disulfide core domain 18 [Source:MGI Symbol;Acc:MGI:107506]	0.04006	0.09807	2.124
ENSMUSG00000020681	Ace	angiotensin I converting enzyme (peptidyl-dipeptidase A) 1 [Source:MGI Symbol;Acc:MGI:87874]	1.001e-08	1.351e-07	2.113
ENSMUSG00000030616	Sytl2	synaptotagmin-like 2 [Source:MGI Symbol;Acc:MGI:1933366]	0.0229	0.06243	2.105
ENSMUSG00000035041	Creb3l3	cAMP responsive element binding protein 3-like 3 [Source:MGI Symbol;Acc:MGI:2384786]	1.282e-06	1.174e-05	2.067
ENSMUSG00000058145	Adamts17	a disintegrin-like and metallopeptidase (reprolysin type) with thrombospondin type 1 motif, 17 [Source:MGI Symbol;Acc:MGI:3588195]	0.0002532	0.001371	2.052
ENSMUSG00000021273	Fdft1	farnesyl diphosphate farnesyl transferase 1 [Source:MGI Symbol;Acc:MGI:102706]	0.03032	0.07828	2.043
ENSMUSG00000073680	Tmem88b	transmembrane protein 88B [Source:MGI Symbol;Acc:MGI:2444329]	0.01192	0.03657	2.036
ENSMUSG00000112160	Gm3055	predicted gene 3055 [Source:NCBI gene;Acc:100040944]	0.01361	0.04065	2.019
ENSMUSG00000020674	Pxdn	peroxidasin [Source:MGI Symbol;Acc:MGI:1916925]	6.337e-10	1.043e-08	1.996
ENSMUSG00000067276	Capn6	calpain 6 [Source:MGI Symbol;Acc:MGI:1100850]	2.188e-10	3.883e-09	1.95
ENSMUSG00000031853	Map3k21	mitogen-activated protein kinase kinase kinase 21 [Source:MGI Symbol;Acc:MGI:2385307]	0.002606	0.01031	1.95
ENSMUSG00000012428	Steap4	STEAP family member 4 [Source:MGI Symbol;Acc:MGI:1923560]	3.615e-06	3.034e-05	1.946
ENSMUSG00000040016	Ptger3	prostaglandin E receptor 3 (subtype EP3) [Source:MGI Symbol;Acc:MGI:97795]	0.03996	0.09792	1.944
ENSMUSG00000020607	Fam84a	family with sequence similarity 84, member A [Source:MGI Symbol;Acc:MGI:2145011]	0.01225	0.0374	1.936
ENSMUSG00000049115	Agtr1a	angiotensin II receptor, type 1a [Source:MGI Symbol;Acc:MGI:87964]	0.001863	0.007752	1.934
ENSMUSG00000052302	Tbc1d30	TBC1 domain family, member 30 [Source:MGI Symbol;Acc:MGI:1921944]	0.005947	0.02056	1.918
ENSMUSG00000027932	Slc27a3	solute carrier family 27 (fatty acid transporter), member 3 [Source:MGI Symbol;Acc:MGI:1347358]	2.585e-10	4.524e-09	1.909
ENSMUSG00000045284	Dcaf12l1	DDB1 and CUL4 associated factor 12-like 1 [Source:MGI Symbol;Acc:MGI:2444462]	0.0332	0.08449	1.903
ENSMUSG00000048814	Lonrf2	LON peptidase N-terminal domain and ring finger 2 [Source:MGI Symbol;Acc:MGI:1920209]	2.46e-05	0.000173	1.9
ENSMUSG00000084691	Gm24895	predicted gene, 24895 [Source:MGI Symbol;Acc:MGI:5454672]	0.0011	0.004925	1.893
ENSMUSG00000036949	Slc39a12	solute carrier family 39 (zinc transporter), member 12 [Source:MGI Symbol;Acc:MGI:2139274]	0.02403	0.06477	1.879
ENSMUSG00000020638	Cmpk2	cytidine monophosphate (UMP-CMP) kinase 2, mitochondrial [Source:MGI Symbol;Acc:MGI:99830]	1.614e-10	2.918e-09	1.856
ENSMUSG00000009633	G0s2	G0/G1 switch gene 2 [Source:MGI Symbol;Acc:MGI:1316737]	1.193e-06	1.098e-05	1.849
ENSMUSG00000004892	Bcan	brevican [Source:MGI Symbol;Acc:MGI:1096385]	9.479e-06	7.267e-05	1.847
ENSMUSG00000044122	Proca1	protein interacting with cyclin A1 [Source:MGI Symbol;Acc:MGI:1918274]	0.02025	0.0564	1.847
ENSMUSG00000097572	Gm26797	predicted gene, 26797 [Source:MGI Symbol;Acc:MGI:5477291]	0.02141	0.05905	1.847
ENSMUSG00000058248	Kcnh1	potassium voltage-gated channel, subfamily H (eag-related), member 1 [Source:MGI Symbol;Acc:MGI:1341721]	0.0003934	0.002009	1.832
ENSMUSG00000043501	Lgals2	lectin, galactose-binding, soluble 2 [Source:MGI Symbol;Acc:MGI:895068]	0.008998	0.02898	1.831
ENSMUSG00000049556	Lingo1	leucine rich repeat and Ig domain containing 1 [Source:MGI Symbol;Acc:MGI:1915522]	0.000451	0.002263	1.797
ENSMUSG00000019326	Aoc3	amine oxidase, copper containing 3 [Source:MGI Symbol;Acc:MGI:1306797]	0.01881	0.05309	1.795
ENSMUSG00000062488	Ifit3b	interferon-induced protein with tetratricopeptide repeats 3B [Source:MGI Symbol;Acc:MGI:3698419]	1.672e-10	3.02e-09	1.794
ENSMUSG00000024164	C3	complement component 3 [Source:MGI Symbol;Acc:MGI:88227]	3.795e-10	6.463e-09	1.788
ENSMUSG00000028539	Artn	artemin [Source:MGI Symbol;Acc:MGI:1333791]	0.001114	0.004981	1.788
ENSMUSG00000074896	Ifit3	interferon-induced protein with tetratricopeptide repeats 3 [Source:MGI Symbol;Acc:MGI:1101055]	5.163e-10	8.64e-09	1.769
ENSMUSG00000031349	Nsdhl	NAD(P) dependent steroid dehydrogenase-like [Source:MGI Symbol;Acc:MGI:1099438]	1.824e-08	2.347e-07	1.751
ENSMUSG00000087651	1500009L16Rik	RIKEN cDNA 1500009L16 gene [Source:MGI Symbol;Acc:MGI:1917034]	0.03659	0.09131	1.741
ENSMUSG00000049804	Armcx4	armadillo repeat containing, X-linked 4 [Source:MGI Symbol;Acc:MGI:2147887]	5.331e-09	7.528e-08	1.736
ENSMUSG00000025140	Pycr1	pyrroline-5-carboxylate reductase 1 [Source:MGI Symbol;Acc:MGI:2384795]	9.174e-07	8.633e-06	1.734
ENSMUSG00000042216	Sgsm1	small G protein signaling modulator 1 [Source:MGI Symbol;Acc:MGI:107320]	0.005941	0.02055	1.734
ENSMUSG00000022408	Fam83f	family with sequence similarity 83, member F [Source:MGI Symbol;Acc:MGI:2146227]	0.02665	0.07036	1.722
ENSMUSG00000021256	Vash1	vasohibin 1 [Source:MGI Symbol;Acc:MGI:2442543]	0.01535	0.04496	1.718
ENSMUSG00000072568	Fam84b	family with sequence similarity 84, member B [Source:MGI Symbol;Acc:MGI:3026924]	0.0003163	0.001669	1.703
ENSMUSG00000028871	Rspo1	R-spondin 1 [Source:MGI Symbol;Acc:MGI:2183426]	0.04198	0.1017	1.689
ENSMUSG00000038486	Sv2a	synaptic vesicle glycoprotein 2 a [Source:MGI Symbol;Acc:MGI:1927139]	0.03139	0.08058	1.687
ENSMUSG00000034275	Igsf9b	immunoglobulin superfamily, member 9B [Source:MGI Symbol;Acc:MGI:2685354]	0.03045	0.07857	1.686
ENSMUSG00000098781	Gm28044	predicted gene, 28044 [Source:MGI Symbol;Acc:MGI:5547780]	0.04691	0.1108	1.672
ENSMUSG00000026235	Epha4	Eph receptor A4 [Source:MGI Symbol;Acc:MGI:98277]	1.247e-08	1.654e-07	1.655
ENSMUSG00000097451	Rian	RNA imprinted and accumulated in nucleus [Source:MGI Symbol;Acc:MGI:1922995]	9.911e-10	1.581e-08	1.649
ENSMUSG00000052160	Pld4	phospholipase D family, member 4 [Source:MGI Symbol;Acc:MGI:2144765]	2.261e-09	3.383e-08	1.648
ENSMUSG00000020926	Adam11	a disintegrin and metallopeptidase domain 11 [Source:MGI Symbol;Acc:MGI:1098667]	0.01934	0.05433	1.634
ENSMUSG00000081665	Gm15922	predicted gene 15922 [Source:MGI Symbol;Acc:MGI:3802148]	0.004907	0.01751	1.629
ENSMUSG00000079076	Gm3086	predicted gene 3086 [Source:MGI Symbol;Acc:MGI:3781262]	0.02867	0.07481	1.629
ENSMUSG00000110357	A030001D20Rik	RIKEN cDNA A030001D20 gene [Source:MGI Symbol;Acc:MGI:3696869]	0.00188	0.007814	1.626
ENSMUSG00000097915	A330009N23Rik	RIKEN cDNA A330009N23 gene [Source:MGI Symbol;Acc:MGI:2443491]	0.03678	0.09168	1.623
ENSMUSG00000066357	Wdr6	WD repeat domain 6 [Source:MGI Symbol;Acc:MGI:1930140]	5.005e-09	7.086e-08	1.613
ENSMUSG00000014791	Elmo3	engulfment and cell motility 3 [Source:MGI Symbol;Acc:MGI:2679007]	9.822e-05	0.0005949	1.608
ENSMUSG00000028698	Pik3r3	phosphatidylinositol 3 kinase, regulatory subunit, polypeptide 3 (p55) [Source:MGI Symbol;Acc:MGI:109277]	6.575e-09	9.175e-08	1.606
ENSMUSG00000059013	Sh2d3c	SH2 domain containing 3C [Source:MGI Symbol;Acc:MGI:1351631]	5.075e-06	4.091e-05	1.605
ENSMUSG00000030352	Tspan9	tetraspanin 9 [Source:MGI Symbol;Acc:MGI:1924558]	5.508e-07	5.387e-06	1.594
ENSMUSG00000021252	0610007P14Rik	RIKEN cDNA 0610007P14 gene [Source:MGI Symbol;Acc:MGI:1915571]	6.908e-08	8.078e-07	1.572
ENSMUSG00000068740	Celsr2	cadherin, EGF LAG seven-pass G-type receptor 2 [Source:MGI Symbol;Acc:MGI:1858235]	0.005581	0.0195	1.564
ENSMUSG00000078234	Klhdc7a	kelch domain containing 7A [Source:MGI Symbol;Acc:MGI:2444612]	0.0146	0.04315	1.554
ENSMUSG00000024968	Rcor2	REST corepressor 2 [Source:MGI Symbol;Acc:MGI:1859854]	7.06e-06	5.531e-05	1.551
ENSMUSG00000058498	Rnf207	ring finger protein 207 [Source:MGI Symbol;Acc:MGI:2684989]	0.04885	0.1146	1.549
ENSMUSG00000020150	Gamt	guanidinoacetate methyltransferase [Source:MGI Symbol;Acc:MGI:1098221]	2.081e-08	2.647e-07	1.547
ENSMUSG00000007440	Pcdha11	protocadherin alpha 11 [Source:MGI Symbol;Acc:MGI:1298372]	0.003803	0.01417	1.544
ENSMUSG00000105867	Gm42517	predicted gene 42517 [Source:MGI Symbol;Acc:MGI:5662654]	0.03663	0.09138	1.543
ENSMUSG00000039116	Adgrg6	adhesion G protein-coupled receptor G6 [Source:MGI Symbol;Acc:MGI:1916151]	4.385e-06	3.61e-05	1.535
ENSMUSG00000103770	Pcdha9	protocadherin alpha 9 [Source:MGI Symbol;Acc:MGI:2447322]	0.004088	0.01503	1.531
ENSMUSG00000103310	Pcdha12	protocadherin alpha 12 [Source:MGI Symbol;Acc:MGI:1298370]	0.00416	0.01526	1.531
ENSMUSG00000103442	Pcdha1	protocadherin alpha 1 [Source:MGI Symbol;Acc:MGI:2150982]	0.004256	0.01554	1.528
ENSMUSG00000104148	Pcdha2	protocadherin alpha 2 [Source:MGI Symbol;Acc:MGI:2681880]	0.004256	0.01554	1.528
ENSMUSG00000102312	Pcdha3	protocadherin alpha 3 [Source:MGI Symbol;Acc:MGI:2447313]	0.004256	0.01554	1.528
ENSMUSG00000104252	Pcdha4	protocadherin alpha 4 [Source:MGI Symbol;Acc:MGI:1298406]	0.004256	0.01554	1.528
ENSMUSG00000103092	Pcdha5	protocadherin alpha 5 [Source:MGI Symbol;Acc:MGI:1298371]	0.004256	0.01554	1.528
ENSMUSG00000103707	Pcdha6	protocadherin alpha 6 [Source:MGI Symbol;Acc:MGI:1298367]	0.004256	0.01554	1.528
ENSMUSG00000104318	Pcdha7	protocadherin alpha 7 [Source:MGI Symbol;Acc:MGI:1298369]	0.004256	0.01554	1.528
ENSMUSG00000103800	Pcdha8	protocadherin alpha 8 [Source:MGI Symbol;Acc:MGI:2681879]	0.004256	0.01554	1.528
ENSMUSG00000102206	Pcdha11	protocadherin alpha 11 [Source:MGI Symbol;Acc:MGI:1298372]	0.004256	0.01554	1.528
ENSMUSG00000103255	Pcdhac1	protocadherin alpha subfamily C, 1 [Source:MGI Symbol;Acc:MGI:1891442]	0.004256	0.01554	1.528
ENSMUSG00000035934	Pknox2	Pbx/knotted 1 homeobox 2 [Source:MGI Symbol;Acc:MGI:2445415]	1.193e-07	1.331e-06	1.519
ENSMUSG00000038782	1700028J19Rik	RIKEN cDNA 1700028J19 gene [Source:MGI Symbol;Acc:MGI:1917254]	0.03956	0.0971	1.518
ENSMUSG00000027952	Pmvk	phosphomevalonate kinase [Source:MGI Symbol;Acc:MGI:1915853]	2.738e-06	2.364e-05	1.495
ENSMUSG00000044550	Tceal3	transcription elongation factor A (SII)-like 3 [Source:MGI Symbol;Acc:MGI:1913354]	0.01524	0.04469	1.489
ENSMUSG00000025911	Adhfe1	alcohol dehydrogenase, iron containing, 1 [Source:MGI Symbol;Acc:MGI:1923437]	0.003886	0.01441	1.487
ENSMUSG00000020183	Cpm	carboxypeptidase M [Source:MGI Symbol;Acc:MGI:1917824]	6.094e-06	4.832e-05	1.485
ENSMUSG00000045294	Insig1	insulin induced gene 1 [Source:MGI Symbol;Acc:MGI:1916289]	8.122e-05	0.0005006	1.483
ENSMUSG00000046157	Tmem229b	transmembrane protein 229B [Source:MGI Symbol;Acc:MGI:2444389]	4.84e-09	6.877e-08	1.481
ENSMUSG00000064344	mt-Tm	mitochondrially encoded tRNA methionine [Source:MGI Symbol;Acc:MGI:102480]	0.002714	0.01065	1.477
ENSMUSG00000090919	Pabpc4l	poly(A) binding protein, cytoplasmic 4-like [Source:MGI Symbol;Acc:MGI:3643087]	0.00409	0.01503	1.472
ENSMUSG00000026828	Galnt5	UDP-N-acetyl-alpha-D-galactosamine:polypeptide N-acetylgalactosaminyltransferase 5 [Source:MGI Symbol;Acc:MGI:2179403]	5.423e-05	0.0003505	1.47
ENSMUSG00000058254	Tspan7	tetraspanin 7 [Source:MGI Symbol;Acc:MGI:1298407]	0.0001983	0.001106	1.47
ENSMUSG00000023341	Mx2	MX dynamin-like GTPase 2 [Source:MGI Symbol;Acc:MGI:97244]	5.676e-05	0.0003639	1.466
ENSMUSG00000020875	Hoxb9	homeobox B9 [Source:MGI Symbol;Acc:MGI:96190]	0.0001444	0.0008339	1.466
ENSMUSG00000029699	Ssc4d	scavenger receptor cysteine rich family, 4 domains [Source:MGI Symbol;Acc:MGI:1924709]	0.003288	0.01257	1.459
ENSMUSG00000027078	Ube2l6	ubiquitin-conjugating enzyme E2L 6 [Source:MGI Symbol;Acc:MGI:1914500]	9.248e-09	1.258e-07	1.448
ENSMUSG00000042918	Mamstr	MEF2 activating motif and SAP domain containing transcriptional regulator [Source:MGI Symbol;Acc:MGI:1921740]	4.17e-05	0.000276	1.448
ENSMUSG00000053398	Phgdh	3-phosphoglycerate dehydrogenase [Source:MGI Symbol;Acc:MGI:1355330]	0.0006031	0.002914	1.446
ENSMUSG00000024371	C2	complement component 2 (within H-2S) [Source:MGI Symbol;Acc:MGI:88226]	2.74e-10	4.766e-09	1.445
ENSMUSG00000026043	Col3a1	collagen, type III, alpha 1 [Source:MGI Symbol;Acc:MGI:88453]	7.077e-10	1.15e-08	1.445
ENSMUSG00000017754	Pltp	phospholipid transfer protein [Source:MGI Symbol;Acc:MGI:103151]	6.098e-07	5.908e-06	1.437
ENSMUSG00000041556	Fbxo2	F-box protein 2 [Source:MGI Symbol;Acc:MGI:2446216]	0.00106	0.004762	1.437
ENSMUSG00000030427	Lilra6	leukocyte immunoglobulin-like receptor, subfamily A (with TM domain), member 6 [Source:MGI Symbol;Acc:MGI:1195969]	0.0128	0.03873	1.431
ENSMUSG00000098557	Kctd12	potassium channel tetramerisation domain containing 12 [Source:MGI Symbol;Acc:MGI:2145823]	1.253e-06	1.149e-05	1.429
ENSMUSG00000028671	Gale	galactose-4-epimerase, UDP [Source:MGI Symbol;Acc:MGI:1921496]	0.0003427	0.001788	1.427
ENSMUSG00000050271	Prag1	PEAK1 related kinase activating pseudokinase 1 [Source:MGI Symbol;Acc:MGI:1196223]	8.956e-05	0.0005463	1.42
ENSMUSG00000022220	Adcy4	adenylate cyclase 4 [Source:MGI Symbol;Acc:MGI:99674]	0.008437	0.02748	1.406
ENSMUSG00000043811	Rtn4r	reticulon 4 receptor [Source:MGI Symbol;Acc:MGI:2136886]	0.01599	0.04651	1.379
ENSMUSG00000055809	Dnaaf3	dynein, axonemal assembly factor 3 [Source:MGI Symbol;Acc:MGI:3588207]	0.01307	0.03938	1.378
ENSMUSG00000025776	Crispld1	cysteine-rich secretory protein LCCL domain containing 1 [Source:MGI Symbol;Acc:MGI:1934666]	0.004512	0.01633	1.375
ENSMUSG00000024677	Ms4a6b	membrane-spanning 4-domains, subfamily A, member 6B [Source:MGI Symbol;Acc:MGI:1917024]	1.11e-06	1.028e-05	1.373
ENSMUSG00000028048	Gba	glucosidase, beta, acid [Source:MGI Symbol;Acc:MGI:95665]	6.066e-11	1.168e-09	1.37
ENSMUSG00000048728	Zfp454	zinc finger protein 454 [Source:MGI Symbol;Acc:MGI:2679253]	0.002291	0.009242	1.367
ENSMUSG00000032018	Sc5d	sterol-C5-desaturase [Source:MGI Symbol;Acc:MGI:1353611]	0.001008	0.004578	1.361
ENSMUSG00000026388	3110009E18Rik	RIKEN cDNA 3110009E18 gene [Source:MGI Symbol;Acc:MGI:1920353]	0.03335	0.08479	1.334
ENSMUSG00000024308	Tapbp	TAP binding protein [Source:MGI Symbol;Acc:MGI:1201689]	5.224e-11	1.018e-09	1.319
ENSMUSG00000031149	Praf2	PRA1 domain family 2 [Source:MGI Symbol;Acc:MGI:1859607]	1.146e-08	1.527e-07	1.315
ENSMUSG00000034118	Tpst1	protein-tyrosine sulfotransferase 1 [Source:MGI Symbol;Acc:MGI:1298231]	2.101e-06	1.863e-05	1.311
ENSMUSG00000019539	Rcn3	reticulocalbin 3, EF-hand calcium binding domain [Source:MGI Symbol;Acc:MGI:1277122]	2.753e-05	0.0001907	1.306
ENSMUSG00000025007	Aldh18a1	aldehyde dehydrogenase 18 family, member A1 [Source:MGI Symbol;Acc:MGI:1888908]	5.07e-07	5.001e-06	1.305
ENSMUSG00000087380	2210408F21Rik	RIKEN cDNA 2210408F21 gene [Source:MGI Symbol;Acc:MGI:1920902]	9.625e-05	0.0005849	1.305
ENSMUSG00000020917	Acly	ATP citrate lyase [Source:MGI Symbol;Acc:MGI:103251]	1.277e-08	1.688e-07	1.303
ENSMUSG00000051379	Flrt3	fibronectin leucine rich transmembrane protein 3 [Source:MGI Symbol;Acc:MGI:1918686]	0.0008273	0.003846	1.302
ENSMUSG00000048503	Tmem136	transmembrane protein 136 [Source:MGI Symbol;Acc:MGI:2685030]	0.003991	0.01474	1.292
ENSMUSG00000002343	Armc6	armadillo repeat containing 6 [Source:MGI Symbol;Acc:MGI:1924063]	2.861e-05	0.0001978	1.291
ENSMUSG00000038552	Fndc4	fibronectin type III domain containing 4 [Source:MGI Symbol;Acc:MGI:1917195]	6.237e-09	8.756e-08	1.288
ENSMUSG00000113165	AC115037.1		0.01507	0.04429	1.288
ENSMUSG00000026307	Scly	selenocysteine lyase [Source:MGI Symbol;Acc:MGI:1355310]	3.483e-06	2.935e-05	1.284
ENSMUSG00000014776	Nol3	nucleolar protein 3 (apoptosis repressor with CARD domain) [Source:MGI Symbol;Acc:MGI:1925938]	6.804e-05	0.0004271	1.281
ENSMUSG00000002797	Ggct	gamma-glutamyl cyclotransferase [Source:MGI Symbol;Acc:MGI:95700]	0.01501	0.04412	1.277
ENSMUSG00000039616	Mocos	molybdenum cofactor sulfurase [Source:MGI Symbol;Acc:MGI:1915841]	9.29e-09	1.263e-07	1.272
ENSMUSG00000009731	Kcnd1	potassium voltage-gated channel, Shal-related family, member 1 [Source:MGI Symbol;Acc:MGI:96671]	0.0001112	0.0006655	1.267
ENSMUSG00000064179	Tnnt1	troponin T1, skeletal, slow [Source:MGI Symbol;Acc:MGI:1333868]	0.04732	0.1116	1.265
ENSMUSG00000025792	Slc25a10	solute carrier family 25 (mitochondrial carrier, dicarboxylate transporter), member 10 [Source:MGI Symbol;Acc:MGI:1353497]	1.206e-06	1.109e-05	1.259
ENSMUSG00000024525	Impa2	inositol (myo)-1(or 4)-monophosphatase 2 [Source:MGI Symbol;Acc:MGI:2149728]	0.01038	0.03266	1.259
ENSMUSG00000053460	Ggcx	gamma-glutamyl carboxylase [Source:MGI Symbol;Acc:MGI:1927655]	2.511e-06	2.18e-05	1.254
ENSMUSG00000032359	Ctsh	cathepsin H [Source:MGI Symbol;Acc:MGI:107285]	1.029e-06	9.586e-06	1.25
ENSMUSG00000044770	Scml4	sex comb on midleg-like 4 (Drosophila) [Source:MGI Symbol;Acc:MGI:2446140]	0.001378	0.005971	1.249
ENSMUSG00000031521	Aga	aspartylglucosaminidase [Source:MGI Symbol;Acc:MGI:104873]	6.52e-06	5.143e-05	1.246
ENSMUSG00000030966	Trim21	tripartite motif-containing 21 [Source:MGI Symbol;Acc:MGI:106657]	3.605e-05	0.0002436	1.24
ENSMUSG00000019817	Plagl1	pleiomorphic adenoma gene-like 1 [Source:MGI Symbol;Acc:MGI:1100874]	0.001676	0.007091	1.239
ENSMUSG00000044217	Aqp5	aquaporin 5 [Source:MGI Symbol;Acc:MGI:106215]	0.002592	0.01026	1.239
ENSMUSG00000030272	Camk1	calcium/calmodulin-dependent protein kinase I [Source:MGI Symbol;Acc:MGI:1098535]	2.828e-08	3.524e-07	1.236
ENSMUSG00000032593	Amigo3	adhesion molecule with Ig like domain 3 [Source:MGI Symbol;Acc:MGI:2444854]	0.002984	0.01158	1.23
ENSMUSG00000036412	Arsi	arylsulfatase i [Source:MGI Symbol;Acc:MGI:2670959]	0.01417	0.04206	1.22
ENSMUSG00000029482	Aacs	acetoacetyl-CoA synthetase [Source:MGI Symbol;Acc:MGI:1926144]	1.911e-07	2.059e-06	1.217
ENSMUSG00000053617	Sh3pxd2a	SH3 and PX domains 2A [Source:MGI Symbol;Acc:MGI:1298393]	0.0001281	0.0007537	1.215
ENSMUSG00000026675	Hsd17b7	hydroxysteroid (17-beta) dehydrogenase 7 [Source:MGI Symbol;Acc:MGI:1330808]	0.0003924	0.002005	1.212
ENSMUSG00000026991	Pkp4	plakophilin 4 [Source:MGI Symbol;Acc:MGI:109281]	8.561e-07	8.13e-06	1.208
ENSMUSG00000056418	BC043934	cDNA sequence BC043934 [Source:MGI Symbol;Acc:MGI:2679715]	0.01426	0.04225	1.207
ENSMUSG00000028641	P3h1	prolyl 3-hydroxylase 1 [Source:MGI Symbol;Acc:MGI:1888921]	1.237e-07	1.375e-06	1.206
ENSMUSG00000044350	Lacc1	laccase (multicopper oxidoreductase) domain containing 1 [Source:MGI Symbol;Acc:MGI:2445077]	1.729e-06	1.556e-05	1.206
ENSMUSG00000027859	Ngf	nerve growth factor [Source:MGI Symbol;Acc:MGI:97321]	0.04578	0.1087	1.204
ENSMUSG00000042804	Gpr153	G protein-coupled receptor 153 [Source:MGI Symbol;Acc:MGI:1916157]	9.906e-06	7.569e-05	1.194
ENSMUSG00000038605	Samd10	sterile alpha motif domain containing 10 [Source:MGI Symbol;Acc:MGI:2443872]	0.0009705	0.004424	1.192
ENSMUSG00000092511	Gm20547	predicted gene 20547 [Source:MGI Symbol;Acc:MGI:5142012]	0.0001876	0.001053	1.187
ENSMUSG00000038984	Tspyl5	testis-specific protein, Y-encoded-like 5 [Source:MGI Symbol;Acc:MGI:2442458]	0.03896	0.09595	1.185
ENSMUSG00000090231	Cfb	complement factor B [Source:MGI Symbol;Acc:MGI:105975]	0.0002716	0.00146	1.183
ENSMUSG00000093315	Mir5114	microRNA 5114 [Source:MGI Symbol;Acc:MGI:4950434]	0.01672	0.04822	1.18
ENSMUSG00000025993	Slc40a1	solute carrier family 40 (iron-regulated transporter), member 1 [Source:MGI Symbol;Acc:MGI:1315204]	0.0001139	0.0006788	1.178
ENSMUSG00000049001	Ndnf	neuron-derived neurotrophic factor [Source:MGI Symbol;Acc:MGI:1915419]	0.0017	0.007179	1.178
ENSMUSG00000004270	Lpcat3	lysophosphatidylcholine acyltransferase 3 [Source:MGI Symbol;Acc:MGI:1315211]	7.836e-08	9.067e-07	1.174
ENSMUSG00000025736	Jmjd8	jumonji domain containing 8 [Source:MGI Symbol;Acc:MGI:1919356]	4.753e-07	4.73e-06	1.172
ENSMUSG00000025137	Pcyt2	phosphate cytidylyltransferase 2, ethanolamine [Source:MGI Symbol;Acc:MGI:1915921]	0.0001227	0.0007252	1.172
ENSMUSG00000032009	Sesn3	sestrin 3 [Source:MGI Symbol;Acc:MGI:1922997]	0.0001193	0.0007086	1.169
ENSMUSG00000027195	Hsd17b12	hydroxysteroid (17-beta) dehydrogenase 12 [Source:MGI Symbol;Acc:MGI:1926967]	1.894e-06	1.692e-05	1.168
ENSMUSG00000025512	Chid1	chitinase domain containing 1 [Source:MGI Symbol;Acc:MGI:1915288]	1.39e-05	0.0001034	1.167
ENSMUSG00000023032	Slc4a8	solute carrier family 4 (anion exchanger), member 8 [Source:MGI Symbol;Acc:MGI:1928745]	0.01655	0.04782	1.167
ENSMUSG00000027313	Chac1	ChaC, cation transport regulator 1 [Source:MGI Symbol;Acc:MGI:1916315]	0.006563	0.0223	1.166
ENSMUSG00000003528	Slc25a1	solute carrier family 25 (mitochondrial carrier, citrate transporter), member 1 [Source:MGI Symbol;Acc:MGI:1345283]	2.023e-06	1.798e-05	1.162
ENSMUSG00000006378	Gcat	glycine C-acetyltransferase (2-amino-3-ketobutyrate-coenzyme A ligase) [Source:MGI Symbol;Acc:MGI:1349389]	0.0004324	0.002183	1.162
ENSMUSG00000027634	Ndrg3	N-myc downstream regulated gene 3 [Source:MGI Symbol;Acc:MGI:1352499]	1.953e-07	2.1e-06	1.161
ENSMUSG00000025453	Nnt	nicotinamide nucleotide transhydrogenase [Source:MGI Symbol;Acc:MGI:109279]	3.558e-06	2.991e-05	1.161
ENSMUSG00000022816	Fstl1	follistatin-like 1 [Source:MGI Symbol;Acc:MGI:102793]	0.0001213	0.0007186	1.161
ENSMUSG00000072235	Tuba1a	tubulin, alpha 1A [Source:MGI Symbol;Acc:MGI:98869]	1.663e-05	0.0001215	1.16
ENSMUSG00000072966	Gprasp2	G protein-coupled receptor associated sorting protein 2 [Source:MGI Symbol;Acc:MGI:2442071]	0.03041	0.07847	1.159
ENSMUSG00000073411	H2-D1	histocompatibility 2, D region locus 1 [Source:MGI Symbol;Acc:MGI:95896]	2.963e-07	3.078e-06	1.157
ENSMUSG00000038020	Rapgefl1	Rap guanine nucleotide exchange factor (GEF)-like 1 [Source:MGI Symbol;Acc:MGI:3611446]	0.02242	0.06133	1.157
ENSMUSG00000032806	Slc10a3	solute carrier family 10 (sodium/bile acid cotransporter family), member 3 [Source:MGI Symbol;Acc:MGI:95048]	4.957e-06	4.01e-05	1.155
ENSMUSG00000010051	Hyal1	hyaluronoglucosaminidase 1 [Source:MGI Symbol;Acc:MGI:96298]	0.0001989	0.001109	1.149
ENSMUSG00000029569	Tmem168	transmembrane protein 168 [Source:MGI Symbol;Acc:MGI:1921794]	4.877e-07	4.831e-06	1.145
ENSMUSG00000034157	Cipc	CLOCK interacting protein, circadian [Source:MGI Symbol;Acc:MGI:1919185]	1.371e-06	1.248e-05	1.144
ENSMUSG00000005161	Prdx2	peroxiredoxin 2 [Source:MGI Symbol;Acc:MGI:109486]	1.035e-08	1.393e-07	1.143
ENSMUSG00000031398	Plxna3	plexin A3 [Source:MGI Symbol;Acc:MGI:107683]	0.0004422	0.002227	1.141
ENSMUSG00000025533	Asl	argininosuccinate lyase [Source:MGI Symbol;Acc:MGI:88084]	1.182e-05	8.895e-05	1.139
ENSMUSG00000041084	Ostc	oligosaccharyltransferase complex subunit (non-catalytic) [Source:MGI Symbol;Acc:MGI:1913607]	4.307e-06	3.551e-05	1.138
ENSMUSG00000020541	Tom1l1	target of myb1-like 1 (chicken) [Source:MGI Symbol;Acc:MGI:1919193]	0.001542	0.006596	1.123
ENSMUSG00000022462	Slc38a2	solute carrier family 38, member 2 [Source:MGI Symbol;Acc:MGI:1915010]	1.816e-09	2.76e-08	1.116
ENSMUSG00000034997	Htr2a	5-hydroxytryptamine (serotonin) receptor 2A [Source:MGI Symbol;Acc:MGI:109521]	0.00758	0.02517	1.116
ENSMUSG00000033991	Ttc37	tetratricopeptide repeat domain 37 [Source:MGI Symbol;Acc:MGI:2679923]	2.516e-06	2.183e-05	1.114
ENSMUSG00000032418	Me1	malic enzyme 1, NADP(+)-dependent, cytosolic [Source:MGI Symbol;Acc:MGI:97043]	0.003322	0.01268	1.114
ENSMUSG00000039239	Tgfb2	transforming growth factor, beta 2 [Source:MGI Symbol;Acc:MGI:98726]	0.0007261	0.00344	1.113
ENSMUSG00000029992	Gfpt1	glutamine fructose-6-phosphate transaminase 1 [Source:MGI Symbol;Acc:MGI:95698]	1.61e-05	0.0001181	1.112
ENSMUSG00000036775	Decr2	2-4-dienoyl-Coenzyme A reductase 2, peroxisomal [Source:MGI Symbol;Acc:MGI:1347059]	0.0002298	0.001257	1.111
ENSMUSG00000028214	Gem	GTP binding protein (gene overexpressed in skeletal muscle) [Source:MGI Symbol;Acc:MGI:99844]	0.001285	0.005616	1.111
ENSMUSG00000039157	Fam102a	family with sequence similarity 102, member A [Source:MGI Symbol;Acc:MGI:2138935]	0.0007746	0.003634	1.109
ENSMUSG00000092218	Gm20529	predicted gene 20529 [Source:MGI Symbol;Acc:MGI:5141994]	0.01386	0.04128	1.109
ENSMUSG00000067212	H2-T23	histocompatibility 2, T region locus 23 [Source:MGI Symbol;Acc:MGI:95957]	7.33e-08	8.535e-07	1.108
ENSMUSG00000000184	Ccnd2	cyclin D2 [Source:MGI Symbol;Acc:MGI:88314]	0.000231	0.001262	1.108
ENSMUSG00000040147	Maob	monoamine oxidase B [Source:MGI Symbol;Acc:MGI:96916]	0.003292	0.01258	1.101
ENSMUSG00000040618	Pck2	phosphoenolpyruvate carboxykinase 2 (mitochondrial) [Source:MGI Symbol;Acc:MGI:1860456]	0.000372	0.00192	1.1
ENSMUSG00000047757	Fancb	Fanconi anemia, complementation group B [Source:MGI Symbol;Acc:MGI:2448558]	0.02138	0.059	1.095
ENSMUSG00000055541	Lair1	leukocyte-associated Ig-like receptor 1 [Source:MGI Symbol;Acc:MGI:105492]	9.136e-06	7.023e-05	1.093
ENSMUSG00000023882	Zfp54	zinc finger protein 54 [Source:MGI Symbol;Acc:MGI:99201]	0.04264	0.1027	1.092
ENSMUSG00000031628	Casp3	caspase 3 [Source:MGI Symbol;Acc:MGI:107739]	0.0001016	0.0006139	1.091
ENSMUSG00000097715	Gpr137b-ps	G protein-coupled receptor 137B, pseudogene [Source:MGI Symbol;Acc:MGI:3710533]	1.291e-06	1.181e-05	1.09
ENSMUSG00000075602	Ly6a	lymphocyte antigen 6 complex, locus A [Source:MGI Symbol;Acc:MGI:107527]	0.0003508	0.001826	1.089
ENSMUSG00000094622	Gm3055	predicted gene 3055 [Source:MGI Symbol;Acc:MGI:3809197]	0.2891	0.4404	1.089
ENSMUSG00000006717	Acot13	acyl-CoA thioesterase 13 [Source:MGI Symbol;Acc:MGI:1914084]	0.0002224	0.001221	1.088
ENSMUSG00000028443	Nudt2	nudix (nucleoside diphosphate linked moiety X)-type motif 2 [Source:MGI Symbol;Acc:MGI:1913651]	0.001557	0.00664	1.087
ENSMUSG00000071037	Camkmt	calmodulin-lysine N-methyltransferase [Source:MGI Symbol;Acc:MGI:1920832]	0.03364	0.08535	1.087
ENSMUSG00000030872	Gga2	golgi associated, gamma adaptin ear containing, ARF binding protein 2 [Source:MGI Symbol;Acc:MGI:1921355]	2.466e-05	0.0001732	1.085
ENSMUSG00000069662	Marcks	myristoylated alanine rich protein kinase C substrate [Source:MGI Symbol;Acc:MGI:96907]	0.0004261	0.002157	1.085
ENSMUSG00000036983	Tfb1m	transcription factor B1, mitochondrial [Source:MGI Symbol;Acc:MGI:2146851]	0.02259	0.0617	1.085
ENSMUSG00000021703	Serinc5	serine incorporator 5 [Source:MGI Symbol;Acc:MGI:2444223]	0.00448	0.01624	1.083
ENSMUSG00000086363	A330102I10Rik	RIKEN cDNA A330102I10 gene [Source:MGI Symbol;Acc:MGI:1925170]	0.01805	0.05128	1.083
ENSMUSG00000025076	Casp7	caspase 7 [Source:MGI Symbol;Acc:MGI:109383]	0.0002912	0.001553	1.078
ENSMUSG00000028927	Padi2	peptidyl arginine deiminase, type II [Source:MGI Symbol;Acc:MGI:1338892]	0.03549	0.08916	1.078
ENSMUSG00000015013	Trappc2l	trafficking protein particle complex 2-like [Source:MGI Symbol;Acc:MGI:1916295]	1.479e-05	0.0001094	1.076
ENSMUSG00000034807	Colgalt1	collagen beta(1-O)galactosyltransferase 1 [Source:MGI Symbol;Acc:MGI:1924348]	4.262e-07	4.282e-06	1.075
ENSMUSG00000027784	Ppm1l	protein phosphatase 1 (formerly 2C)-like [Source:MGI Symbol;Acc:MGI:2139740]	0.01627	0.04718	1.074
ENSMUSG00000034591	Slc41a2	solute carrier family 41, member 2 [Source:MGI Symbol;Acc:MGI:2442940]	2.203e-06	1.94e-05	1.07
ENSMUSG00000026829	Gbgt1	globoside alpha-1,3-N-acetylgalactosaminyltransferase 1 [Source:MGI Symbol;Acc:MGI:2449143]	0.01335	0.0401	1.066
ENSMUSG00000026433	Rab29	RAB29, member RAS oncogene family [Source:MGI Symbol;Acc:MGI:2385107]	8.048e-05	0.0004964	1.064
ENSMUSG00000070284	Gmppb	GDP-mannose pyrophosphorylase B [Source:MGI Symbol;Acc:MGI:2660880]	0.0001081	0.0006493	1.064
ENSMUSG00000001424	Snd1	staphylococcal nuclease and tudor domain containing 1 [Source:MGI Symbol;Acc:MGI:1929266]	4.365e-07	4.374e-06	1.063
ENSMUSG00000021957	Tkt	transketolase [Source:MGI Symbol;Acc:MGI:105992]	3.095e-05	0.0002119	1.062
ENSMUSG00000043313	Pcdhb19	protocadherin beta 19 [Source:MGI Symbol;Acc:MGI:2136757]	0.003441	0.01308	1.061
ENSMUSG00000037278	Tmem97	transmembrane protein 97 [Source:MGI Symbol;Acc:MGI:1916321]	0.0005847	0.002837	1.058
ENSMUSG00000078350	Smim1	small integral membrane protein 1 [Source:MGI Symbol;Acc:MGI:1916109]	0.03782	0.09372	1.057
ENSMUSG00000036333	Kidins220	kinase D-interacting substrate 220 [Source:MGI Symbol;Acc:MGI:1924730]	0.0002584	0.001397	1.056
ENSMUSG00000033722	BC034090	cDNA sequence BC034090 [Source:MGI Symbol;Acc:MGI:2672904]	0.0009043	0.004163	1.056
ENSMUSG00000025151	Maged1	melanoma antigen, family D, 1 [Source:MGI Symbol;Acc:MGI:1930187]	7.969e-06	6.196e-05	1.054
ENSMUSG00000031561	Tenm3	teneurin transmembrane protein 3 [Source:MGI Symbol;Acc:MGI:1345183]	0.01091	0.03401	1.05
ENSMUSG00000021611	Tert	telomerase reverse transcriptase [Source:MGI Symbol;Acc:MGI:1202709]	0.007338	0.02451	1.049
ENSMUSG00000024534	Sncaip	synuclein, alpha interacting protein (synphilin) [Source:MGI Symbol;Acc:MGI:1915097]	0.01326	0.03987	1.049
ENSMUSG00000031924	Cyb5b	cytochrome b5 type B [Source:MGI Symbol;Acc:MGI:1913677]	1.372e-05	0.0001022	1.048
ENSMUSG00000020593	Lpin1	lipin 1 [Source:MGI Symbol;Acc:MGI:1891340]	5.946e-06	4.72e-05	1.045
ENSMUSG00000033400	Agl	amylo-1,6-glucosidase, 4-alpha-glucanotransferase [Source:MGI Symbol;Acc:MGI:1924809]	3.608e-05	0.0002438	1.045
ENSMUSG00000054863	Fam19a5	family with sequence similarity 19, member A5 [Source:MGI Symbol;Acc:MGI:2146182]	0.04227	0.1022	1.041
ENSMUSG00000006342	Susd2	sushi domain containing 2 [Source:MGI Symbol;Acc:MGI:1918983]	0.0007817	0.003662	1.039
ENSMUSG00000021643	Serf1	small EDRK-rich factor 1 [Source:MGI Symbol;Acc:MGI:1337114]	0.005947	0.02056	1.037
ENSMUSG00000022574	Naprt	nicotinate phosphoribosyltransferase [Source:MGI Symbol;Acc:MGI:2442664]	0.0017	0.007179	1.035
ENSMUSG00000097919	Gm27021	predicted gene, 27021 [Source:MGI Symbol;Acc:MGI:5504136]	0.03909	0.0962	1.034
ENSMUSG00000022074	Tnfrsf10b	tumor necrosis factor receptor superfamily, member 10b [Source:MGI Symbol;Acc:MGI:1341090]	0.0007955	0.003716	1.032
ENSMUSG00000010358	Ifi35	interferon-induced protein 35 [Source:MGI Symbol;Acc:MGI:1917360]	3.067e-05	0.0002103	1.031
ENSMUSG00000005087	Cd44	CD44 antigen [Source:MGI Symbol;Acc:MGI:88338]	0.001366	0.005924	1.03
ENSMUSG00000030282	Cmas	cytidine monophospho-N-acetylneuraminic acid synthetase [Source:MGI Symbol;Acc:MGI:1337124]	2.933e-05	0.0002021	1.029
ENSMUSG00000030615	Tmem126a	transmembrane protein 126A [Source:MGI Symbol;Acc:MGI:1913521]	0.001231	0.00542	1.029
ENSMUSG00000062190	Lancl2	LanC (bacterial lantibiotic synthetase component C)-like 2 [Source:MGI Symbol;Acc:MGI:1919085]	0.0001119	0.0006692	1.028
ENSMUSG00000025366	Esyt1	extended synaptotagmin-like protein 1 [Source:MGI Symbol;Acc:MGI:1344426]	7.015e-06	5.506e-05	1.026
ENSMUSG00000052957	Gas1	growth arrest specific 1 [Source:MGI Symbol;Acc:MGI:95655]	8.684e-05	0.000532	1.026
ENSMUSG00000103392	Gm38303	predicted gene, 38303 [Source:MGI Symbol;Acc:MGI:5611531]	0.002324	0.009346	1.024
ENSMUSG00000036639	Nudt1	nudix (nucleoside diphosphate linked moiety X)-type motif 1 [Source:MGI Symbol;Acc:MGI:109280]	0.004169	0.01529	1.024
ENSMUSG00000024413	Npc1	Niemann-Pick type C1 [Source:MGI Symbol;Acc:MGI:1097712]	4.608e-06	3.761e-05	1.023
ENSMUSG00000052605	Isoc2b	isochorismatase domain containing 2b [Source:MGI Symbol;Acc:MGI:1914691]	0.003116	0.01201	1.023
ENSMUSG00000035151	Elmod2	ELMO/CED-12 domain containing 2 [Source:MGI Symbol;Acc:MGI:2445165]	5.602e-06	4.463e-05	1.021
ENSMUSG00000092341	Malat1	metastasis associated lung adenocarcinoma transcript 1 (non-coding RNA) [Source:MGI Symbol;Acc:MGI:1919539]	0.0001377	0.0008003	1.021
ENSMUSG00000042155	Klhl23	kelch-like 23 [Source:MGI Symbol;Acc:MGI:2683536]	0.02213	0.06068	1.021
ENSMUSG00000046818	Ddit4l	DNA-damage-inducible transcript 4-like [Source:MGI Symbol;Acc:MGI:1920534]	2.876e-05	0.0001986	1.019
ENSMUSG00000028657	Ppt1	palmitoyl-protein thioesterase 1 [Source:MGI Symbol;Acc:MGI:1298204]	5.879e-05	0.0003755	1.019
ENSMUSG00000028919	Arhgef19	Rho guanine nucleotide exchange factor (GEF) 19 [Source:MGI Symbol;Acc:MGI:1925912]	0.0005989	0.002898	1.018
ENSMUSG00000040811	Eml2	echinoderm microtubule associated protein like 2 [Source:MGI Symbol;Acc:MGI:1919455]	0.002856	0.01114	1.018
ENSMUSG00000086324	Gm15564	predicted gene 15564 [Source:MGI Symbol;Acc:MGI:3783013]	0.007161	0.02402	1.018
ENSMUSG00000020658	Efr3b	EFR3 homolog B [Source:MGI Symbol;Acc:MGI:2444851]	0.0165	0.04771	1.017
ENSMUSG00000037251	Pomk	protein-O-mannose kinase [Source:MGI Symbol;Acc:MGI:1921903]	5.469e-07	5.355e-06	1.015
ENSMUSG00000015335	Zdhhc12	zinc finger, DHHC domain containing 12 [Source:MGI Symbol;Acc:MGI:1913470]	0.0003702	0.001913	1.015
ENSMUSG00000028385	Snx30	sorting nexin family member 30 [Source:MGI Symbol;Acc:MGI:2443882]	2.479e-05	0.000174	1.014
ENSMUSG00000026187	Xrcc5	X-ray repair complementing defective repair in Chinese hamster cells 5 [Source:MGI Symbol;Acc:MGI:104517]	0.001672	0.007082	1.013
ENSMUSG00000073002	Vamp5	vesicle-associated membrane protein 5 [Source:MGI Symbol;Acc:MGI:1858622]	0.00862	0.02797	1.013
ENSMUSG00000029401	Rilpl2	Rab interacting lysosomal protein-like 2 [Source:MGI Symbol;Acc:MGI:1933112]	0.0001549	0.000889	1.011
ENSMUSG00000028159	Dapp1	dual adaptor for phosphotyrosine and 3-phosphoinositides 1 [Source:MGI Symbol;Acc:MGI:1347063]	0.002739	0.01074	1.01
ENSMUSG00000032717	Mdfi	MyoD family inhibitor [Source:MGI Symbol;Acc:MGI:107687]	0.03924	0.09651	1.01
ENSMUSG00000060519	Tor3a	torsin family 3, member A [Source:MGI Symbol;Acc:MGI:1353652]	2.558e-06	2.217e-05	1.009
ENSMUSG00000047557	Lxn	latexin [Source:MGI Symbol;Acc:MGI:107633]	1.013e-05	7.723e-05	1.009
ENSMUSG00000041238	Rbbp8	retinoblastoma binding protein 8, endonuclease [Source:MGI Symbol;Acc:MGI:2442995]	7.479e-05	0.0004647	1.007
ENSMUSG00000051232	Tmem199	transmembrane protein 199 [Source:MGI Symbol;Acc:MGI:2144113]	0.003286	0.01256	1.006
ENSMUSG00000030096	Slc6a6	solute carrier family 6 (neurotransmitter transporter, taurine), member 6 [Source:MGI Symbol;Acc:MGI:98488]	5.177e-06	4.162e-05	1.004
ENSMUSG00000026211	Obsl1	obscurin-like 1 [Source:MGI Symbol;Acc:MGI:2138628]	0.003876	0.01438	1.003
ENSMUSG00000021550	2210016F16Rik	RIKEN cDNA 2210016F16 gene [Source:MGI Symbol;Acc:MGI:1917403]	2.604e-05	0.0001816	1.001
ENSMUSG00000040829	Zmynd15	zinc finger, MYND-type containing 15 [Source:MGI Symbol;Acc:MGI:3603821]	0.02449	0.06581	1.001
ENSMUSG00000025337	Sbds	SBDS ribosome assembly guanine nucleotide exchange factor [Source:MGI Symbol;Acc:MGI:1913961]	4.166e-06	3.455e-05	-1.001
ENSMUSG00000023942	Slc29a1	solute carrier family 29 (nucleoside transporters), member 1 [Source:MGI Symbol;Acc:MGI:1927073]	0.0001548	0.0008888	-1.001
ENSMUSG00000024812	Tjp2	tight junction protein 2 [Source:MGI Symbol;Acc:MGI:1341872]	0.01756	0.05012	-1.003
ENSMUSG00000020101	Vsir	V-set immunoregulatory receptor [Source:MGI Symbol;Acc:MGI:1921298]	6.105e-07	5.912e-06	-1.004
ENSMUSG00000040430	Pitpnc1	phosphatidylinositol transfer protein, cytoplasmic 1 [Source:MGI Symbol;Acc:MGI:1919045]	0.0002922	0.001556	-1.009
ENSMUSG00000020325	Fstl3	follistatin-like 3 [Source:MGI Symbol;Acc:MGI:1890391]	0.00173	0.007284	-1.011
ENSMUSG00000025509	Pnpla2	patatin-like phospholipase domain containing 2 [Source:MGI Symbol;Acc:MGI:1914103]	1.005e-06	9.383e-06	-1.012
ENSMUSG00000009418	Nav1	neuron navigator 1 [Source:MGI Symbol;Acc:MGI:2183683]	0.001152	0.005124	-1.012
ENSMUSG00000032727	Mier3	MIER family member 3 [Source:MGI Symbol;Acc:MGI:2442317]	8.427e-06	6.517e-05	-1.013
ENSMUSG00000010721	Lmbr1	limb region 1 [Source:MGI Symbol;Acc:MGI:1861746]	3.282e-05	0.0002237	-1.015
ENSMUSG00000022791	Tnk2	tyrosine kinase, non-receptor, 2 [Source:MGI Symbol;Acc:MGI:1858308]	0.001544	0.006601	-1.015
ENSMUSG00000010142	Tnfrsf13b	tumor necrosis factor receptor superfamily, member 13b [Source:MGI Symbol;Acc:MGI:1889411]	0.004317	0.01572	-1.015
ENSMUSG00000027318	Adam33	a disintegrin and metallopeptidase domain 33 [Source:MGI Symbol;Acc:MGI:1341813]	0.02147	0.05918	-1.015
ENSMUSG00000040771	Oard1	O-acyl-ADP-ribose deacylase 1 [Source:MGI Symbol;Acc:MGI:2146818]	2.399e-05	0.0001693	-1.017
ENSMUSG00000032295	Man2c1	mannosidase, alpha, class 2C, member 1 [Source:MGI Symbol;Acc:MGI:1920994]	0.0004141	0.002101	-1.017
ENSMUSG00000029208	Guf1	GUF1 homolog, GTPase [Source:MGI Symbol;Acc:MGI:2140726]	4.199e-05	0.0002775	-1.018
ENSMUSG00000093575	Gm20695	predicted gene 20695 [Source:MGI Symbol;Acc:MGI:5313142]	0.001039	0.004685	-1.02
ENSMUSG00000028683	Eif2b3	eukaryotic translation initiation factor 2B, subunit 3 [Source:MGI Symbol;Acc:MGI:1313286]	1.54e-05	0.0001136	-1.021
ENSMUSG00000042510	AA986860	expressed sequence AA986860 [Source:MGI Symbol;Acc:MGI:2138143]	0.03658	0.09129	-1.022
ENSMUSG00000037370	Enpp1	ectonucleotide pyrophosphatase/phosphodiesterase 1 [Source:MGI Symbol;Acc:MGI:97370]	2.055e-05	0.0001472	-1.024
ENSMUSG00000017446	C1qtnf1	C1q and tumor necrosis factor related protein 1 [Source:MGI Symbol;Acc:MGI:1919254]	0.0006486	0.003111	-1.024
ENSMUSG00000037971	1110032A03Rik	RIKEN cDNA 1110032A03 gene [Source:MGI Symbol;Acc:MGI:1915971]	0.0003374	0.001767	-1.025
ENSMUSG00000020648	Dus4l	dihydrouridine synthase 4-like (S. cerevisiae) [Source:MGI Symbol;Acc:MGI:1919166]	0.005697	0.01984	-1.025
ENSMUSG00000018143	Mafk	v-maf musculoaponeurotic fibrosarcoma oncogene family, protein K (avian) [Source:MGI Symbol;Acc:MGI:99951]	1.371e-05	0.0001022	-1.028
ENSMUSG00000000732	Icosl	icos ligand [Source:MGI Symbol;Acc:MGI:1354701]	0.00376	0.01404	-1.028
ENSMUSG00000021699	Pde4d	phosphodiesterase 4D, cAMP specific [Source:MGI Symbol;Acc:MGI:99555]	0.007345	0.02452	-1.028
ENSMUSG00000029062	Cdk11b	cyclin-dependent kinase 11B [Source:MGI Symbol;Acc:MGI:88353]	2.763e-06	2.381e-05	-1.029
ENSMUSG00000047067	Dusp28	dual specificity phosphatase 28 [Source:MGI Symbol;Acc:MGI:1914696]	0.001888	0.00784	-1.029
ENSMUSG00000059834	Sclt1	sodium channel and clathrin linker 1 [Source:MGI Symbol;Acc:MGI:1914411]	0.004031	0.01486	-1.03
ENSMUSG00000058392	Rrp1b	ribosomal RNA processing 1 homolog B (S. cerevisiae) [Source:MGI Symbol;Acc:MGI:1919712]	0.0008407	0.0039	-1.032
ENSMUSG00000046562	Unc119b	unc-119 lipid binding chaperone B [Source:MGI Symbol;Acc:MGI:2147162]	1.53e-06	1.386e-05	-1.033
ENSMUSG00000026584	Scyl3	SCY1-like 3 (S. cerevisiae) [Source:MGI Symbol;Acc:MGI:1921385]	8.218e-06	6.371e-05	-1.034
ENSMUSG00000033713	Foxn3	forkhead box N3 [Source:MGI Symbol;Acc:MGI:1918625]	5.014e-05	0.0003265	-1.036
ENSMUSG00000085793	Lin52	lin-52 homolog (C. elegans) [Source:MGI Symbol;Acc:MGI:3045391]	0.0003209	0.001692	-1.037
ENSMUSG00000020092	Pald1	phosphatase domain containing, paladin 1 [Source:MGI Symbol;Acc:MGI:1351623]	0.0002315	0.001265	-1.04
ENSMUSG00000053897	Slc39a8	solute carrier family 39 (metal ion transporter), member 8 [Source:MGI Symbol;Acc:MGI:1914797]	0.0009114	0.004191	-1.04
ENSMUSG00000032368	Zic1	zinc finger protein of the cerebellum 1 [Source:MGI Symbol;Acc:MGI:106683]	0.007048	0.02369	-1.043
ENSMUSG00000032594	Ip6k1	inositol hexaphosphate kinase 1 [Source:MGI Symbol;Acc:MGI:1351633]	6.943e-07	6.667e-06	-1.044
ENSMUSG00000061143	Maml3	mastermind like 3 (Drosophila) [Source:MGI Symbol;Acc:MGI:2389461]	0.005898	0.02043	-1.045
ENSMUSG00000038582	Pptc7	PTC7 protein phosphatase homolog [Source:MGI Symbol;Acc:MGI:2444593]	2.022e-05	0.0001451	-1.048
ENSMUSG00000042272	Sestd1	SEC14 and spectrin domains 1 [Source:MGI Symbol;Acc:MGI:1916262]	5.993e-08	7.115e-07	-1.049
ENSMUSG00000041130	Zfp598	zinc finger protein 598 [Source:MGI Symbol;Acc:MGI:2670965]	0.0001033	0.0006232	-1.049
ENSMUSG00000000693	Loxl3	lysyl oxidase-like 3 [Source:MGI Symbol;Acc:MGI:1337004]	0.0003819	0.00196	-1.049
ENSMUSG00000005417	Mprip	myosin phosphatase Rho interacting protein [Source:MGI Symbol;Acc:MGI:1349438]	3.013e-07	3.12e-06	-1.051
ENSMUSG00000026825	Dnm1	dynamin 1 [Source:MGI Symbol;Acc:MGI:107384]	0.0002085	0.001154	-1.051
ENSMUSG00000028031	Dkk2	dickkopf WNT signaling pathway inhibitor 2 [Source:MGI Symbol;Acc:MGI:1890663]	0.0105	0.03295	-1.051
ENSMUSG00000033278	Ptprm	protein tyrosine phosphatase, receptor type, M [Source:MGI Symbol;Acc:MGI:102694]	1.64e-05	0.0001201	-1.053
ENSMUSG00000032470	Mras	muscle and microspikes RAS [Source:MGI Symbol;Acc:MGI:1100856]	0.007969	0.02621	-1.054
ENSMUSG00000025212	Sfxn3	sideroflexin 3 [Source:MGI Symbol;Acc:MGI:2137679]	4.085e-05	0.0002715	-1.056
ENSMUSG00000021067	Sav1	salvador family WW domain containing 1 [Source:MGI Symbol;Acc:MGI:1927144]	1.01e-05	7.708e-05	-1.061
ENSMUSG00000030527	Crtc3	CREB regulated transcription coactivator 3 [Source:MGI Symbol;Acc:MGI:1917711]	8.536e-05	0.0005235	-1.064
ENSMUSG00000090952	Gm17251	predicted gene, 17251 [Source:MGI Symbol;Acc:MGI:4936885]	0.03952	0.09704	-1.064
ENSMUSG00000023007	Prpf40b	pre-mRNA processing factor 40B [Source:MGI Symbol;Acc:MGI:1925583]	6.347e-05	0.0004018	-1.066
ENSMUSG00000038022	Fam188b	family with sequence similarity 188, member B [Source:MGI Symbol;Acc:MGI:3583959]	0.0003759	0.001937	-1.066
ENSMUSG00000025409	Mbd6	methyl-CpG binding domain protein 6 [Source:MGI Symbol;Acc:MGI:106378]	0.0001393	0.0008078	-1.068
ENSMUSG00000055044	Pdlim1	PDZ and LIM domain 1 (elfin) [Source:MGI Symbol;Acc:MGI:1860611]	0.0009071	0.004173	-1.07
ENSMUSG00000105957	Gm43254	predicted gene 43254 [Source:MGI Symbol;Acc:MGI:5663391]	0.02348	0.06369	-1.072
ENSMUSG00000044730	9930104L06Rik	RIKEN cDNA 9930104L06 gene [Source:MGI Symbol;Acc:MGI:3041172]	2.559e-05	0.0001788	-1.073
ENSMUSG00000034587	8430429K09Rik	RIKEN cDNA 8430429K09 gene [Source:MGI Symbol;Acc:MGI:1918773]	0.003093	0.01195	-1.074
ENSMUSG00000006369	Fbln1	fibulin 1 [Source:MGI Symbol;Acc:MGI:95487]	0.0001891	0.001061	-1.08
ENSMUSG00000021215	Net1	neuroepithelial cell transforming gene 1 [Source:MGI Symbol;Acc:MGI:1927138]	0.02314	0.06295	-1.081
ENSMUSG00000032411	Tfdp2	transcription factor Dp 2 [Source:MGI Symbol;Acc:MGI:107167]	7.327e-05	0.000456	-1.083
ENSMUSG00000026313	Hdac4	histone deacetylase 4 [Source:MGI Symbol;Acc:MGI:3036234]	1.619e-05	0.0001187	-1.084
ENSMUSG00000014077	Chp1	calcineurin-like EF hand protein 1 [Source:MGI Symbol;Acc:MGI:1927185]	3.355e-06	2.835e-05	-1.09
ENSMUSG00000032702	Kank1	KN motif and ankyrin repeat domains 1 [Source:MGI Symbol;Acc:MGI:2147707]	3.281e-05	0.0002237	-1.094
ENSMUSG00000062822	4833420G17Rik	RIKEN cDNA 4833420G17 gene [Source:MGI Symbol;Acc:MGI:1914642]	2.958e-07	3.075e-06	-1.097
ENSMUSG00000034066	Farp2	FERM, RhoGEF and pleckstrin domain protein 2 [Source:MGI Symbol;Acc:MGI:2385126]	3.63e-05	0.0002449	-1.097
ENSMUSG00000031538	Plat	plasminogen activator, tissue [Source:MGI Symbol;Acc:MGI:97610]	1.415e-05	0.0001051	-1.099
ENSMUSG00000104214	Gm36638	predicted gene, 36638 [Source:MGI Symbol;Acc:MGI:5595797]	0.5129	NA	-1.1
ENSMUSG00000025508	Rplp2	ribosomal protein, large P2 [Source:MGI Symbol;Acc:MGI:1914436]	0.0003407	0.001782	-1.101
ENSMUSG00000028559	Osbpl9	oxysterol binding protein-like 9 [Source:MGI Symbol;Acc:MGI:1923784]	9.847e-08	1.117e-06	-1.103
ENSMUSG00000028188	Spata1	spermatogenesis associated 1 [Source:MGI Symbol;Acc:MGI:1918201]	0.01516	0.0445	-1.105
ENSMUSG00000018001	Cyth3	cytohesin 3 [Source:MGI Symbol;Acc:MGI:1335107]	1.306e-07	1.449e-06	-1.106
ENSMUSG00000031765	Mt1	metallothionein 1 [Source:MGI Symbol;Acc:MGI:97171]	0.001148	0.005114	-1.106
ENSMUSG00000037259	Dzank1	double zinc ribbon and ankyrin repeat domains 1 [Source:MGI Symbol;Acc:MGI:2139080]	0.02091	0.05795	-1.106
ENSMUSG00000005533	Igf1r	insulin-like growth factor I receptor [Source:MGI Symbol;Acc:MGI:96433]	0.0006173	0.002976	-1.11
ENSMUSG00000049625	Tifab	TRAF-interacting protein with forkhead-associated domain, family member B [Source:MGI Symbol;Acc:MGI:2385852]	0.0003024	0.001604	-1.111
ENSMUSG00000104950	4833413G10Rik	RIKEN cDNA 4833413G10 gene [Source:MGI Symbol;Acc:MGI:1921834]	0.01336	0.04013	-1.112
ENSMUSG00000000916	Nsun5	NOL1/NOP2/Sun domain family, member 5 [Source:MGI Symbol;Acc:MGI:2140844]	0.0006985	0.003324	-1.119
ENSMUSG00000074766	Ism1	isthmin 1, angiogenesis inhibitor [Source:MGI Symbol;Acc:MGI:2442963]	0.003754	0.01402	-1.121
ENSMUSG00000066607	6030419C18Rik	RIKEN cDNA 6030419C18 gene [Source:MGI Symbol;Acc:MGI:2442108]	0.001768	0.007423	-1.122
ENSMUSG00000024785	Rcl1	RNA terminal phosphate cyclase-like 1 [Source:MGI Symbol;Acc:MGI:1913275]	1.579e-05	0.0001162	-1.124
ENSMUSG00000037855	Zfp365	zinc finger protein 365 [Source:MGI Symbol;Acc:MGI:2143676]	0.001192	0.005278	-1.125
ENSMUSG00000085741	5430405H02Rik	RIKEN cDNA 5430405H02 gene [Source:MGI Symbol;Acc:MGI:1921737]	0.0018	0.007541	-1.126
ENSMUSG00000031520	Vegfc	vascular endothelial growth factor C [Source:MGI Symbol;Acc:MGI:109124]	0.001032	0.004659	-1.127
ENSMUSG00000021259	Cyp46a1	cytochrome P450, family 46, subfamily a, polypeptide 1 [Source:MGI Symbol;Acc:MGI:1341877]	0.02983	0.07728	-1.127
ENSMUSG00000002489	Tiam1	T cell lymphoma invasion and metastasis 1 [Source:MGI Symbol;Acc:MGI:103306]	0.01004	0.03175	-1.128
ENSMUSG00000032232	Cgnl1	cingulin-like 1 [Source:MGI Symbol;Acc:MGI:1915428]	7.124e-09	9.866e-08	-1.136
ENSMUSG00000042364	Snx18	sorting nexin 18 [Source:MGI Symbol;Acc:MGI:2137642]	1.108e-07	1.243e-06	-1.136
ENSMUSG00000035900	Gramd4	GRAM domain containing 4 [Source:MGI Symbol;Acc:MGI:2676308]	3.591e-05	0.0002428	-1.138
ENSMUSG00000072694	1500011B03Rik	RIKEN cDNA 1500011B03 gene [Source:MGI Symbol;Acc:MGI:1913486]	0.0001092	0.000655	-1.142
ENSMUSG00000023991	Foxp4	forkhead box P4 [Source:MGI Symbol;Acc:MGI:1921373]	0.0005767	0.002801	-1.143
ENSMUSG00000051444	Bbs12	Bardet-Biedl syndrome 12 (human) [Source:MGI Symbol;Acc:MGI:2686651]	0.0001182	0.0007026	-1.146
ENSMUSG00000031951	Tmem231	transmembrane protein 231 [Source:MGI Symbol;Acc:MGI:2685024]	0.0004809	0.002394	-1.146
ENSMUSG00000042675	Ypel3	yippee-like 3 (Drosophila) [Source:MGI Symbol;Acc:MGI:1913340]	1.837e-07	1.984e-06	-1.15
ENSMUSG00000041777	Cir1	corepressor interacting with RBPJ, 1 [Source:MGI Symbol;Acc:MGI:1914185]	0.0003418	0.001785	-1.151
ENSMUSG00000070883	Ccdc173	coiled-coil domain containing 173 [Source:MGI Symbol;Acc:MGI:1923100]	0.02172	0.05976	-1.152
ENSMUSG00000022837	Iqcb1	IQ calmodulin-binding motif containing 1 [Source:MGI Symbol;Acc:MGI:2443764]	9.031e-05	0.0005504	-1.16
ENSMUSG00000001844	Zdhhc4	zinc finger, DHHC domain containing 4 [Source:MGI Symbol;Acc:MGI:1920131]	4.084e-06	3.393e-05	-1.161
ENSMUSG00000028017	Egf	epidermal growth factor [Source:MGI Symbol;Acc:MGI:95290]	0.01718	0.04925	-1.161
ENSMUSG00000030930	Chst15	carbohydrate (N-acetylgalactosamine 4-sulfate 6-O) sulfotransferase 15 [Source:MGI Symbol;Acc:MGI:1924840]	6.891e-05	0.0004319	-1.166
ENSMUSG00000032549	Rab6b	RAB6B, member RAS oncogene family [Source:MGI Symbol;Acc:MGI:107283]	2.017e-06	1.793e-05	-1.168
ENSMUSG00000029089	5730480H06Rik	RIKEN cDNA 5730480H06 gene [Source:MGI Symbol;Acc:MGI:1917842]	1.541e-05	0.0001137	-1.171
ENSMUSG00000054499	Dedd2	death effector domain-containing DNA binding protein 2 [Source:MGI Symbol;Acc:MGI:1914629]	0.0002587	0.001398	-1.172
ENSMUSG00000023266	Frs3	fibroblast growth factor receptor substrate 3 [Source:MGI Symbol;Acc:MGI:2135965]	0.002124	0.008644	-1.174
ENSMUSG00000037617	Spag1	sperm associated antigen 1 [Source:MGI Symbol;Acc:MGI:1349387]	0.003929	0.01455	-1.174
ENSMUSG00000029499	Pxmp2	peroxisomal membrane protein 2 [Source:MGI Symbol;Acc:MGI:107487]	0.03155	0.0809	-1.174
ENSMUSG00000042659	Arrdc4	arrestin domain containing 4 [Source:MGI Symbol;Acc:MGI:1913662]	1.167e-05	8.793e-05	-1.176
ENSMUSG00000041144	Dnah7b	dynein, axonemal, heavy chain 7B [Source:MGI Symbol;Acc:MGI:2684953]	0.002367	0.009489	-1.18
ENSMUSG00000098792	Gm27401	predicted gene, 27401 [Source:MGI Symbol;Acc:MGI:5530783]	0.03864	0.09529	-1.18
ENSMUSG00000064339	mt-Rnr2	mitochondrially encoded 16S rRNA [Source:MGI Symbol;Acc:MGI:102492]	0.0003063	0.001623	-1.183
ENSMUSG00000019990	Pde7b	phosphodiesterase 7B [Source:MGI Symbol;Acc:MGI:1352752]	0.002135	0.008687	-1.185
ENSMUSG00000022661	Cd200	CD200 antigen [Source:MGI Symbol;Acc:MGI:1196990]	0.03074	0.07915	-1.189
ENSMUSG00000074415	2610203C20Rik	RIKEN cDNA 2610203C20 gene [Source:MGI Symbol;Acc:MGI:1917705]	9.612e-09	1.303e-07	-1.19
ENSMUSG00000111375	Btbd8	BTB (POZ) domain containing 8 [Source:MGI Symbol;Acc:MGI:3646208]	2.371e-05	0.0001677	-1.19
ENSMUSG00000003411	Rab3b	RAB3B, member RAS oncogene family [Source:MGI Symbol;Acc:MGI:1917158]	0.04002	0.09803	-1.19
ENSMUSG00000029627	Zkscan14	zinc finger with KRAB and SCAN domains 14 [Source:MGI Symbol;Acc:MGI:1914485]	5.428e-05	0.0003507	-1.196
ENSMUSG00000079227	Ccr5	chemokine (C-C motif) receptor 5 [Source:MGI Symbol;Acc:MGI:107182]	0.01893	0.05335	-1.196
ENSMUSG00000020034	Tcp11l2	t-complex 11 (mouse) like 2 [Source:MGI Symbol;Acc:MGI:2444679]	5.189e-06	4.17e-05	-1.199
ENSMUSG00000073415	Gm10501	predicted gene 10501 [Source:MGI Symbol;Acc:MGI:3704476]	0.03243	0.0828	-1.199
ENSMUSG00000058420	Syt17	synaptotagmin XVII [Source:MGI Symbol;Acc:MGI:104966]	0.003842	0.01429	-1.204
ENSMUSG00000028019	Pdgfc	platelet-derived growth factor, C polypeptide [Source:MGI Symbol;Acc:MGI:1859631]	2.017e-06	1.793e-05	-1.207
ENSMUSG00000112280	AC153962.3		0.04312	0.1037	-1.21
ENSMUSG00000040943	Tet2	tet methylcytosine dioxygenase 2 [Source:MGI Symbol;Acc:MGI:2443298]	2.971e-06	2.531e-05	-1.211
ENSMUSG00000021007	Spata7	spermatogenesis associated 7 [Source:MGI Symbol;Acc:MGI:2144877]	0.0001276	0.0007512	-1.211
ENSMUSG00000029178	Klf3	Kruppel-like factor 3 (basic) [Source:MGI Symbol;Acc:MGI:1342773]	9.235e-07	8.671e-06	-1.216
ENSMUSG00000053553	3110082I17Rik	RIKEN cDNA 3110082I17 gene [Source:MGI Symbol;Acc:MGI:1920462]	3.517e-06	2.959e-05	-1.219
ENSMUSG00000029714	Gigyf1	GRB10 interacting GYF protein 1 [Source:MGI Symbol;Acc:MGI:1888677]	6.035e-05	0.0003843	-1.22
ENSMUSG00000105703	Gm43305	predicted gene 43305 [Source:MGI Symbol;Acc:MGI:5663442]	0.008394	0.02737	-1.222
ENSMUSG00000113529	AC159649.3		0.04244	0.1024	-1.223
ENSMUSG00000004951	Hspb1	heat shock protein 1 [Source:MGI Symbol;Acc:MGI:96240]	0.0001876	0.001053	-1.227
ENSMUSG00000016024	Lbp	lipopolysaccharide binding protein [Source:MGI Symbol;Acc:MGI:1098776]	0.0001994	0.001111	-1.228
ENSMUSG00000101438	Gm19412	predicted gene, 19412 [Source:MGI Symbol;Acc:MGI:5011597]	0.04289	0.1032	-1.229
ENSMUSG00000036353	P2ry12	purinergic receptor P2Y, G-protein coupled 12 [Source:MGI Symbol;Acc:MGI:1918089]	4.174e-05	0.0002762	-1.238
ENSMUSG00000044060	A830010M20Rik	RIKEN cDNA A830010M20 gene [Source:MGI Symbol;Acc:MGI:2445097]	9.542e-06	7.305e-05	-1.241
ENSMUSG00000049872	Fam26e	family with sequence similarity 26, member E [Source:MGI Symbol;Acc:MGI:2143897]	4.652e-05	0.0003053	-1.243
ENSMUSG00000033207	Mamdc2	MAM domain containing 2 [Source:MGI Symbol;Acc:MGI:1918988]	5.28e-05	0.000342	-1.246
ENSMUSG00000024529	Lox	lysyl oxidase [Source:MGI Symbol;Acc:MGI:96817]	2.64e-05	0.0001836	-1.256
ENSMUSG00000097167	Gm16740	predicted gene, 16740 [Source:MGI Symbol;Acc:MGI:4439664]	0.01384	0.04124	-1.257
ENSMUSG00000068196	Col8a1	collagen, type VIII, alpha 1 [Source:MGI Symbol;Acc:MGI:88463]	3.094e-05	0.0002119	-1.258
ENSMUSG00000030020	Prickle2	prickle planar cell polarity protein 2 [Source:MGI Symbol;Acc:MGI:1925144]	8.959e-08	1.026e-06	-1.26
ENSMUSG00000103520	1110025M09Rik	RIKEN cDNA 1110025M09 gene [Source:MGI Symbol;Acc:MGI:1915885]	0.007525	0.02501	-1.267
ENSMUSG00000030094	Xpc	xeroderma pigmentosum, complementation group C [Source:MGI Symbol;Acc:MGI:103557]	5.562e-08	6.627e-07	-1.27
ENSMUSG00000029999	Tgfa	transforming growth factor alpha [Source:MGI Symbol;Acc:MGI:98724]	0.02867	0.07481	-1.27
ENSMUSG00000050199	Lgr4	leucine-rich repeat-containing G protein-coupled receptor 4 [Source:MGI Symbol;Acc:MGI:1891468]	2.372e-08	2.993e-07	-1.272
ENSMUSG00000025867	Cplx2	complexin 2 [Source:MGI Symbol;Acc:MGI:104726]	0.001453	0.006255	-1.272
ENSMUSG00000037656	Slc20a2	solute carrier family 20, member 2 [Source:MGI Symbol;Acc:MGI:97851]	1.318e-05	9.848e-05	-1.274
ENSMUSG00000018819	Lsp1	lymphocyte specific 1 [Source:MGI Symbol;Acc:MGI:96832]	1.45e-06	1.316e-05	-1.276
ENSMUSG00000024548	Setbp1	SET binding protein 1 [Source:MGI Symbol;Acc:MGI:1933199]	0.0005584	0.002724	-1.285
ENSMUSG00000027111	Itga6	integrin alpha 6 [Source:MGI Symbol;Acc:MGI:96605]	0.002268	0.009169	-1.286
ENSMUSG00000022475	Hdac7	histone deacetylase 7 [Source:MGI Symbol;Acc:MGI:1891835]	3.618e-06	3.034e-05	-1.288
ENSMUSG00000057863	Rpl36	ribosomal protein L36 [Source:MGI Symbol;Acc:MGI:1860603]	4.528e-06	3.711e-05	-1.291
ENSMUSG00000029204	Rhoh	ras homolog family member H [Source:MGI Symbol;Acc:MGI:1921984]	0.02063	0.05729	-1.291
ENSMUSG00000007805	Twist2	twist basic helix-loop-helix transcription factor 2 [Source:MGI Symbol;Acc:MGI:104685]	0.0004741	0.002364	-1.293
ENSMUSG00000072692	Rpl37rt	ribosomal protein L37, retrotransposed [Source:MGI Symbol;Acc:MGI:3651519]	0.02818	0.07368	-1.296
ENSMUSG00000029050	Ski	ski sarcoma viral oncogene homolog (avian) [Source:MGI Symbol;Acc:MGI:98310]	2.341e-08	2.957e-07	-1.297
ENSMUSG00000042688	Mapk6	mitogen-activated protein kinase 6 [Source:MGI Symbol;Acc:MGI:1354946]	1.58e-05	0.0001162	-1.3
ENSMUSG00000056753	C330011M18Rik	RIKEN cDNA C330011M18 gene [Source:MGI Symbol;Acc:MGI:3045248]	0.04555	0.1082	-1.304
ENSMUSG00000028211	Trp53inp1	transformation related protein 53 inducible nuclear protein 1 [Source:MGI Symbol;Acc:MGI:1926609]	0.0008392	0.003894	-1.305
ENSMUSG00000030032	Wdr54	WD repeat domain 54 [Source:MGI Symbol;Acc:MGI:1922909]	0.00149	0.0064	-1.308
ENSMUSG00000009772	Nuak2	NUAK family, SNF1-like kinase, 2 [Source:MGI Symbol;Acc:MGI:1921387]	3.905e-06	3.258e-05	-1.312
ENSMUSG00000106407	Gm43439	predicted gene 43439 [Source:MGI Symbol;Acc:MGI:5663576]	0.02399	0.06471	-1.329
ENSMUSG00000039431	Mtmr7	myotubularin related protein 7 [Source:MGI Symbol;Acc:MGI:1891693]	0.01741	0.04977	-1.337
ENSMUSG00000027939	Nup210l	nucleoporin 210-like [Source:MGI Symbol;Acc:MGI:1924845]	0.04203	0.1017	-1.341
ENSMUSG00000037679	Inf2	inverted formin, FH2 and WH2 domain containing [Source:MGI Symbol;Acc:MGI:1917685]	4.054e-05	0.0002696	-1.346
ENSMUSG00000043099	Hic1	hypermethylated in cancer 1 [Source:MGI Symbol;Acc:MGI:1338010]	0.006859	0.02317	-1.351
ENSMUSG00000022053	Ebf2	early B cell factor 2 [Source:MGI Symbol;Acc:MGI:894332]	8.424e-05	0.0005171	-1.356
ENSMUSG00000025235	Bbs4	Bardet-Biedl syndrome 4 (human) [Source:MGI Symbol;Acc:MGI:2143311]	3.732e-08	4.559e-07	-1.358
ENSMUSG00000023963	Cyp39a1	cytochrome P450, family 39, subfamily a, polypeptide 1 [Source:MGI Symbol;Acc:MGI:1927096]	0.02151	0.05927	-1.36
ENSMUSG00000106317	Gm43848	predicted gene 43848 [Source:MGI Symbol;Acc:MGI:5663985]	0.01341	0.04024	-1.364
ENSMUSG00000035778	Ggta1	glycoprotein galactosyltransferase alpha 1, 3 [Source:MGI Symbol;Acc:MGI:95704]	7.852e-08	9.079e-07	-1.366
ENSMUSG00000021209	Ppp4r4	protein phosphatase 4, regulatory subunit 4 [Source:MGI Symbol;Acc:MGI:1921771]	0.001114	0.004981	-1.367
ENSMUSG00000039911	Spsb1	splA/ryanodine receptor domain and SOCS box containing 1 [Source:MGI Symbol;Acc:MGI:1921896]	0.0007395	0.003494	-1.382
ENSMUSG00000043644	0610009L18Rik	RIKEN cDNA 0610009L18 gene [Source:MGI Symbol;Acc:MGI:1914088]	0.02096	0.05806	-1.393
ENSMUSG00000106631	Gm42669	predicted gene 42669 [Source:MGI Symbol;Acc:MGI:5662806]	0.0001208	0.0007164	-1.394
ENSMUSG00000039166	Akap7	A kinase (PRKA) anchor protein 7 [Source:MGI Symbol;Acc:MGI:1859150]	5.514e-06	4.398e-05	-1.399
ENSMUSG00000086915	Gm16365	predicted gene 16365 [Source:MGI Symbol;Acc:MGI:3840143]	0.02087	0.05784	-1.399
ENSMUSG00000024486	Hbegf	heparin-binding EGF-like growth factor [Source:MGI Symbol;Acc:MGI:96070]	0.002165	0.008797	-1.4
ENSMUSG00000027488	Snta1	syntrophin, acidic 1 [Source:MGI Symbol;Acc:MGI:101772]	2.306e-07	2.447e-06	-1.403
ENSMUSG00000029348	Asphd2	aspartate beta-hydroxylase domain containing 2 [Source:MGI Symbol;Acc:MGI:1920148]	0.01957	0.05489	-1.409
ENSMUSG00000072941	Sod3	superoxide dismutase 3, extracellular [Source:MGI Symbol;Acc:MGI:103181]	2.27e-07	2.415e-06	-1.41
ENSMUSG00000037962	Rflna	refilin A [Source:MGI Symbol;Acc:MGI:1920371]	0.02886	0.07514	-1.414
ENSMUSG00000024140	Epas1	endothelial PAS domain protein 1 [Source:MGI Symbol;Acc:MGI:109169]	3.894e-10	6.618e-09	-1.421
ENSMUSG00000054855	Rnd1	Rho family GTPase 1 [Source:MGI Symbol;Acc:MGI:2444878]	0.01537	0.04497	-1.426
ENSMUSG00000050069	Grem2	gremlin 2, DAN family BMP antagonist [Source:MGI Symbol;Acc:MGI:1344367]	2.137e-07	2.284e-06	-1.427
ENSMUSG00000034485	Uaca	uveal autoantigen with coiled-coil domains and ankyrin repeats [Source:MGI Symbol;Acc:MGI:1919815]	1.532e-06	1.387e-05	-1.428
ENSMUSG00000021366	Hivep1	human immunodeficiency virus type I enhancer binding protein 1 [Source:MGI Symbol;Acc:MGI:96100]	2.336e-06	2.046e-05	-1.429
ENSMUSG00000092368	A930015D03Rik	RIKEN cDNA A930015D03 gene [Source:MGI Symbol;Acc:MGI:1925060]	0.02427	0.0653	-1.431
ENSMUSG00000024871	Doc2g	double C2, gamma [Source:MGI Symbol;Acc:MGI:1926250]	0.03752	0.09313	-1.431
ENSMUSG00000034462	Pkd2	polycystic kidney disease 2 [Source:MGI Symbol;Acc:MGI:1099818]	1.588e-10	2.883e-09	-1.433
ENSMUSG00000093514	Gm28727	predicted gene 28727 [Source:MGI Symbol;Acc:MGI:5579433]	0.0374	0.09291	-1.434
ENSMUSG00000032531	Amotl2	angiomotin-like 2 [Source:MGI Symbol;Acc:MGI:1929286]	8.726e-10	1.404e-08	-1.442
ENSMUSG00000038235	F11r	F11 receptor [Source:MGI Symbol;Acc:MGI:1321398]	0.0001952	0.00109	-1.446
ENSMUSG00000000320	Alox12	arachidonate 12-lipoxygenase [Source:MGI Symbol;Acc:MGI:87998]	0.01979	0.0554	-1.455
ENSMUSG00000045031	Cetn4	centrin 4 [Source:MGI Symbol;Acc:MGI:2677454]	0.001183	0.005245	-1.458
ENSMUSG00000051246	Msantd1	Myb/SANT-like DNA-binding domain containing 1 [Source:MGI Symbol;Acc:MGI:2684990]	0.04766	0.1123	-1.459
ENSMUSG00000111521	AC122273.2		0.0005191	0.002561	-1.466
ENSMUSG00000037418	Best1	bestrophin 1 [Source:MGI Symbol;Acc:MGI:1346332]	0.0001515	0.0008726	-1.468
ENSMUSG00000041679	Lrrc29	leucine rich repeat containing 29 [Source:MGI Symbol;Acc:MGI:2443262]	0.01452	0.04297	-1.469
ENSMUSG00000017491	Rarb	retinoic acid receptor, beta [Source:MGI Symbol;Acc:MGI:97857]	0.001999	0.008231	-1.472
ENSMUSG00000028680	Plk3	polo-like kinase 3 [Source:MGI Symbol;Acc:MGI:109604]	0.001015	0.004607	-1.476
ENSMUSG00000031983	2310022B05Rik	RIKEN cDNA 2310022B05 gene [Source:MGI Symbol;Acc:MGI:1916801]	1.694e-10	3.056e-09	-1.489
ENSMUSG00000054589	Gm9949	predicted gene 9949 [Source:MGI Symbol;Acc:MGI:3647947]	0.007285	0.02437	-1.489
ENSMUSG00000097835	Gm26910	predicted gene, 26910 [Source:MGI Symbol;Acc:MGI:5477404]	0.03277	0.08351	-1.492
ENSMUSG00000068335	Dok1	docking protein 1 [Source:MGI Symbol;Acc:MGI:893587]	2.003e-10	3.567e-09	-1.494
ENSMUSG00000056900	Usp13	ubiquitin specific peptidase 13 (isopeptidase T-3) [Source:MGI Symbol;Acc:MGI:1919857]	0.0213	0.0588	-1.511
ENSMUSG00000110859	Btbd8	BTB (POZ) domain containing 8 [Source:MGI Symbol;Acc:MGI:3646208]	0.1088	0.2122	-1.513
ENSMUSG00000041324	Inhba	inhibin beta-A [Source:MGI Symbol;Acc:MGI:96570]	1.924e-08	2.467e-07	-1.517
ENSMUSG00000020377	Ltc4s	leukotriene C4 synthase [Source:MGI Symbol;Acc:MGI:107498]	0.001356	0.005888	-1.52
ENSMUSG00000107096	Gm43597	predicted gene 43597 [Source:MGI Symbol;Acc:MGI:5663734]	0.003428	0.01303	-1.52
ENSMUSG00000050295	Foxc1	forkhead box C1 [Source:MGI Symbol;Acc:MGI:1347466]	0.0001934	0.001082	-1.524
ENSMUSG00000053297	AI854703	expressed sequence AI854703 [Source:MGI Symbol;Acc:MGI:2141510]	0.00642	0.02188	-1.528
ENSMUSG00000107121	1110006O24Rik	RIKEN cDNA 1110006O24 gene [Source:MGI Symbol;Acc:MGI:1913373]	0.01669	0.04817	-1.547
ENSMUSG00000100017	2410022M11Rik	RIKEN cDNA 2410022M11 gene [Source:MGI Symbol;Acc:MGI:1917005]	0.0013	0.005669	-1.566
ENSMUSG00000030087	Klf15	Kruppel-like factor 15 [Source:MGI Symbol;Acc:MGI:1929988]	0.000292	0.001556	-1.571
ENSMUSG00000074794	Arrdc3	arrestin domain containing 3 [Source:MGI Symbol;Acc:MGI:2145242]	7.101e-05	0.0004434	-1.593
ENSMUSG00000018500	Adora2b	adenosine A2b receptor [Source:MGI Symbol;Acc:MGI:99403]	0.01425	0.04223	-1.593
ENSMUSG00000003949	Hlf	hepatic leukemia factor [Source:MGI Symbol;Acc:MGI:96108]	1.055e-05	8.014e-05	-1.605
ENSMUSG00000039601	Rcan2	regulator of calcineurin 2 [Source:MGI Symbol;Acc:MGI:1858219]	9.952e-08	1.127e-06	-1.607
ENSMUSG00000073650	Catip	ciliogenesis associated TTC17 interacting protein [Source:MGI Symbol;Acc:MGI:2685062]	0.02202	0.0604	-1.62
ENSMUSG00000086247	Gm15787	predicted gene 15787 [Source:MGI Symbol;Acc:MGI:3783229]	0.03947	0.09696	-1.621
ENSMUSG00000047604	Frat2	frequently rearranged in advanced T cell lymphomas 2 [Source:MGI Symbol;Acc:MGI:2673967]	0.00207	0.008474	-1.623
ENSMUSG00000038473	Nos1ap	nitric oxide synthase 1 (neuronal) adaptor protein [Source:MGI Symbol;Acc:MGI:1917979]	0.00766	0.02539	-1.642
ENSMUSG00000024501	Dpysl3	dihydropyrimidinase-like 3 [Source:MGI Symbol;Acc:MGI:1349762]	1.682e-13	4.44e-12	-1.645
ENSMUSG00000105572	Gm43300	predicted gene 43300 [Source:MGI Symbol;Acc:MGI:5663437]	0.0313	0.08039	-1.654
ENSMUSG00000037868	Egr2	early growth response 2 [Source:MGI Symbol;Acc:MGI:95296]	0.001202	0.005314	-1.656
ENSMUSG00000102211	Gm37490	predicted gene, 37490 [Source:MGI Symbol;Acc:MGI:5610718]	0.03392	0.08594	-1.657
ENSMUSG00000040473	Cfap69	cilia and flagella associated protein 69 [Source:MGI Symbol;Acc:MGI:2443778]	0.0001295	0.0007597	-1.669
ENSMUSG00000023993	Treml1	triggering receptor expressed on myeloid cells-like 1 [Source:MGI Symbol;Acc:MGI:1918576]	0.02686	0.07081	-1.669
ENSMUSG00000111361	AC153959.1		0.004662	0.01677	-1.673
ENSMUSG00000038400	Pmepa1	prostate transmembrane protein, androgen induced 1 [Source:MGI Symbol;Acc:MGI:1929600]	1.033e-05	7.858e-05	-1.683
ENSMUSG00000037035	Inhbb	inhibin beta-B [Source:MGI Symbol;Acc:MGI:96571]	0.0008901	0.004102	-1.692
ENSMUSG00000097318	1700007L15Rik	RIKEN cDNA 1700007L15 gene [Source:MGI Symbol;Acc:MGI:1916581]	0.007935	0.02612	-1.726
ENSMUSG00000048583	Igf2	insulin-like growth factor 2 [Source:MGI Symbol;Acc:MGI:96434]	0.000555	0.002712	-1.733
ENSMUSG00000104476	Gm38211	predicted gene, 38211 [Source:MGI Symbol;Acc:MGI:5611439]	0.04183	0.1014	-1.733
ENSMUSG00000025880	Smad7	SMAD family member 7 [Source:MGI Symbol;Acc:MGI:1100518]	2.311e-07	2.45e-06	-1.741
ENSMUSG00000103984	Gm37447	predicted gene, 37447 [Source:MGI Symbol;Acc:MGI:5610675]	0.01631	0.04729	-1.743
ENSMUSG00000009281	Rarres2	retinoic acid receptor responder (tazarotene induced) 2 [Source:MGI Symbol;Acc:MGI:1918910]	0.000161	0.0009196	-1.747
ENSMUSG00000037621	Atoh8	atonal bHLH transcription factor 8 [Source:MGI Symbol;Acc:MGI:1918343]	2.127e-05	0.0001518	-1.75
ENSMUSG00000022102	Dok2	docking protein 2 [Source:MGI Symbol;Acc:MGI:1332623]	8.219e-07	7.829e-06	-1.753
ENSMUSG00000047787	Flrt1	fibronectin leucine rich transmembrane protein 1 [Source:MGI Symbol;Acc:MGI:3026647]	0.008391	0.02736	-1.769
ENSMUSG00000020000	Moxd1	monooxygenase, DBH-like 1 [Source:MGI Symbol;Acc:MGI:1921582]	0.001366	0.005924	-1.791
ENSMUSG00000112096	AC124453.1		0.01182	0.03635	-1.791
ENSMUSG00000007872	Id3	inhibitor of DNA binding 3 [Source:MGI Symbol;Acc:MGI:96398]	2.361e-09	3.526e-08	-1.807
ENSMUSG00000064246	Chil1	chitinase-like 1 [Source:MGI Symbol;Acc:MGI:1340899]	3.584e-06	3.011e-05	-1.807
ENSMUSG00000113425	AC159813.1		0.0002771	0.001486	-1.817
ENSMUSG00000097140	Gm26779	predicted gene, 26779 [Source:MGI Symbol;Acc:MGI:5477273]	0.0494	0.1156	-1.84
ENSMUSG00000022512	Cldn1	claudin 1 [Source:MGI Symbol;Acc:MGI:1276109]	0.0006168	0.002975	-1.849
ENSMUSG00000033082	Clec1a	C-type lectin domain family 1, member a [Source:MGI Symbol;Acc:MGI:2444151]	1.603e-07	1.747e-06	-1.86
ENSMUSG00000028005	Gucy1b3	guanylate cyclase 1, soluble, beta 3 [Source:MGI Symbol;Acc:MGI:1860604]	0.03239	0.08276	-1.881
ENSMUSG00000102158	Gm34342	predicted gene, 34342 [Source:MGI Symbol;Acc:MGI:5593501]	0.01817	0.05156	-1.887
ENSMUSG00000064371	mt-Tt	mitochondrially encoded tRNA threonine [Source:MGI Symbol;Acc:MGI:102473]	0.02716	0.07144	-1.887
ENSMUSG00000027314	Dll4	delta-like 4 (Drosophila) [Source:MGI Symbol;Acc:MGI:1859388]	0.03292	0.08389	-1.899
ENSMUSG00000036587	Fut7	fucosyltransferase 7 [Source:MGI Symbol;Acc:MGI:107692]	0.02454	0.06594	-1.903
ENSMUSG00000087660	B230398E01Rik	RIKEN cDNA B230398E01 gene [Source:MGI Symbol;Acc:MGI:1925930]	0.035	0.08825	-1.903
ENSMUSG00000026546	Cfap45	cilia and flagella associated protein 45 [Source:MGI Symbol;Acc:MGI:1919120]	0.01211	0.03707	-1.908
ENSMUSG00000107091	Gm43343	predicted gene 43343 [Source:MGI Symbol;Acc:MGI:5663480]	0.0386	0.09523	-1.911
ENSMUSG00000031762	Mt2	metallothionein 2 [Source:MGI Symbol;Acc:MGI:97172]	3.593e-08	4.406e-07	-1.924
ENSMUSG00000017724	Etv4	ets variant 4 [Source:MGI Symbol;Acc:MGI:99423]	4.905e-05	0.0003204	-1.932
ENSMUSG00000021702	Thbs4	thrombospondin 4 [Source:MGI Symbol;Acc:MGI:1101779]	9.342e-16	3.107e-14	-1.954
ENSMUSG00000110344	Gm45716	predicted gene 45716 [Source:MGI Symbol;Acc:MGI:5804831]	0.001501	0.006437	-1.973
ENSMUSG00000046719	Nxph3	neurexophilin 3 [Source:MGI Symbol;Acc:MGI:1336188]	0.004603	0.01659	-1.974
ENSMUSG00000029727	Cyp3a13	cytochrome P450, family 3, subfamily a, polypeptide 13 [Source:MGI Symbol;Acc:MGI:88610]	0.006998	0.02357	-1.996
ENSMUSG00000102759	Gm10463	predicted gene 10463 [Source:MGI Symbol;Acc:MGI:3642170]	0.04381	0.105	-2.004
ENSMUSG00000079445	B3gnt7	UDP-GlcNAc:betaGal beta-1,3-N-acetylglucosaminyltransferase 7 [Source:MGI Symbol;Acc:MGI:2384394]	0.01632	0.04729	-2.006
ENSMUSG00000073557	Ppp1r12b	protein phosphatase 1, regulatory (inhibitor) subunit 12B [Source:MGI Symbol;Acc:MGI:1916417]	4.461e-16	1.548e-14	-2.016
ENSMUSG00000057604	Lmcd1	LIM and cysteine-rich domains 1 [Source:MGI Symbol;Acc:MGI:1353635]	1.091e-14	3.299e-13	-2.033
ENSMUSG00000042745	Id1	inhibitor of DNA binding 1 [Source:MGI Symbol;Acc:MGI:96396]	5.508e-07	5.387e-06	-2.054
ENSMUSG00000017309	Cd300lg	CD300 molecule like family member G [Source:MGI Symbol;Acc:MGI:1289168]	2.303e-06	2.019e-05	-2.054
ENSMUSG00000097103	Gm2885	predicted gene 2885 [Source:MGI Symbol;Acc:MGI:3781063]	0.01497	0.04406	-2.057
ENSMUSG00000055653	Gpc3	glypican 3 [Source:MGI Symbol;Acc:MGI:104903]	1.736e-05	0.0001264	-2.06
ENSMUSG00000020902	Ntn1	netrin 1 [Source:MGI Symbol;Acc:MGI:105088]	2.906e-14	8.47e-13	-2.065
ENSMUSG00000085169	Gm10785	predicted gene 10785 [Source:MGI Symbol;Acc:MGI:3642149]	0.02217	0.06076	-2.07
ENSMUSG00000024395	Lims2	LIM and senescent cell antigen like domains 2 [Source:MGI Symbol;Acc:MGI:2385067]	0.04418	0.1056	-2.084
ENSMUSG00000036832	Lpar3	lysophosphatidic acid receptor 3 [Source:MGI Symbol;Acc:MGI:1929469]	0.04536	0.1079	-2.091
ENSMUSG00000105691	Gm42876	predicted gene 42876 [Source:MGI Symbol;Acc:MGI:5663013]	0.02697	0.07106	-2.1
ENSMUSG00000051022	Hs3st1	heparan sulfate (glucosamine) 3-O-sulfotransferase 1 [Source:MGI Symbol;Acc:MGI:1201606]	2.675e-05	0.0001858	-2.113
ENSMUSG00000028575	Eqtn	equatorin, sperm acrosome associated [Source:MGI Symbol;Acc:MGI:1915003]	0.01868	0.05274	-2.123
ENSMUSG00000039903	Eva1c	eva-1 homolog C (C. elegans) [Source:MGI Symbol;Acc:MGI:1918217]	0.001855	0.007725	-2.127
ENSMUSG00000050232	Cxcr3	chemokine (C-X-C motif) receptor 3 [Source:MGI Symbol;Acc:MGI:1277207]	0.007128	0.02393	-2.137
ENSMUSG00000039891	Txlnb	taxilin beta [Source:MGI Symbol;Acc:MGI:2671945]	0.02002	0.0559	-2.141
ENSMUSG00000037225	Fgf2	fibroblast growth factor 2 [Source:MGI Symbol;Acc:MGI:95516]	7.557e-24	5.095e-22	-2.145
ENSMUSG00000043673	Kcns3	potassium voltage-gated channel, delayed-rectifier, subfamily S, member 3 [Source:MGI Symbol;Acc:MGI:1098804]	0.04909	0.115	-2.172
ENSMUSG00000026601	Axdnd1	axonemal dynein light chain domain containing 1 [Source:MGI Symbol;Acc:MGI:1924602]	0.04046	0.09881	-2.177
ENSMUSG00000028195	Cyr61	cysteine rich protein 61 [Source:MGI Symbol;Acc:MGI:88613]	3.674e-11	7.296e-10	-2.193
ENSMUSG00000032739	Pram1	PML-RAR alpha-regulated adaptor molecule 1 [Source:MGI Symbol;Acc:MGI:3576625]	0.00203	0.008342	-2.207
ENSMUSG00000106706	C530043K16Rik	RIKEN cDNA C530043K16 gene [Source:MGI Symbol;Acc:MGI:2444587]	0.01559	0.04551	-2.212
ENSMUSG00000078552	Dcdc2b	doublecortin domain containing 2b [Source:MGI Symbol;Acc:MGI:2686212]	0.005338	0.01878	-2.215
ENSMUSG00000085024	C230035I16Rik	RIKEN cDNA C230035I16 gene [Source:MGI Symbol;Acc:MGI:2444850]	0.002678	0.01055	-2.217
ENSMUSG00000026736	4930426L09Rik	RIKEN cDNA 4930426L09 gene [Source:MGI Symbol;Acc:MGI:1921879]	0.02856	0.07456	-2.226
ENSMUSG00000038530	Rgs4	regulator of G-protein signaling 4 [Source:MGI Symbol;Acc:MGI:108409]	0.003797	0.01415	-2.248
ENSMUSG00000023999	Kif6	kinesin family member 6 [Source:MGI Symbol;Acc:MGI:1098238]	0.01413	0.04195	-2.248
ENSMUSG00000111088	AC122428.3		0.01034	0.03258	-2.261
ENSMUSG00000032125	Robo4	roundabout guidance receptor 4 [Source:MGI Symbol;Acc:MGI:1921394]	0.04211	0.1019	-2.264
ENSMUSG00000087611	4930458D05Rik	RIKEN cDNA 4930458D05 gene [Source:MGI Symbol;Acc:MGI:1923052]	0.02231	0.06109	-2.27
ENSMUSG00000070891	Gm12689	predicted gene 12689 [Source:MGI Symbol;Acc:MGI:3650433]	0.004229	0.01548	-2.275
ENSMUSG00000106547	B230303O12Rik	RIKEN cDNA B230303O12 gene [Source:MGI Symbol;Acc:MGI:2442644]	0.01142	0.0353	-2.3
ENSMUSG00000103364	Gm38157	predicted gene, 38157 [Source:MGI Symbol;Acc:MGI:5611385]	0.000943	0.004317	-2.314
ENSMUSG00000109209	Gm45104	predicted gene 45104 [Source:MGI Symbol;Acc:MGI:5753680]	0.02474	0.06635	-2.334
ENSMUSG00000033022	Cdo1	cysteine dioxygenase 1, cytosolic [Source:MGI Symbol;Acc:MGI:105925]	1.786e-06	1.601e-05	-2.355
ENSMUSG00000025780	Itih5	inter-alpha (globulin) inhibitor H5 [Source:MGI Symbol;Acc:MGI:1925751]	1.92e-10	3.427e-09	-2.369
ENSMUSG00000036867	Smad6	SMAD family member 6 [Source:MGI Symbol;Acc:MGI:1336883]	6.162e-10	1.016e-08	-2.381
ENSMUSG00000030159	Clec1b	C-type lectin domain family 1, member b [Source:MGI Symbol;Acc:MGI:1913287]	0.0269	0.07091	-2.39
ENSMUSG00000029755	Dlx5	distal-less homeobox 5 [Source:MGI Symbol;Acc:MGI:101926]	0.01083	0.03381	-2.397
ENSMUSG00000016349	Eef1a2	eukaryotic translation elongation factor 1 alpha 2 [Source:MGI Symbol;Acc:MGI:1096317]	0.005068	0.01799	-2.446
ENSMUSG00000079592	C1qtnf5	C1q and tumor necrosis factor related protein 5 [Source:MGI Symbol;Acc:MGI:2385958]	9.356e-32	1.144e-29	-2.45
ENSMUSG00000034739	Mfrp	membrane frizzled-related protein [Source:MGI Symbol;Acc:MGI:2385957]	8.072e-32	1.002e-29	-2.453
ENSMUSG00000106241	Gm43143	predicted gene 43143 [Source:MGI Symbol;Acc:MGI:5663280]	0.01859	0.05255	-2.496
ENSMUSG00000074623	Gm826	predicted gene 826 [Source:MGI Symbol;Acc:MGI:2685672]	0.01075	0.03359	-2.514
ENSMUSG00000029828	4921507P07Rik	RIKEN cDNA 4921507P07 gene [Source:MGI Symbol;Acc:MGI:1918071]	0.0394	0.09684	-2.517
ENSMUSG00000055560	Zfp459	zinc finger protein 459 [Source:MGI Symbol;Acc:MGI:3040701]	0.008388	0.02736	-2.593
ENSMUSG00000101320	Gm28529	predicted gene 28529 [Source:MGI Symbol;Acc:MGI:5579235]	0.0229	0.06242	-2.593
ENSMUSG00000032946	Rasgrp2	RAS, guanyl releasing protein 2 [Source:MGI Symbol;Acc:MGI:1333849]	0.04108	0.1	-2.611
ENSMUSG00000057359	Gm17494	predicted gene, 17494 [Source:MGI Symbol;Acc:MGI:4937128]	0.03176	0.08135	-2.616
ENSMUSG00000042116	Vwa1	von Willebrand factor A domain containing 1 [Source:MGI Symbol;Acc:MGI:2179729]	2.538e-08	3.191e-07	-2.622
ENSMUSG00000090236	Car15	carbonic anhydrase 15 [Source:MGI Symbol;Acc:MGI:1931324]	0.0006432	0.003089	-2.625
ENSMUSG00000025804	Ccr1	chemokine (C-C motif) receptor 1 [Source:MGI Symbol;Acc:MGI:104618]	4.605e-09	6.572e-08	-2.682
ENSMUSG00000102573	Gm7265	predicted gene 7265 [Source:MGI Symbol;Acc:MGI:3648991]	7.82e-09	1.076e-07	-2.697
ENSMUSG00000042622	Maff	v-maf musculoaponeurotic fibrosarcoma oncogene family, protein F (avian) [Source:MGI Symbol;Acc:MGI:96910]	2.552e-16	9.208e-15	-2.724
ENSMUSG00000037708	Spag6	sperm associated antigen 6 [Source:MGI Symbol;Acc:MGI:3040687]	0.01053	0.03303	-2.746
ENSMUSG00000050010	Shisa3	shisa family member 3 [Source:MGI Symbol;Acc:MGI:3041225]	0.0004467	0.002244	-2.8
ENSMUSG00000020154	Ptprb	protein tyrosine phosphatase, receptor type, B [Source:MGI Symbol;Acc:MGI:97809]	0.000617	0.002976	-2.807
ENSMUSG00000039349	C130074G19Rik	RIKEN cDNA C130074G19 gene [Source:MGI Symbol;Acc:MGI:2444831]	0.0001218	0.0007208	-2.851
ENSMUSG00000106795	Gm43050	predicted gene 43050 [Source:MGI Symbol;Acc:MGI:5663187]	0.04548	0.1081	-2.872
ENSMUSG00000041538	H2-Ob	histocompatibility 2, O region beta locus [Source:MGI Symbol;Acc:MGI:95925]	0.04816	0.1132	-2.874
ENSMUSG00000031343	Gabra3	gamma-aminobutyric acid (GABA) A receptor, subunit alpha 3 [Source:MGI Symbol;Acc:MGI:95615]	5.523e-10	9.214e-09	-2.903
ENSMUSG00000097323	4930426I24Rik	RIKEN cDNA 4930426I24 gene [Source:MGI Symbol;Acc:MGI:1921125]	0.0407	0.09927	-2.945
ENSMUSG00000039167	Adgrl4	adhesion G protein-coupled receptor L4 [Source:MGI Symbol;Acc:MGI:2655562]	0.007451	0.02482	-2.954
ENSMUSG00000048960	Prex2	phosphatidylinositol-3,4,5-trisphosphate-dependent Rac exchange factor 2 [Source:MGI Symbol;Acc:MGI:1923385]	0.01073	0.03356	-3
ENSMUSG00000104277	Gm38299	predicted gene, 38299 [Source:MGI Symbol;Acc:MGI:5611527]	0.02765	0.07258	-3.005
ENSMUSG00000043488	Frmd8os	FERM domain containing 8, opposite strand [Source:MGI Symbol;Acc:MGI:3704490]	0.0005003	0.002479	-3.018
ENSMUSG00000101414	Gm29101	predicted gene 29101 [Source:MGI Symbol;Acc:MGI:5579807]	0.007026	0.02363	-3.046
ENSMUSG00000025892	Gria4	glutamate receptor, ionotropic, AMPA4 (alpha 4) [Source:MGI Symbol;Acc:MGI:95811]	0.00546	0.01915	-3.116
ENSMUSG00000110017	Gm45237	predicted gene 45237 [Source:MGI Symbol;Acc:MGI:5791073]	0.021	0.05814	-3.134
ENSMUSG00000037406	Htra4	HtrA serine peptidase 4 [Source:MGI Symbol;Acc:MGI:3036260]	3.651e-07	3.715e-06	-3.148
ENSMUSG00000092130	D030025P21Rik	RIKEN cDNA D030025P21 gene [Source:MGI Symbol;Acc:MGI:3698049]	0.001148	0.005113	-3.164
ENSMUSG00000041329	Atp1b2	ATPase, Na+/K+ transporting, beta 2 polypeptide [Source:MGI Symbol;Acc:MGI:88109]	0.02765	0.07258	-3.241
ENSMUSG00000000805	Car4	carbonic anhydrase 4 [Source:MGI Symbol;Acc:MGI:1096574]	0.04779	0.1125	-3.259
ENSMUSG00000104484	Gm33142	predicted gene, 33142 [Source:MGI Symbol;Acc:MGI:5592301]	0.04929	0.1153	-3.259
ENSMUSG00000113737	AC160765.1		0.009648	0.03076	-3.262
ENSMUSG00000025347	Mettl7b	methyltransferase like 7B [Source:MGI Symbol;Acc:MGI:1918914]	0.01323	0.03982	-3.294
ENSMUSG00000027261	Hao1	hydroxyacid oxidase 1, liver [Source:MGI Symbol;Acc:MGI:96011]	0.003298	0.0126	-3.3
ENSMUSG00000025279	Dnase1l3	deoxyribonuclease 1-like 3 [Source:MGI Symbol;Acc:MGI:1314633]	0.04342	0.1043	-3.312
ENSMUSG00000087377	AV099323	expressed sequence AV099323 [Source:MGI Symbol;Acc:MGI:2139252]	0.03751	0.09312	-3.317
ENSMUSG00000104605	Gm42922	predicted gene 42922 [Source:MGI Symbol;Acc:MGI:5663059]	0.03811	0.09421	-3.359
ENSMUSG00000037169	Mycn	v-myc avian myelocytomatosis viral related oncogene, neuroblastoma derived [Source:MGI Symbol;Acc:MGI:97357]	0.01487	0.04381	-3.417
ENSMUSG00000038132	Rbm24	RNA binding motif protein 24 [Source:MGI Symbol;Acc:MGI:3610364]	0.02531	NA	-3.467
ENSMUSG00000102571	Gm37967	predicted gene, 37967 [Source:MGI Symbol;Acc:MGI:5611195]	0.01563	0.04561	-3.481
ENSMUSG00000112593	AC153366.1		0.04553	NA	-3.494
ENSMUSG00000032500	Dclk3	doublecortin-like kinase 3 [Source:MGI Symbol;Acc:MGI:3039580]	0.02375	0.06424	-3.523
ENSMUSG00000024481	Lvrn	laeverin [Source:MGI Symbol;Acc:MGI:1921824]	0.001895	0.007864	-3.537
ENSMUSG00000039058	Ak5	adenylate kinase 5 [Source:MGI Symbol;Acc:MGI:2677491]	0.01972	0.05527	-3.55
ENSMUSG00000018845	Unc45b	unc-45 myosin chaperone B [Source:MGI Symbol;Acc:MGI:2443377]	0.003745	0.014	-3.561
ENSMUSG00000037996	Slc24a2	solute carrier family 24 (sodium/potassium/calcium exchanger), member 2 [Source:MGI Symbol;Acc:MGI:1923626]	0.009384	NA	-3.62
ENSMUSG00000056880	Gadl1	glutamate decarboxylase-like 1 [Source:MGI Symbol;Acc:MGI:1920998]	0.001565	0.006668	-3.664
ENSMUSG00000032726	Bmp8a	bone morphogenetic protein 8a [Source:MGI Symbol;Acc:MGI:104515]	0.0006147	0.002966	-3.671
ENSMUSG00000039533	Mmd2	monocyte to macrophage differentiation-associated 2 [Source:MGI Symbol;Acc:MGI:1922354]	0.02555	NA	-3.686
ENSMUSG00000050147	F2rl3	coagulation factor II (thrombin) receptor-like 3 [Source:MGI Symbol;Acc:MGI:1298207]	0.009469	0.03026	-3.723
ENSMUSG00000063415	Cyp26b1	cytochrome P450, family 26, subfamily b, polypeptide 1 [Source:MGI Symbol;Acc:MGI:2176159]	8.619e-18	3.649e-16	-3.739
ENSMUSG00000048776	Pthlh	parathyroid hormone-like peptide [Source:MGI Symbol;Acc:MGI:97800]	2.415e-08	3.046e-07	-3.766
ENSMUSG00000045709	Smkr-ps	smal lysine rich protein 1, pseudogene [Source:MGI Symbol;Acc:MGI:1923669]	0.01884	0.05313	-3.811
ENSMUSG00000112352	AC153550.1		0.01221	0.0373	-3.833
ENSMUSG00000037577	Ephx3	epoxide hydrolase 3 [Source:MGI Symbol;Acc:MGI:1919182]	0.04407	0.1055	-3.946
ENSMUSG00000021696	Elovl7	ELOVL family member 7, elongation of long chain fatty acids (yeast) [Source:MGI Symbol;Acc:MGI:1921809]	0.03739	0.0929	-3.992
ENSMUSG00000109157	Gm44829	predicted gene 44829 [Source:MGI Symbol;Acc:MGI:5753405]	0.0009758	0.004443	-3.994
ENSMUSG00000097590	Gm26675	predicted gene, 26675 [Source:MGI Symbol;Acc:MGI:5477169]	0.002426	0.009695	-4.025
ENSMUSG00000023439	Gnb3	guanine nucleotide binding protein (G protein), beta 3 [Source:MGI Symbol;Acc:MGI:95785]	0.01485	0.04376	-4.119
ENSMUSG00000022132	Cldn10	claudin 10 [Source:MGI Symbol;Acc:MGI:1913101]	0.003301	NA	-4.161
ENSMUSG00000058183	Mmel1	membrane metallo-endopeptidase-like 1 [Source:MGI Symbol;Acc:MGI:1351603]	0.03958	0.09715	-4.226
ENSMUSG00000037016	Frem2	Fras1 related extracellular matrix protein 2 [Source:MGI Symbol;Acc:MGI:2444465]	0.04427	NA	-4.288
ENSMUSG00000104286	Gm37457	predicted gene, 37457 [Source:MGI Symbol;Acc:MGI:5610685]	0.03074	0.07915	-4.31
ENSMUSG00000024786	Majin	membrane anchored junction protein [Source:MGI Symbol;Acc:MGI:1923913]	0.005149	0.01822	-4.362
ENSMUSG00000021319	Sfrp4	secreted frizzled-related protein 4 [Source:MGI Symbol;Acc:MGI:892010]	0.0001206	0.0007157	-4.379
ENSMUSG00000069372	Ctxn3	cortexin 3 [Source:MGI Symbol;Acc:MGI:3642816]	0.005795	0.02013	-4.422
ENSMUSG00000050105	Grrp1	glycine/arginine rich protein 1 [Source:MGI Symbol;Acc:MGI:1919940]	0.01719	0.04925	-4.432
ENSMUSG00000071893	Vmn1r4	vomeronasal 1 receptor 4 [Source:MGI Symbol;Acc:MGI:2159457]	0.003524	0.01333	-4.458
ENSMUSG00000097336	Fendrr	Foxf1 adjacent non-coding developmental regulatory RNA [Source:MGI Symbol;Acc:MGI:1916040]	0.01409	NA	-4.493
ENSMUSG00000110592	4930488N15Rik	RIKEN cDNA 4930488N15 gene [Source:MGI Symbol;Acc:MGI:1922282]	0.0152	0.0446	-4.494
ENSMUSG00000054435	Gimap4	GTPase, IMAP family member 4 [Source:MGI Symbol;Acc:MGI:1349656]	0.04717	NA	-4.619
ENSMUSG00000091575	2010016I18Rik	RIKEN cDNA 2010016I18 gene [Source:MGI Symbol;Acc:MGI:1916456]	0.03744	0.09298	-4.64
ENSMUSG00000023236	Scg5	secretogranin V [Source:MGI Symbol;Acc:MGI:98289]	0.00828	0.02704	-4.737
ENSMUSG00000027347	Rasgrp1	RAS guanyl releasing protein 1 [Source:MGI Symbol;Acc:MGI:1314635]	0.00177	0.007428	-4.839
ENSMUSG00000054779	Fgf2os	fibroblast growth factor 2, opposite strand [Source:MGI Symbol;Acc:MGI:3649376]	0.0007389	0.003494	-4.849
ENSMUSG00000059891	Tsks	testis-specific serine kinase substrate [Source:MGI Symbol;Acc:MGI:1347560]	0.04402	NA	-4.946
ENSMUSG00000104748	Gm43592	predicted gene 43592 [Source:MGI Symbol;Acc:MGI:5663729]	0.0447	NA	-4.989
ENSMUSG00000092219	Gm20443	predicted gene 20443 [Source:MGI Symbol;Acc:MGI:5141908]	0.03743	0.09297	-5.012
ENSMUSG00000085790	Gm12729	predicted gene 12729 [Source:MGI Symbol;Acc:MGI:3649488]	0.03846	NA	-5.039
ENSMUSG00000087532	Gm15938	predicted gene 15938 [Source:MGI Symbol;Acc:MGI:3801775]	0.01422	0.04217	-5.089
ENSMUSG00000070717	Gm10300	predicted gene 10300 [Source:MGI Symbol;Acc:MGI:3641670]	0.03	0.07761	-5.143
ENSMUSG00000078605	E030025P04Rik	RIKEN cDNA E030025P04 gene [Source:MGI Symbol;Acc:MGI:2685510]	0.02932	NA	-5.16
ENSMUSG00000035818	Plekhs1	pleckstrin homology domain containing, family S member 1 [Source:MGI Symbol;Acc:MGI:2443041]	0.03607	NA	-5.229
ENSMUSG00000085274	BC046401	cDNA sequence BC046401 [Source:MGI Symbol;Acc:MGI:2683561]	0.04547	NA	-5.344
ENSMUSG00000113193	AC091458.2		0.03434	NA	-5.391
ENSMUSG00000102725	Gm37939	predicted gene, 37939 [Source:MGI Symbol;Acc:MGI:5611167]	0.04229	NA	-5.393
ENSMUSG00000097602	4930519P11Rik	RIKEN cDNA 4930519P11 gene [Source:MGI Symbol;Acc:MGI:1921971]	0.02783	NA	-5.461
ENSMUSG00000085445	Gm16348	predicted gene 16348 [Source:MGI Symbol;Acc:MGI:3840113]	0.01865	NA	-5.627
ENSMUSG00000026182	Tnp1	transition protein 1 [Source:MGI Symbol;Acc:MGI:98784]	0.04896	NA	-5.644
ENSMUSG00000058812	0610039K10Rik	RIKEN cDNA 0610039K10 gene [Source:MGI Symbol;Acc:MGI:1915636]	0.04387	NA	-5.651
ENSMUSG00000102635	Gm36638	predicted gene, 36638 [Source:MGI Symbol;Acc:MGI:5595797]	0.0407	NA	-5.693
ENSMUSG00000113868	AC091458.6		0.0205	0.05701	-5.706
ENSMUSG00000087290	Gm15866	predicted gene 15866 [Source:MGI Symbol;Acc:MGI:3801874]	0.01991	NA	-5.739
ENSMUSG00000022225	Cma1	chymase 1, mast cell [Source:MGI Symbol;Acc:MGI:96941]	0.009512	NA	-5.751
ENSMUSG00000046192	Iqub	IQ motif and ubiquitin domain containing [Source:MGI Symbol;Acc:MGI:3041159]	0.01321	NA	-5.762
ENSMUSG00000037716	Ccdc33	coiled-coil domain containing 33 [Source:MGI Symbol;Acc:MGI:1922464]	0.03577	NA	-5.783
ENSMUSG00000086417	Gm12996	predicted gene 12996 [Source:MGI Symbol;Acc:MGI:3650481]	0.01064	NA	-5.829
ENSMUSG00000028626	Col9a2	collagen, type IX, alpha 2 [Source:MGI Symbol;Acc:MGI:88466]	0.02949	NA	-5.841
ENSMUSG00000106350	Gm4869	predicted gene 4869 [Source:MGI Symbol;Acc:MGI:3646257]	0.02947	NA	-5.873
ENSMUSG00000097017	Gm26707	predicted gene, 26707 [Source:MGI Symbol;Acc:MGI:5477201]	0.008971	0.02892	-5.884
ENSMUSG00000108677	Gm44759	predicted gene 44759 [Source:MGI Symbol;Acc:MGI:5753335]	0.01298	NA	-5.905
ENSMUSG00000097069	Gm16998	predicted gene, 16998 [Source:MGI Symbol;Acc:MGI:4439922]	0.007949	0.02616	-5.906
ENSMUSG00000063011	Msln	mesothelin [Source:MGI Symbol;Acc:MGI:1888992]	0.0004835	0.002406	-5.916
ENSMUSG00000108382	4930448A20Rik	RIKEN cDNA 4930448A20 gene [Source:MGI Symbol;Acc:MGI:1921243]	0.02572	0.06848	-5.916
ENSMUSG00000065883	Gm22865	predicted gene, 22865 [Source:MGI Symbol;Acc:MGI:5452642]	0.02481	0.0665	-5.927
ENSMUSG00000053093	Myh7	myosin, heavy polypeptide 7, cardiac muscle, beta [Source:MGI Symbol;Acc:MGI:2155600]	0.01125	NA	-5.928
ENSMUSG00000085351	Gm12472	predicted gene 12472 [Source:MGI Symbol;Acc:MGI:3649439]	0.02271	NA	-5.998
ENSMUSG00000102568	Gm37040	predicted gene, 37040 [Source:MGI Symbol;Acc:MGI:5610268]	0.02023	NA	-6.087
ENSMUSG00000100511	1700111N16Rik	RIKEN cDNA 1700111N16 gene [Source:MGI Symbol;Acc:MGI:1921555]	0.01716	0.04921	-6.09
ENSMUSG00000090066	1110002E22Rik	RIKEN cDNA 1110002E22 gene [Source:MGI Symbol;Acc:MGI:1915066]	0.0176	NA	-6.17
ENSMUSG00000027559	Car3	carbonic anhydrase 3 [Source:MGI Symbol;Acc:MGI:88270]	0.001236	0.005437	-6.175
ENSMUSG00000070423	Olfr558	olfactory receptor 558 [Source:MGI Symbol;Acc:MGI:3030392]	0.01206	0.03695	-6.231
ENSMUSG00000047884	Klk9	kallikrein related-peptidase 9 [Source:MGI Symbol;Acc:MGI:1921082]	0.01167	NA	-6.313
ENSMUSG00000046610	Oacyl	O-acyltransferase like [Source:MGI Symbol;Acc:MGI:2442915]	0.02735	NA	-6.355
ENSMUSG00000031147	Magix	MAGI family member, X-linked [Source:MGI Symbol;Acc:MGI:1859644]	0.04166	0.1011	-6.363
ENSMUSG00000046480	Scn4b	sodium channel, type IV, beta [Source:MGI Symbol;Acc:MGI:2687406]	0.003327	NA	-6.418
ENSMUSG00000110547	Gm45891	predicted gene 45891 [Source:MGI Symbol;Acc:MGI:5805006]	0.004644	NA	-6.432
ENSMUSG00000040170	Fmo2	flavin containing monooxygenase 2 [Source:MGI Symbol;Acc:MGI:1916776]	5.394e-68	5.891e-65	-6.472
ENSMUSG00000085957	Syna	syncytin a [Source:MGI Symbol;Acc:MGI:2684898]	0.04203	0.1017	-6.554
ENSMUSG00000042367	Gjb3	gap junction protein, beta 3 [Source:MGI Symbol;Acc:MGI:95721]	0.005376	NA	-6.586
ENSMUSG00000032845	Alpk2	alpha-kinase 2 [Source:MGI Symbol;Acc:MGI:2449492]	0.00314	NA	-6.899
ENSMUSG00000036169	Sostdc1	sclerostin domain containing 1 [Source:MGI Symbol;Acc:MGI:1913292]	4.045e-05	0.0002693	-7.589
ENSMUSG00000029683	Lmod2	leiomodin 2 (cardiac) [Source:MGI Symbol;Acc:MGI:2135672]	0.04277	NA	-7.728
ENSMUSG00000113581	AL591207.3		3.758e-11	7.453e-10	-7.778
ENSMUSG00000022025	Cnmd	chondromodulin [Source:MGI Symbol;Acc:MGI:1341171]	0.04601	NA	-7.8
ENSMUSG00000018822	Sfrp5	secreted frizzled-related sequence protein 5 [Source:MGI Symbol;Acc:MGI:1860298]	0.0001766	0.0009985	-8.518
ENSMUSG00000103181	A330069K06Rik	RIKEN cDNA A330069K06 gene [Source:MGI Symbol;Acc:MGI:2685464]	3.052e-08	NA	-21.65
ENSMUSG00000085779	Atcayos	ataxia, cerebellar, Cayman type, opposite strand [Source:MGI Symbol;Acc:MGI:1916928]	2.747e-08	NA	-21.72
ENSMUSG00000028396	2310002L09Rik	RIKEN cDNA 2310002L09 gene [Source:MGI Symbol;Acc:MGI:1916780]	1.671e-08	NA	-22.06
ENSMUSG00000044086	Lmod3	leiomodin 3 (fetal) [Source:MGI Symbol;Acc:MGI:2444169]	1.673e-08	NA	-22.06
ENSMUSG00000032495	Lrrc2	leucine rich repeat containing 2 [Source:MGI Symbol;Acc:MGI:1921499]	8.853e-09	NA	-22.48
ENSMUSG00000030996	Art1	ADP-ribosyltransferase 1 [Source:MGI Symbol;Acc:MGI:107511]	8.351e-09	NA	-22.52
