# Supplementary material for: Serum deprivation limits loss and promotes recovery of tenogenic phenotype in tendon cell culture systems
Source: J Orthop Res. 2020 Jun 10;39(7):1561–71. doi: 10.1002/jor.24761 (PMC8359397; doi:10.1002/jor.24761)
Supplement: Supplementary file 11 — Supplementary information [file JOR-39-1561-s002.xlsx]

## Sheet: Legend
	Supplementary table S-6 Functional enrichment analysis within the gene ontology domain "Biological process" of genes exclusively regulated between tendon fascicles cultured in serum-free medium versus native tissue (genes in supplementary table S-5). The single worksheets consider sub-sets of the genes listed in S-5: Functional enrichment analysis of up- and down-regulated genes is shown in "BP b…

## Sheet: BP both
Category	Term	Count	%	PValue	Genes	List Total	Pop Hits	Pop Total	Fold Enrichment	Bonferroni	Benjamini	FDR
GOTERM_BP_DIRECT	GO:0007156~homophilic cell adhesion via plasma membrane adhesion molecules	21	0.0202182	1.01884e-06	PCDHA6, PCDHA7, PCDHA8, PCDHA9, PTPRM, PCDHA2, PCDHA3, PCDHA4, PCDHA5, CDHR4, CELSR2, PCDHA1, IGSF9B, PCDHAC1, PCDH1, PCDHB19, TENM3, PCDHA11, PCDHA12, CD200, KIRREL3	630	163	18082	3.69775	0.00262515	0.00262515	0.00180376
GOTERM_BP_DIRECT	GO:0055114~oxidation-reduction process	42	0.0404363	0.000407554	ME1, STEAP4, SC5D, PXDN, TYRP1, ALDH18A1, ADHFE1, CYP2S1, HSD17B12, PRDX2, FDFT1, SESN3, P3H1, CYP39A1, FMO2, CYP26B1, LOXL3, LOX, HSD17B7, NSDHL, SH3PXD2A, CYP3A13, CYP46A1, MAOB, DECR2, CYB5B, CDO1, TET2, MOXD1, SOD3, HAO1, PYCR1, CYP17A1, NNT, ASPHD2, PHGDH, HSD11B2, DIO1, DUS4L, CRYM, AOC3, ALOX12	630	676	18082	1.78323	0.650658	0.408948	0.719091
GOTERM_BP_DIRECT	GO:0007155~cell adhesion	33	0.0317714	0.000426099	PCDHA9, PCDHA3, ATP1B2, BCAN, POSTN, MEGF10, CD44, COL6A5, MSLN, ACAN, COL8A1, THBS4, CYR61, KIRREL3, FLRT3, F11R, FLRT1, PTPRM, ADAM23, IGFALS, CELSR2, NRXN1, IGSF9B, FARP2, EPHA4, AMIGO3, COL19A1, ITGA6, FREM2, LSAMP, TENM3, PKP4, AOC3	630	485	18082	1.95289	0.666985	0.30686	0.751696
GOTERM_BP_DIRECT	GO:0008202~steroid metabolic process	11	0.0105905	0.000657344	SC5D, CYP17A1, NPC1, CYP39A1, CYP3A13, CYP46A1, 0610007P14RIK, INSIG1, PMVK, NSDHL, FDFT1	630	84	18082	3.75854	0.816677	0.345659	1.15741
GOTERM_BP_DIRECT	GO:0006629~lipid metabolic process	31	0.0298459	0.000744445	SC5D, 0610007P14RIK, C3, SLC16A11, HSD17B12, PMVK, FDFT1, SERINC5, CYP39A1, SCLY, PLIN1, INSIG1, ACOT12, ELOVL7, PCYT2, PLTP, HSD17B7, GBA, NSDHL, CYP46A1, PLD4, DECR2, PNPLA2, ACLY, LPIN1, LPCAT3, NPC1, PTGDS, SLC27A3, AACS, ALOX12	630	459	18082	1.93845	0.853596	0.319057	1.30982
GOTERM_BP_DIRECT	GO:0050731~positive regulation of peptidyl-tyrosine phosphorylation	12	0.0115532	0.00077026	VEGFC, SH2D1B1, CD44, TGFA, HBEGF, ANGPT1, IGF2, TNK2, EGF, ADIPOQ, THBS4, HTR2A	630	101	18082	3.41009	0.863036	0.282039	1.35495
GOTERM_BP_DIRECT	GO:0007263~nitric oxide mediated signal transduction	5	0.00481385	0.00145728	NPY2R, MT2, MT1, GUCY1B3, NDNF	630	15	18082	9.5672	0.976775	0.415795	2.54883
GOTERM_BP_DIRECT	GO:0030199~collagen fibril organization	7	0.00673939	0.00212113	P3H1, COL3A1, ACAN, FOXC1, LOX, SERPINH1, TGFB2	630	39	18082	5.15157	0.995824	0.495805	3.6895
GOTERM_BP_DIRECT	GO:0016126~sterol biosynthetic process	6	0.00577662	0.0021428	SC5D, 0610007P14RIK, INSIG1, PMVK, NSDHL, FDFT1	630	27	18082	6.37813	0.996051	0.45932	3.72652
GOTERM_BP_DIRECT	GO:0010811~positive regulation of cell-substrate adhesion	7	0.00673939	0.00312334	ITGA6, SMOC1, NPY2R, HSD17B12, COL8A1, NDNF, CYR61	630	42	18082	4.7836	0.999687	0.553842	5.38772
GOTERM_BP_DIRECT	GO:0045668~negative regulation of osteoblast differentiation	8	0.00770216	0.00314968	HDAC4, ID1, SKI, ID3, OSTN, CITED1, HDAC7, TWIST2	630	56	18082	4.10023	0.999708	0.522842	5.43196
GOTERM_BP_DIRECT	GO:0045766~positive regulation of angiogenesis	12	0.0115532	0.00332227	VEGFC, HYAL1, CHIL1, C3, HSPB1, CMA1, CHRNA7, CXCR3, FGF2, CTSH, TERT, ALOX12	630	121	18082	2.84644	0.999813	0.511041	5.72142
GOTERM_BP_DIRECT	GO:0051781~positive regulation of cell division	7	0.00673939	0.00444219	VEGFC, TGFA, PDGFC, IGF2, FGF2, THBS4, TGFB2	630	45	18082	4.46469	0.99999	0.586695	7.57945
GOTERM_BP_DIRECT	GO:0030514~negative regulation of BMP signaling pathway	7	0.00673939	0.0049615	GDF3, SMAD7, SOSTDC1, SMAD6, FSTL3, SKI, GREM2	630	46	18082	4.36763	0.999997	0.600128	8.42924
GOTERM_BP_DIRECT	GO:0006694~steroid biosynthetic process	8	0.00770216	0.00558748	SC5D, CYP17A1, 0610007P14RIK, HSD17B12, PMVK, HSD17B7, NSDHL, FDFT1	630	62	18082	3.70343	0.999999	0.618537	9.44379
GOTERM_BP_DIRECT	GO:0030154~cell differentiation	42	0.0404363	0.00577156	RARRES2, CPLX2, MYO7B, OSTN, ZIC1, ZIC3, LGR4, CITED1, OCSTAMP, RASGRP1, RAB29, SMOC1, ROBO4, ANGPT1, ATOH8, FGF2, UNC45B, TWIST2, MDFI, RBM24, EPAS1, SOX11, NTNG1, TNP1, MGP, DDX4, MIXL1, FOXN3, SFRP5, VEGFC, COL19A1, NAV1, DLL4, TENM3, SFRP4, VAMP5, CAMK1, TNK2, SYT17, GAP43, ZMYND15, BMP8A	630	780	18082	1.54547	1	0.60677	9.7401
GOTERM_BP_DIRECT	GO:0010628~positive regulation of gene expression	25	0.0240692	0.00690589	CASR, CITED1, TGFB2, CD44, C1QTNF1, CYP26B1, PKD2, TRP53INP1, FGF2, ETV4, PTGER3, CYP3A13, SOX11, RNF207, VASH1, MYCN, INHBA, CCR5, ID1, DLL4, SFRP4, FOXC1, CTSH, NGF, ALOX12	630	399	18082	1.79835	1	0.650659	11.546
GOTERM_BP_DIRECT	GO:0090559~regulation of membrane permeability	3	0.00288831	0.0069184	F11R, LBP, TJP2	630	4	18082	21.5262	1	0.630307	11.5657
GOTERM_BP_DIRECT	GO:0060279~positive regulation of ovulation	3	0.00288831	0.0069184	PLAT, INHBB, INHBA	630	4	18082	21.5262	1	0.630307	11.5657
GOTERM_BP_DIRECT	GO:0007165~signal transduction	61	0.058729	0.00757493	F2RL3, GDF3, IMPA2, PLXNA3, CASR, F2RL1, PLPPR4, LPAR3, CXCR3, LGR4, DIRAS1, TIAM1, OLFR558, CHRNA7, PITPNC1, UNC5D, CYR61, ICOSL, PTPRM, PTGER3, NPBWR1, PROKR2, PDE4D, NRXN1, GEM, ARRDC4, ARRDC3, SH2D3C, SSTR5, TNFRSF10B, GPBAR1, CCR5, GRM8, AGTR1A, ADGRV1, CAMK1, GUCY1B3, GNB3, ADORA2B, CCR1, PPP1R12B, NPY2R, MRAS, SAV1, SLC39A12, NDRG3, SMOC1, LANCL2, ADGRG6, CELSR2, GPR153, LSP1, P2RY12, PDE7…	630	1255	18082	1.39506	1	0.643889	12.5951
GOTERM_BP_DIRECT	GO:1990138~neuron projection extension	5	0.00481385	0.00885405	FLRT3, PLXNA3, FLRT1, TIAM1, POSTN	630	24	18082	5.9795	1	0.682494	14.5682
GOTERM_BP_DIRECT	GO:0007166~cell surface receptor signaling pathway	16	0.0154043	0.00987	CD101, CTF1, NPY2R, TNFRSF13B, ADGRG6, ARTN, TSPAN7, PROKR2, CELSR2, TSPAN9, CXCR3, OSTN, CD59B, ADGRV1, ADGRL4, CLEC1B	630	219	18082	2.09692	1	0.704363	16.1054
GOTERM_BP_DIRECT	GO:0043433~negative regulation of sequence-specific DNA binding transcription factor activity	8	0.00770216	0.00996254	PTHLH, SFRP5, HDAC4, IGF1R, SMAD7, ID1, SFRP4, ID3	630	69	18082	3.32772	1	0.690932	16.2441
GOTERM_BP_DIRECT	GO:0007507~heart development	18	0.0173299	0.0101021	FLRT3, COL3A1, FOXP4, MIXL1, TGFB2, CASP3, DNAAF3, AGTR1A, ID1, FREM2, CASP7, SALL1, TFDP2, PKD2, ACAN, FOXC1, LOX, ID3	630	261	18082	1.97942	1	0.679846	16.4529
GOTERM_BP_DIRECT	GO:0007275~multicellular organism development	51	0.0491013	0.0107058	ZIC1, LGR4, ZIC3, CITED1, ROBO4, PDGFC, UNC5D, ANGPT1, ATOH8, FGF2, TWIST2, SOX11, MGP, MIXL1, VEGFC, TNFRSF10B, NAV1, ADGRV1, DLL4, VAMP5, CAMK1, GAP43, OSTN, GREM2, MFRP, HIC1, MSX3, SHISA3, SMOC1, UNC45B, FLRT3, MDFI, FLRT1, EPAS1, NTNG1, TNP1, CELSR2, DDX4, SFRP5, DKK2, EPHA4, COL19A1, FREM2, ID1, DLX5, EBF2, SFRP4, HOXB9, HIVEP1, ID3, BMP8A	630	1029	18082	1.42253	1	0.685596	17.3503
GOTERM_BP_DIRECT	GO:0043406~positive regulation of MAP kinase activity	7	0.00673939	0.0108393	MAGED1, RASGRP1, ADRA2A, PDGFC, EGF, FGF2, HTR2A	630	54	18082	3.72058	1	0.675256	17.5475
GOTERM_BP_DIRECT	GO:1901653~cellular response to peptide	4	0.00385108	0.0114481	CASR, ID1, KLF15, KLF3	630	14	18082	8.20045	1	0.680999	18.4415
GOTERM_BP_DIRECT	GO:0045494~photoreceptor cell maintenance	6	0.00577662	0.0120636	IQCB1, BBS4, TUB, ADGRV1, BBS12, SPATA7	630	40	18082	4.30524	1	0.686436	19.3358
GOTERM_BP_DIRECT	GO:0043547~positive regulation of GTPase activity	12	0.0115532	0.0131635	F11R, SNX18, ITGA6, RGS4, RASGRP1, RASGRP2, ARHGEF19, PKP4, RTN4R, EIF2B3, ELMOD2, NET1	630	146	18082	2.35903	1	0.705057	20.911
GOTERM_BP_DIRECT	GO:0001822~kidney development	11	0.0105905	0.0154287	ACE, GPC3, AGTR1A, SALL1, SOX11, PKD2, FSTL3, FOXC1, TET2, CITED1, TGFB2	630	130	18082	2.4286	1	0.749257	24.0643
GOTERM_BP_DIRECT	GO:0050679~positive regulation of epithelial cell proliferation	8	0.00770216	0.0164233	VEGFC, HYAL1, CCND2, ID1, DLX5, TGFA, GAS1, FGF2	630	76	18082	3.02122	1	0.759282	25.4109
GOTERM_BP_DIRECT	GO:0090031~positive regulation of steroid hormone biosynthetic process	3	0.00288831	0.0165112	IGF1R, CYP17A1, IGF2	630	6	18082	14.3508	1	0.749834	25.5289
GOTERM_BP_DIRECT	GO:0090303~positive regulation of wound healing	4	0.00385108	0.016728	ADRA2A, HBEGF, REG3G, KANK1	630	16	18082	7.1754	1	0.743365	25.8189
GOTERM_BP_DIRECT	GO:0060395~SMAD protein signal transduction	8	0.00770216	0.0175423	INHBB, GDF3, INHBA, SKI, ATOH8, CITED1, TGFB2, BMP8A	630	77	18082	2.98198	1	0.74934	26.899
GOTERM_BP_DIRECT	GO:0030198~extracellular matrix organization	10	0.0096277	0.0180067	FBLN1, PXDN, COL19A1, SMOC1, HSD17B12, POSTN, VWA1, NDNF, TGFB2, CYR61	630	114	18082	2.51768	1	0.748129	27.5084
GOTERM_BP_DIRECT	GO:0001503~ossification	9	0.00866493	0.0186707	CASR, DLX5, FSTL3, MGP, FOXC1, LRRC17, IGF2, OSTN, BMP8A	630	96	18082	2.69077	1	0.750752	28.3713
GOTERM_BP_DIRECT	GO:0007193~adenylate cyclase-inhibiting G-protein coupled receptor signaling pathway	6	0.00577662	0.019453	P2RY12, SSTR5, ADCY4, CASR, NPY2R, HTR2A	630	45	18082	3.82688	1	0.755336	29.3756
GOTERM_BP_DIRECT	GO:0007050~cell cycle arrest	8	0.00770216	0.0225559	INHBA, WDR6, PKD2, TRP53INP1, GAS2, GAS1, VASH1, TGFB2	630	81	18082	2.83472	1	0.796243	33.2294
GOTERM_BP_DIRECT	GO:0030214~hyaluronan catabolic process	3	0.00288831	0.0225876	HYAL1, CD44, FGF2	630	7	18082	12.3007	1	0.787998	33.2677
GOTERM_BP_DIRECT	GO:1903546~protein localization to photoreceptor outer segment	3	0.00288831	0.0225876	BBS4, TUB, SPATA7	630	7	18082	12.3007	1	0.787998	33.2677
GOTERM_BP_DIRECT	GO:0006882~cellular zinc ion homeostasis	4	0.00385108	0.0231555	SLC39A12, MT2, SLC39A8, MT1	630	18	18082	6.37813	1	0.787718	33.9508
GOTERM_BP_DIRECT	GO:0043536~positive regulation of blood vessel endothelial cell migration	4	0.00385108	0.0231555	VEGFC, HSPB1, ANGPT1, FGF2	630	18	18082	6.37813	1	0.787718	33.9508
GOTERM_BP_DIRECT	GO:0031954~positive regulation of protein autophosphorylation	4	0.00385108	0.0231555	VEGFC, TOM1L1, PDGFC, NGF	630	18	18082	6.37813	1	0.787718	33.9508
GOTERM_BP_DIRECT	GO:0048566~embryonic digestive tract development	4	0.00385108	0.0231555	RARRES2, SALL1, RARB, TGFB2	630	18	18082	6.37813	1	0.787718	33.9508
GOTERM_BP_DIRECT	GO:0007399~nervous system development	22	0.0211809	0.0235636	CPLX2, CHAC1, SOX11, CTF1, NTNG1, PPT1, DPYSL3, IGSF9B, MAFK, ZIC1, NDNF, ZIC3, EPHA4, AMIGO3, NAV1, DLL4, ADGRV1, CAMK1, ATOH8, GAP43, HDAC7, THBS4	630	377	18082	1.67489	1	0.785199	34.4377
GOTERM_BP_DIRECT	GO:0006695~cholesterol biosynthetic process	5	0.00481385	0.0240985	INSIG1, PMVK, HSD17B7, NSDHL, FDFT1	630	32	18082	4.48462	1	0.784547	35.0706
GOTERM_BP_DIRECT	GO:0001658~branching involved in ureteric bud morphogenesis	6	0.00577662	0.0250606	GPC3, CD44, SALL1, PKD2, FGF2, CITED1	630	48	18082	3.5877	1	0.789665	36.1946
GOTERM_BP_DIRECT	GO:0030818~negative regulation of cAMP biosynthetic process	4	0.00385108	0.0268024	PTGER3, GRM8, NPY2R, ADRA2A	630	19	18082	6.04244	1	0.804088	38.183
GOTERM_BP_DIRECT	GO:0060613~fat pad development	3	0.00288831	0.0294307	BBS4, CASR, ARRDC3	630	8	18082	10.7631	1	0.826506	41.0729
GOTERM_BP_DIRECT	GO:0050873~brown fat cell differentiation	5	0.00481385	0.0294427	RARRES2, ITGA6, MRAP, EBF2, ADIPOQ	630	34	18082	4.22082	1	0.819748	41.0858
GOTERM_BP_DIRECT	GO:0022409~positive regulation of cell-cell adhesion	4	0.00385108	0.0307372	CCR5, ITGA6, SMAD7, FSTL3	630	20	18082	5.74032	1	0.826401	42.4615
GOTERM_BP_DIRECT	GO:0001501~skeletal system development	9	0.00866493	0.0331122	PTHLH, GDF3, HDAC4, SOX11, COL3A1, BCAN, FOXC1, ZIC1, TGFB2	630	107	18082	2.41415	1	0.842515	44.9072
GOTERM_BP_DIRECT	GO:0001942~hair follicle development	6	0.00577662	0.0340103	INHBA, SAV1, LDB2, LGR4, TGFB2, NSDHL	630	52	18082	3.31172	1	0.844306	45.8062
GOTERM_BP_DIRECT	GO:0007204~positive regulation of cytosolic calcium ion concentration	11	0.0105905	0.0341747	PTGER3, CCR5, AGTR1A, CCR1, C1QTNF1, NPY2R, F2RL1, PKD2, CXCR3, ADRA1D, HTR2A	630	148	18082	2.13323	1	0.839726	45.9693
GOTERM_BP_DIRECT	GO:0000302~response to reactive oxygen species	4	0.00385108	0.0349576	HYAL1, PLK3, NUDT15, SOD3	630	21	18082	5.46697	1	0.840561	46.7394
GOTERM_BP_DIRECT	GO:0040007~growth	5	0.00481385	0.0354338	INHBB, GDF3, INHBA, TGFB2, BMP8A	630	36	18082	3.98633	1	0.838793	47.2028
GOTERM_BP_DIRECT	GO:0071333~cellular response to glucose stimulus	7	0.00673939	0.0368407	SLC29A1, IGF1R, MIR410, CASR, CMA1, AACS, PCK2	630	71	18082	2.82973	1	0.844698	48.5497
GOTERM_BP_DIRECT	GO:0042446~hormone biosynthetic process	3	0.00288831	0.0369802	CYP17A1, CHST8, DIO1	630	9	18082	9.5672	1	0.840274	48.6814
GOTERM_BP_DIRECT	GO:0045741~positive regulation of epidermal growth factor-activated receptor activity	3	0.00288831	0.0369802	ADRA2A, TGFA, EGF	630	9	18082	9.5672	1	0.840274	48.6814
GOTERM_BP_DIRECT	GO:0015701~bicarbonate transport	4	0.00385108	0.0394606	PTGER3, SLC4A8, CAR4, SLC26A10	630	22	18082	5.21847	1	0.853912	50.9719
GOTERM_BP_DIRECT	GO:0001525~angiogenesis	15	0.0144415	0.040446	PTPRB, VEGFC, EPAS1, DLL4, ROBO4, TGFA, HBEGF, ANGPT1, NRXN1, CXCR3, EGF, COL8A1, FGF2, VASH1, NDNF	630	239	18082	1.80135	1	0.855824	51.8548
GOTERM_BP_DIRECT	GO:0045909~positive regulation of vasodilation	5	0.00481385	0.0420785	PTPRM, ADORA2B, F2RL1, ADRA2A, ALOX12	630	38	18082	3.77652	1	0.862012	53.2845
GOTERM_BP_DIRECT	GO:0090190~positive regulation of branching involved in ureteric bud morphogenesis	4	0.00385108	0.0442422	MAGED1, AGTR1A, SALL1, LGR4	630	23	18082	4.99158	1	0.871032	55.1178
GOTERM_BP_DIRECT	GO:0090557~establishment of endothelial intestinal barrier	3	0.00288831	0.0451786	F11R, CLDN1, TJP2	630	10	18082	8.61048	1	0.872097	55.89
GOTERM_BP_DIRECT	GO:0006805~xenobiotic metabolic process	4	0.00385108	0.0492976	CYP46A1, FMO2, CYP26B1, AKR1C12	630	24	18082	4.7836	1	0.890373	59.1402
GOTERM_BP_DIRECT	GO:0060325~face morphogenesis	5	0.00481385	0.0493779	CRISPLD1, DLX5, SKI, TWIST2, TGFB2	630	40	18082	3.5877	1	0.886671	59.2013
GOTERM_BP_DIRECT	GO:0001654~eye development	5	0.00481385	0.0493779	INHBB, GDF3, SMOC1, FOXC1, TGFB2	630	40	18082	3.5877	1	0.886671	59.2013
GOTERM_BP_DIRECT	GO:0051897~positive regulation of protein kinase B signaling	8	0.00770216	0.0522892	IGF1R, CHIL1, C1QTNF1, HBEGF, ANGPT1, IGF2, FGF2, TSPYL5	630	97	18082	2.36714	1	0.896842	61.3577
GOTERM_BP_DIRECT	GO:0043408~regulation of MAPK cascade	6	0.00577662	0.053928	INHBB, GDF3, INHBA, ID1, TGFB2, BMP8A	630	59	18082	2.91881	1	0.900428	62.5237
GOTERM_BP_DIRECT	GO:0008347~glial cell migration	3	0.00288831	0.053972	P2RY12, EPHA4, TGFB2	630	11	18082	7.82771	1	0.896911	62.5546
GOTERM_BP_DIRECT	GO:0031953~negative regulation of protein autophosphorylation	3	0.00288831	0.053972	ENPP1, CHP1, ADIPOQ	630	11	18082	7.82771	1	0.896911	62.5546
GOTERM_BP_DIRECT	GO:0060394~negative regulation of pathway-restricted SMAD protein phosphorylation	3	0.00288831	0.053972	SMAD7, SMAD6, PMEPA1	630	11	18082	7.82771	1	0.896911	62.5546
GOTERM_BP_DIRECT	GO:0010804~negative regulation of tumor necrosis factor-mediated signaling pathway	3	0.00288831	0.053972	NOL3, F2RL1, ADIPOQ	630	11	18082	7.82771	1	0.896911	62.5546
GOTERM_BP_DIRECT	GO:0016486~peptide hormone processing	3	0.00288831	0.053972	PCSK1, CHST8, SCG5	630	11	18082	7.82771	1	0.896911	62.5546
GOTERM_BP_DIRECT	GO:0008652~cellular amino acid biosynthetic process	4	0.00385108	0.0546214	PYCR1, ALDH18A1, PHGDH, ASL	630	25	18082	4.59225	1	0.896102	63.0071
GOTERM_BP_DIRECT	GO:0048593~camera-type eye morphogenesis	4	0.00385108	0.0546214	TENM3, AQP5, SKI, COL8A1	630	25	18082	4.59225	1	0.896102	63.0071
GOTERM_BP_DIRECT	GO:0001934~positive regulation of protein phosphorylation	12	0.0115532	0.0571443	RARRES2, PTGER3, RSPO1, C3, CCND2, RASGRP1, IGF2, ADIPOQ, FGF2, MPRIP, CYR61, NGF	630	184	18082	1.87184	1	0.903245	64.7164
GOTERM_BP_DIRECT	GO:0048565~digestive tract development	5	0.00481385	0.0573283	ITGA6, COL3A1, PDGFC, LGR4, MIXL1	630	42	18082	3.41686	1	0.900522	64.8381
GOTERM_BP_DIRECT	GO:0001974~blood vessel remodeling	5	0.00481385	0.0615451	NOL3, EPAS1, DLL4, FOXC1, TGFB2	630	43	18082	3.33739	1	0.913362	67.5211
GOTERM_BP_DIRECT	GO:0008284~positive regulation of cell proliferation	27	0.0259948	0.0621624	CASR, ADORA2B, CXCR3, TSPYL5, TGFB2, TIAM1, TGFA, PDGFC, CHRNA7, RARB, EGF, FGF2, SOX11, GAS1, NTN1, CLEC11A, MYCN, PTHLH, VEGFC, HDAC4, CCND2, AGTR1A, HBEGF, CTSH, HTR2A, NGF, ALOX12	630	542	18082	1.42978	1	0.912403	67.8973
GOTERM_BP_DIRECT	GO:0045926~negative regulation of growth	3	0.00288831	0.0633091	GPC3, MT2, MT1	630	12	18082	7.1754	1	0.913314	68.5852
GOTERM_BP_DIRECT	GO:0090331~negative regulation of platelet aggregation	3	0.00288831	0.0633091	PTGER3, C1QTNF1, ALOX12	630	12	18082	7.1754	1	0.913314	68.5852
GOTERM_BP_DIRECT	GO:1900025~negative regulation of substrate adhesion-dependent cell spreading	3	0.00288831	0.0633091	FBLN1, POSTN, KANK1	630	12	18082	7.1754	1	0.913314	68.5852
GOTERM_BP_DIRECT	GO:0042476~odontogenesis	4	0.00385108	0.0660495	INHBA, AQP5, GAS1, ID3	630	27	18082	4.25209	1	0.919421	70.1732
GOTERM_BP_DIRECT	GO:0030324~lung development	9	0.00866493	0.0678397	GPC3, EPAS1, CHIL1, FSTL3, MGP, LOX, FGF2, ZIC3, MYCN	630	124	18082	2.08318	1	0.922134	71.1694
GOTERM_BP_DIRECT	GO:2000170~positive regulation of peptidyl-cysteine S-nitrosylation	2	0.00192554	0.0683637	ACE, NOS1AP	630	2	18082	28.7016	1	0.920933	71.4549
GOTERM_BP_DIRECT	GO:0002717~positive regulation of natural killer cell mediated immunity	2	0.00192554	0.0683637	SH2D1B1, H2-T23	630	2	18082	28.7016	1	0.920933	71.4549
GOTERM_BP_DIRECT	GO:0006195~purine nucleotide catabolic process	2	0.00192554	0.0683637	NUDT1, NUDT15	630	2	18082	28.7016	1	0.920933	71.4549
GOTERM_BP_DIRECT	GO:0006696~ergosterol biosynthetic process	2	0.00192554	0.0683637	0610007P14RIK, FDFT1	630	2	18082	28.7016	1	0.920933	71.4549
GOTERM_BP_DIRECT	GO:0007416~synapse assembly	5	0.00481385	0.0704546	FLRT3, RAB29, NRXN1, SHANK2, KIRREL3	630	45	18082	3.18907	1	0.924385	72.5681
GOTERM_BP_DIRECT	GO:0045907~positive regulation of vasoconstriction	5	0.00481385	0.0704546	CASR, PTGER3, SMAD6, ADRA1D, HTR2A	630	45	18082	3.18907	1	0.924385	72.5681
GOTERM_BP_DIRECT	GO:0007596~blood coagulation	7	0.00673939	0.0722781	P2RY12, MAFF, F2RL3, C3, F2RL1, PDGFC, MAFK	630	84	18082	2.3918	1	0.926882	73.5054
GOTERM_BP_DIRECT	GO:0097194~execution phase of apoptosis	3	0.00288831	0.0731416	CASP3, CASP7, CIDEC	630	13	18082	6.62344	1	0.926674	73.9386
GOTERM_BP_DIRECT	GO:0043129~surfactant homeostasis	3	0.00288831	0.0731416	PTHLH, EPAS1, CTSH	630	13	18082	6.62344	1	0.926674	73.9386
GOTERM_BP_DIRECT	GO:0016322~neuron remodeling	3	0.00288831	0.0731416	RND1, C1QL1, FARP2	630	13	18082	6.62344	1	0.926674	73.9386
GOTERM_BP_DIRECT	GO:0043537~negative regulation of blood vessel endothelial cell migration	3	0.00288831	0.0731416	DLL4, FGF2, VASH1	630	13	18082	6.62344	1	0.926674	73.9386
GOTERM_BP_DIRECT	GO:0071397~cellular response to cholesterol	3	0.00288831	0.0731416	INHBB, INHBA, AACS	630	13	18082	6.62344	1	0.926674	73.9386
GOTERM_BP_DIRECT	GO:0007411~axon guidance	10	0.0096277	0.0762534	FLRT3, EPHA4, PLXNA3, DLX5, ARTN, UNC5D, GAS1, NTN1, GAP43, TGFB2	630	149	18082	1.92628	1	0.932297	75.445
GOTERM_BP_DIRECT	GO:0045840~positive regulation of mitotic nuclear division	4	0.00385108	0.0784715	IGF1R, TGFA, IGF2, EGF	630	29	18082	3.95884	1	0.935314	76.4682
GOTERM_BP_DIRECT	GO:0046686~response to cadmium ion	4	0.00385108	0.0784715	NPC1, NUDT1, MT1, TERT	630	29	18082	3.95884	1	0.935314	76.4682
GOTERM_BP_DIRECT	GO:0008285~negative regulation of cell proliferation	20	0.0192554	0.0789603	ADORA2B, SMAD6, FBXO2, WDR6, RIAN, SKI, TGFB2, IFIT3, SFRP5, VEGFC, SSTR5, HDAC4, INHBA, GPC3, DLL4, SFRP4, TRP53INP1, RARB, FGF2, TWIST2	630	384	18082	1.49487	1	0.934168	76.6882
GOTERM_BP_DIRECT	GO:0030097~hemopoiesis	7	0.00673939	0.0790163	EPAS1, ANGPT1, SPTA1, TET2, MIXL1, TGFB2, KIRREL3	630	86	18082	2.33618	1	0.931996	76.7133
GOTERM_BP_DIRECT	GO:0048839~inner ear development	6	0.00577662	0.0793695	C1QTNF5, FREM2, ADGRV1, PLPPR4, H2-T23, TGFB2	630	66	18082	2.60924	1	0.930537	76.8709
GOTERM_BP_DIRECT	GO:0007409~axonogenesis	8	0.00770216	0.0795582	IGF1R, LINGO1, DLX5, PLPPR4, NTNG1, RTN4R, NTN1, LRRC38	630	107	18082	2.14591	1	0.928679	76.9547
GOTERM_BP_DIRECT	GO:0034220~ion transmembrane transport	5	0.00481385	0.0799858	KCNH1, FAM26E, SLC24A2, AQP5, CHRNA7	630	47	18082	3.05336	1	0.927414	77.1435
GOTERM_BP_DIRECT	GO:0006811~ion transport	28	0.0269576	0.0820678	KCNH1, KCNJ16, STEAP4, SLC13A5, SLC38A2, SLC20A2, ATP1B2, SFXN3, GRIN3B, CLDN10, LRRC38, KCNS3, BEST1, PKD2, SLC4A8, SLC39A8, CHRNA7, TMC7, FAM26E, KCND1, GABRA3, SLC22A23, GRIA4, SLC41A2, KCNN2, SCN4B, KCNH2, SLC40A1	630	584	18082	1.3761	1	0.930178	78.0421
GOTERM_BP_DIRECT	GO:0030509~BMP signaling pathway	7	0.00673939	0.0825134	ZCCHC12, GDF3, ID1, DLX5, SMAD6, VSIR, BMP8A	630	87	18082	2.30932	1	0.928997	78.2301
GOTERM_BP_DIRECT	GO:0006518~peptide metabolic process	3	0.00288831	0.0834238	ACE, CPM, CMA1	630	14	18082	6.15034	1	0.928927	78.6094
GOTERM_BP_DIRECT	GO:0060307~regulation of ventricular cardiac muscle cell membrane repolarization	3	0.00288831	0.0834238	SCN4B, KCNH2, SNTA1	630	14	18082	6.15034	1	0.928927	78.6094
GOTERM_BP_DIRECT	GO:0090263~positive regulation of canonical Wnt signaling pathway	6	0.00577662	0.0834488	DKK2, RSPO1, DLX5, SFRP4, FGF2, LGR4	630	67	18082	2.57029	1	0.926768	78.6197
GOTERM_BP_DIRECT	GO:0010862~positive regulation of pathway-restricted SMAD protein phosphorylation	5	0.00481385	0.0849791	INHBB, GDF3, INHBA, TGFB2, BMP8A	630	48	18082	2.98975	1	0.928182	79.2429
GOTERM_BP_DIRECT	GO:0001657~ureteric bud development	5	0.00481385	0.0849791	SMAD7, SALL1, SMAD6, FOXC1, RARB	630	48	18082	2.98975	1	0.928182	79.2429
GOTERM_BP_DIRECT	GO:0044344~cellular response to fibroblast growth factor stimulus	4	0.00385108	0.0850362	HYAL1, CD44, DLL4, POSTN	630	30	18082	3.82688	1	0.926136	79.2659
GOTERM_BP_DIRECT	GO:0051482~positive regulation of cytosolic calcium ion concentration involved in phospholipase C-activating G-protein coupled signaling pathway	4	0.00385108	0.091826	F2RL3, AGTR1A, F2RL1, LPAR3	630	31	18082	3.70343	1	0.938712	81.8275
GOTERM_BP_DIRECT	GO:0008344~adult locomotory behavior	6	0.00577662	0.0919326	CCND2, PREX2, PPT1, SEZ6, DNM1, NGF	630	69	18082	2.49579	1	0.936993	81.8652
GOTERM_BP_DIRECT	GO:0007601~visual perception	9	0.00866493	0.0928859	CRYBB1, C1QTNF5, BEST1, EPAS1, DLL4, ADGRV1, PPT1, MFRP, SPATA7	630	133	18082	1.94221	1	0.936956	82.1993
GOTERM_BP_DIRECT	GO:0050921~positive regulation of chemotaxis	3	0.00288831	0.0941127	RARRES2, F2RL1, CXCR3	630	15	18082	5.74032	1	0.937452	82.6207
GOTERM_BP_DIRECT	GO:0006956~complement activation	3	0.00288831	0.0941127	C3, CFB, C2	630	15	18082	5.74032	1	0.937452	82.6207
GOTERM_BP_DIRECT	GO:0051965~positive regulation of synapse assembly	6	0.00577662	0.0963346	FLRT3, AMIGO3, FLRT1, LRRTM2, LRRN1, NRXN1	630	70	18082	2.46014	1	0.939804	83.3602
GOTERM_BP_DIRECT	GO:0030335~positive regulation of cell migration	12	0.0115532	0.097942	IGF1R, ITGA6, TIAM1, CCR1, F2RL1, ADRA2A, HBEGF, PDGFC, CTSH, TGFB2, ALOX12, CYR61	630	203	18082	1.69665	1	0.940935	83.8765
GOTERM_BP_DIRECT	GO:0001649~osteoblast differentiation	8	0.00770216	0.0992328	DLX5, SND1, LRRC17, IGF2, TWIST2, LGR4, BMP8A, CYR61	630	113	18082	2.03197	1	0.941471	84.2801

## Sheet: BP up
Category	Term	Count	%	PValue	Genes	List Total	Pop Hits	Pop Total	Fold Enrichment	Bonferroni	Benjamini	FDR
GOTERM_BP_DIRECT	GO:0007156~homophilic cell adhesion via plasma membrane adhesion molecules	19	0.0331704	3.27836e-09	PCDHA6, PCDHA7, PCDHA8, PCDHA9, PCDHA2, PCDHA3, PCDHA4, PCDHA5, CDHR4, CELSR2, PCDHA1, IGSF9B, PCDHAC1, PCDH1, PCDHB19, TENM3, PCDHA11, PCDHA12, KIRREL3	354	163	18082	5.95401	5.6781e-06	5.6781e-06	5.54183e-06
GOTERM_BP_DIRECT	GO:0006629~lipid metabolic process	26	0.0453911	4.18519e-06	SC5D, 0610007P14RIK, C3, SLC16A11, HSD17B12, PMVK, FDFT1, SERINC5, SCLY, PLIN1, INSIG1, ACOT12, PCYT2, PLTP, HSD17B7, NSDHL, GBA, PLD4, DECR2, ACLY, LPCAT3, LPIN1, NPC1, PTGDS, SLC27A3, AACS	354	459	18082	2.89337	0.00722256	0.00361782	0.00707454
GOTERM_BP_DIRECT	GO:0016126~sterol biosynthetic process	6	0.0104749	0.000156222	SC5D, 0610007P14RIK, INSIG1, PMVK, NSDHL, FDFT1	354	27	18082	11.3509	0.237077	0.086251	0.263755
GOTERM_BP_DIRECT	GO:0006694~steroid biosynthetic process	8	0.0139665	0.000199123	SC5D, CYP17A1, 0610007P14RIK, HSD17B12, PMVK, HSD17B7, NSDHL, FDFT1	354	62	18082	6.59085	0.29172	0.0826158	0.336071
GOTERM_BP_DIRECT	GO:0007155~cell adhesion	22	0.0384078	0.000588749	FLRT3, PCDHA9, PCDHA3, ADAM23, BCAN, IGFALS, CELSR2, POSTN, NRXN1, IGSF9B, MEGF10, EPHA4, AMIGO3, COL19A1, CD44, COL6A5, LSAMP, TENM3, PKP4, ACAN, AOC3, KIRREL3	354	485	18082	2.31699	0.63941	0.18454	0.990594
GOTERM_BP_DIRECT	GO:0055114~oxidation-reduction process	27	0.0471369	0.000819319	ME1, STEAP4, SC5D, PXDN, TYRP1, ALDH18A1, ADHFE1, CYP2S1, HSD17B12, PRDX2, SESN3, FDFT1, P3H1, HSD17B7, NSDHL, SH3PXD2A, MAOB, DECR2, CYB5B, PYCR1, CYP17A1, NNT, PHGDH, HSD11B2, DIO1, CRYM, AOC3	354	676	18082	2.04014	0.758199	0.210698	1.37601
GOTERM_BP_DIRECT	GO:0008202~steroid metabolic process	8	0.0139665	0.00127251	SC5D, CYP17A1, NPC1, 0610007P14RIK, INSIG1, PMVK, NSDHL, FDFT1	354	84	18082	4.86468	0.889793	0.270252	2.12946
GOTERM_BP_DIRECT	GO:0006695~cholesterol biosynthetic process	5	0.00872905	0.0033344	INSIG1, PMVK, HSD17B7, NSDHL, FDFT1	354	32	18082	7.98111	0.996926	0.514756	5.48956
GOTERM_BP_DIRECT	GO:0007166~cell surface receptor signaling pathway	12	0.0209497	0.00395395	CD101, CD59B, ADGRV1, NPY2R, CTF1, ADGRG6, TSPAN7, ARTN, PROKR2, CELSR2, TSPAN9, OSTN	354	219	18082	2.79885	0.998953	0.533466	6.4778
GOTERM_BP_DIRECT	GO:0030818~negative regulation of cAMP biosynthetic process	4	0.00698324	0.00566737	PTGER3, GRM8, NPY2R, ADRA2A	354	19	18082	10.7535	0.999947	0.626329	9.16045
GOTERM_BP_DIRECT	GO:0030199~collagen fibril organization	5	0.00872905	0.00685445	P3H1, COL3A1, ACAN, SERPINH1, TGFB2	354	39	18082	6.5486	0.999993	0.661415	10.9764
GOTERM_BP_DIRECT	GO:0007193~adenylate cyclase-inhibiting G-protein coupled receptor signaling pathway	5	0.00872905	0.0113356	SSTR5, ADCY4, CASR, NPY2R, HTR2A	354	45	18082	5.67546	1	0.807073	17.5283
GOTERM_BP_DIRECT	GO:0007416~synapse assembly	5	0.00872905	0.0113356	FLRT3, RAB29, NRXN1, SHANK2, KIRREL3	354	45	18082	5.67546	1	0.807073	17.5283
GOTERM_BP_DIRECT	GO:0008652~cellular amino acid biosynthetic process	4	0.00698324	0.0123413	PYCR1, ALDH18A1, PHGDH, ASL	354	25	18082	8.17266	1	0.808807	18.935
GOTERM_BP_DIRECT	GO:0042446~hormone biosynthetic process	3	0.00523743	0.0124951	CYP17A1, CHST8, DIO1	354	9	18082	17.0264	1	0.788929	19.1482
GOTERM_BP_DIRECT	GO:0010804~negative regulation of tumor necrosis factor-mediated signaling pathway	3	0.00523743	0.0186047	NOL3, F2RL1, ADIPOQ	354	11	18082	13.9307	1	0.885646	27.2006
GOTERM_BP_DIRECT	GO:0030198~extracellular matrix organization	7	0.0122207	0.0243934	PXDN, COL19A1, SMOC1, HSD17B12, POSTN, NDNF, TGFB2	354	114	18082	3.13644	1	0.930978	34.1286
GOTERM_BP_DIRECT	GO:0097194~execution phase of apoptosis	3	0.00523743	0.0257167	CASP3, CASP7, CIDEC	354	13	18082	11.7875	1	0.929656	35.6228
GOTERM_BP_DIRECT	GO:0007411~axon guidance	8	0.0139665	0.0271621	FLRT3, EPHA4, PLXNA3, ARTN, UNC5D, GAS1, GAP43, TGFB2	354	149	18082	2.7425	1	0.929331	37.2183
GOTERM_BP_DIRECT	GO:0007200~phospholipase C-activating G-protein coupled receptor signaling pathway	5	0.00872905	0.0295959	CASR, PTGER3, AGTR1A, ADRA1D, HTR2A	354	60	18082	4.25659	1	0.935341	39.8213
GOTERM_BP_DIRECT	GO:0006956~complement activation	3	0.00523743	0.0337448	C3, CFB, C2	354	15	18082	10.2158	1	0.948837	44.0258
GOTERM_BP_DIRECT	GO:0009058~biosynthetic process	4	0.00698324	0.0351486	GMPPB, GCAT, PCYT2, FDFT1	354	37	18082	5.52206	1	0.947717	45.3847
GOTERM_BP_DIRECT	GO:0043524~negative regulation of neuron apoptotic process	8	0.0139665	0.0378141	AGTR1A, PRDX2, ANGPT1, PPT1, CITED1, TERT, NDNF, NGF	354	160	18082	2.55395	1	0.951913	47.88
GOTERM_BP_DIRECT	GO:0006195~purine nucleotide catabolic process	2	0.00349162	0.0386643	NUDT1, NUDT15	354	2	18082	51.0791	1	0.948664	48.653
GOTERM_BP_DIRECT	GO:0002717~positive regulation of natural killer cell mediated immunity	2	0.00349162	0.0386643	SH2D1B1, H2-T23	354	2	18082	51.0791	1	0.948664	48.653
GOTERM_BP_DIRECT	GO:0006696~ergosterol biosynthetic process	2	0.00349162	0.0386643	0610007P14RIK, FDFT1	354	2	18082	51.0791	1	0.948664	48.653
GOTERM_BP_DIRECT	GO:2000648~positive regulation of stem cell proliferation	3	0.00523743	0.0473288	SOX11, TERT, NGF	354	18	18082	8.51318	1	0.969773	55.9398
GOTERM_BP_DIRECT	GO:0051965~positive regulation of synapse assembly	5	0.00872905	0.0479361	FLRT3, AMIGO3, LRRTM2, LRRN1, NRXN1	354	70	18082	3.64851	1	0.966735	56.4122
GOTERM_BP_DIRECT	GO:0010811~positive regulation of cell-substrate adhesion	4	0.00698324	0.0483969	SMOC1, NPY2R, HSD17B12, NDNF	354	42	18082	4.86468	1	0.963286	56.7674
GOTERM_BP_DIRECT	GO:0007165~signal transduction	34	0.0593575	0.049954	GDF3, IMPA2, PLXNA3, CASR, NPY2R, SLC39A12, F2RL1, PLPPR4, DIRAS1, NDRG3, LANCL2, SMOC1, UNC5D, CHRNA7, PTGER3, NPBWR1, ADGRG6, PROKR2, CELSR2, NRXN1, GEM, GPR153, SH2D3C, SSTR5, TNFRSF10B, GPBAR1, TOM1L1, GRM8, AGTR1A, ADGRV1, TENM3, CAMK1, ADRA1D, HTR2A	354	1255	18082	1.38382	1	0.962644	57.9479
GOTERM_BP_DIRECT	GO:0046928~regulation of neurotransmitter secretion	3	0.00523743	0.0573032	SNCAIP, GRM8, NGF	354	20	18082	7.66186	1	0.974015	63.1212
GOTERM_BP_DIRECT	GO:0045907~positive regulation of vasoconstriction	4	0.00698324	0.0573553	CASR, PTGER3, ADRA1D, HTR2A	354	45	18082	4.54036	1	0.970626	63.1556
GOTERM_BP_DIRECT	GO:0015744~succinate transport	2	0.00349162	0.0574337	SLC13A5, SLC25A10	354	3	18082	34.0527	1	0.967119	63.2074
GOTERM_BP_DIRECT	GO:0051384~response to glucocorticoid	5	0.00872905	0.0590035	PTGDS, HSD11B2, ADIPOQ, AGL, GBA	354	75	18082	3.40527	1	0.966555	64.2296
GOTERM_BP_DIRECT	GO:0007399~nervous system development	13	0.0226955	0.0674279	EPHA4, AMIGO3, CHAC1, SOX11, ADGRV1, CTF1, NTNG1, CAMK1, PPT1, IGSF9B, ZIC3, NDNF, GAP43	354	377	18082	1.76135	1	0.977141	69.2742
GOTERM_BP_DIRECT	GO:0015701~bicarbonate transport	3	0.00523743	0.0679309	PTGER3, SLC4A8, SLC26A10	354	22	18082	6.96533	1	0.975083	69.5532
GOTERM_BP_DIRECT	GO:0007507~heart development	10	0.0174581	0.0710292	FLRT3, CASP3, DNAAF3, AGTR1A, SALL1, CASP7, COL3A1, ACAN, MIXL1, TGFB2	354	261	18082	1.95705	1	0.976558	71.2196
GOTERM_BP_DIRECT	GO:0008152~metabolic process	15	0.0261872	0.0715413	HYAL1, TYRP1, ALDH18A1, ISOC2B, ARSI, PM20D1, TKT, ACLY, GSTM6, FDFT1, PHGDH, CAMK1, SLC27A3, AACS, GBA	354	463	18082	1.65483	1	0.974607	71.4866
GOTERM_BP_DIRECT	GO:0090190~positive regulation of branching involved in ureteric bud morphogenesis	3	0.00523743	0.0734691	MAGED1, AGTR1A, SALL1	354	23	18082	6.66249	1	0.974556	72.4711
GOTERM_BP_DIRECT	GO:0007050~cell cycle arrest	5	0.00872905	0.0739196	WDR6, GAS2, GAS1, VASH1, TGFB2	354	81	18082	3.15303	1	0.972534	72.6964
GOTERM_BP_DIRECT	GO:1903441~protein localization to ciliary membrane	2	0.00349162	0.0758377	TUB, RAB29	354	4	18082	25.5395	1	0.972531	73.6368
GOTERM_BP_DIRECT	GO:2000427~positive regulation of apoptotic cell clearance	2	0.00349162	0.0758377	C3, C2	354	4	18082	25.5395	1	0.972531	73.6368
GOTERM_BP_DIRECT	GO:0006203~dGTP catabolic process	2	0.00349162	0.0758377	NUDT1, NUDT15	354	4	18082	25.5395	1	0.972531	73.6368
GOTERM_BP_DIRECT	GO:0003340~negative regulation of mesenchymal to epithelial transition involved in metanephros morphogenesis	2	0.00349162	0.0758377	SALL1, CITED1	354	4	18082	25.5395	1	0.972531	73.6368
GOTERM_BP_DIRECT	GO:0051835~positive regulation of synapse structural plasticity	2	0.00349162	0.0758377	CAMK1, FRMPD4	354	4	18082	25.5395	1	0.972531	73.6368
GOTERM_BP_DIRECT	GO:1990138~neuron projection extension	3	0.00523743	0.0791466	FLRT3, PLXNA3, POSTN	354	24	18082	6.38489	1	0.974314	75.1878
GOTERM_BP_DIRECT	GO:0010466~negative regulation of peptidase activity	6	0.0104749	0.0792977	LXN, SERPINB1A, SERPINA3C, WFDC18, PI15, NGF	354	117	18082	2.61944	1	0.972051	75.2565
GOTERM_BP_DIRECT	GO:0006909~phagocytosis	4	0.00698324	0.0810142	TUB, PLD4, MEGF10, ELMO3	354	52	18082	3.92916	1	0.971815	76.0249
GOTERM_BP_DIRECT	GO:0030097~hemopoiesis	5	0.00872905	0.0876659	ANGPT1, SPTA1, MIXL1, TGFB2, KIRREL3	354	86	18082	2.96971	1	0.977258	78.7954
GOTERM_BP_DIRECT	GO:0000160~phosphorelay signal transduction system	2	0.00349162	0.0938834	KCNH1, KCNH2	354	5	18082	20.4316	1	0.981145	81.1102
GOTERM_BP_DIRECT	GO:0055129~L-proline biosynthetic process	2	0.00349162	0.0938834	PYCR1, ALDH18A1	354	5	18082	20.4316	1	0.981145	81.1102
GOTERM_BP_DIRECT	GO:0031579~membrane raft organization	2	0.00349162	0.0938834	NPC1, PPT1	354	5	18082	20.4316	1	0.981145	81.1102
GOTERM_BP_DIRECT	GO:0051147~regulation of muscle cell differentiation	2	0.00349162	0.0938834	CAMK1, MEGF10	354	5	18082	20.4316	1	0.981145	81.1102
GOTERM_BP_DIRECT	GO:0008203~cholesterol metabolic process	5	0.00872905	0.0964647	NPC1, INSIG1, PMVK, NSDHL, FDFT1	354	89	18082	2.86961	1	0.981557	81.9996

## Sheet: BP down
Category	Term	Count	%	PValue	Genes	List Total	Pop Hits	Pop Total	Fold Enrichment	Bonferroni	Benjamini	FDR
GOTERM_BP_DIRECT	GO:0043433~negative regulation of sequence-specific DNA binding transcription factor activity	8	0.0171722	8.4116e-05	PTHLH, SFRP5, HDAC4, IGF1R, SMAD7, ID1, SFRP4, ID3	276	69	18082	7.59588	0.115795	0.115795	0.139248
GOTERM_BP_DIRECT	GO:0051781~positive regulation of cell division	6	0.0128791	0.000582893	VEGFC, TGFA, PDGFC, IGF2, FGF2, THBS4	276	45	18082	8.73527	0.573874	0.347217	0.961203
GOTERM_BP_DIRECT	GO:0030514~negative regulation of BMP signaling pathway	6	0.0128791	0.000645945	SMAD7, SOSTDC1, SMAD6, FSTL3, SKI, GREM2	276	46	18082	8.54537	0.611446	0.27029	1.06466
GOTERM_BP_DIRECT	GO:0060279~positive regulation of ovulation	3	0.00643956	0.00135514	PLAT, INHBB, INHBA	276	4	18082	49.1359	0.86247	0.391025	2.22129
GOTERM_BP_DIRECT	GO:0090559~regulation of membrane permeability	3	0.00643956	0.00135514	F11R, LBP, TJP2	276	4	18082	49.1359	0.86247	0.391025	2.22129
GOTERM_BP_DIRECT	GO:0045668~negative regulation of osteoblast differentiation	6	0.0128791	0.00159118	HDAC4, ID1, SKI, ID3, HDAC7, TWIST2	276	56	18082	7.01941	0.90268	0.372462	2.60343
GOTERM_BP_DIRECT	GO:0022409~positive regulation of cell-cell adhesion	4	0.00858609	0.00327485	CCR5, ITGA6, SMAD7, FSTL3	276	20	18082	13.1029	0.991762	0.550594	5.28876
GOTERM_BP_DIRECT	GO:0010628~positive regulation of gene expression	15	0.0321978	0.00331166	CYP3A13, MYCN, INHBA, CCR5, ID1, DLL4, C1QTNF1, SFRP4, CYP26B1, PKD2, TRP53INP1, FOXC1, FGF2, ETV4, ALOX12	276	399	18082	2.46295	0.992195	0.500069	5.34668
GOTERM_BP_DIRECT	GO:0001525~angiogenesis	11	0.0236117	0.00370816	PTPRB, VEGFC, EPAS1, DLL4, ROBO4, TGFA, HBEGF, CXCR3, COL8A1, EGF, FGF2	276	239	18082	3.01531	0.995639	0.493074	5.96852
GOTERM_BP_DIRECT	GO:0007275~multicellular organism development	28	0.0601026	0.00414019	ZIC1, GREM2, LGR4, MFRP, HIC1, SHISA3, ROBO4, PDGFC, ATOH8, FGF2, TWIST2, UNC45B, FLRT1, EPAS1, TNP1, DKK2, SFRP5, VEGFC, NAV1, ID1, FREM2, DLX5, DLL4, EBF2, SFRP4, HIVEP1, ID3, BMP8A	276	1029	18082	1.78271	0.997688	0.490542	6.64168
GOTERM_BP_DIRECT	GO:0050731~positive regulation of peptidyl-tyrosine phosphorylation	7	0.0150257	0.0044502	VEGFC, TGFA, HBEGF, IGF2, TNK2, EGF, THBS4	276	101	18082	4.54061	0.998534	0.479267	7.12195
GOTERM_BP_DIRECT	GO:0008285~negative regulation of cell proliferation	14	0.0300513	0.00613741	ADORA2B, SMAD6, SKI, SFRP5, INHBA, HDAC4, VEGFC, GPC3, DLL4, SFRP4, TRP53INP1, RARB, FGF2, TWIST2	276	384	18082	2.38855	0.999877	0.559035	9.69528
GOTERM_BP_DIRECT	GO:0043547~positive regulation of GTPase activity	8	0.0171722	0.00704936	F11R, SNX18, ITGA6, RGS4, RASGRP1, RASGRP2, EIF2B3, NET1	276	146	18082	3.58984	0.999968	0.577885	11.0582
GOTERM_BP_DIRECT	GO:0045893~positive regulation of transcription, DNA-templated	18	0.0386374	0.00724739	EGR2, KLF15, ZIC1, FOXN3, LGR4, MYCN, BTBD8, IGF1R, INHBA, HDAC4, DLX5, EBF2, TRP53INP1, FOXC1, ATOH8, EGF, FGF2, ETV4	276	576	18082	2.04733	0.999976	0.558942	11.3515
GOTERM_BP_DIRECT	GO:0030154~cell differentiation	22	0.0472235	0.00837118	CPLX2, RARRES2, RBM24, EPAS1, TNP1, ZIC1, FOXN3, LGR4, SFRP5, VEGFC, NAV1, DLL4, RASGRP1, SFRP4, ROBO4, ATOH8, TNK2, SYT17, FGF2, UNC45B, TWIST2, BMP8A	276	780	18082	1.84784	0.999995	0.584582	12.9993
GOTERM_BP_DIRECT	GO:0045840~positive regulation of mitotic nuclear division	4	0.00858609	0.00949273	IGF1R, TGFA, IGF2, EGF	276	29	18082	9.03648	0.999999	0.605557	14.615
GOTERM_BP_DIRECT	GO:0090557~establishment of endothelial intestinal barrier	3	0.00643956	0.00956816	F11R, CLDN1, TJP2	276	10	18082	19.6543	0.999999	0.584844	14.7226
GOTERM_BP_DIRECT	GO:0045766~positive regulation of angiogenesis	7	0.0150257	0.0105135	VEGFC, CHIL1, HSPB1, CMA1, CXCR3, FGF2, ALOX12	276	121	18082	3.79009	1	0.597301	16.0609
GOTERM_BP_DIRECT	GO:0060394~negative regulation of pathway-restricted SMAD protein phosphorylation	3	0.00643956	0.0115779	SMAD7, SMAD6, PMEPA1	276	11	18082	17.8676	1	0.611908	17.5442
GOTERM_BP_DIRECT	GO:0030324~lung development	7	0.0150257	0.0117679	GPC3, EPAS1, CHIL1, FSTL3, LOX, FGF2, MYCN	276	124	18082	3.6984	1	0.59808	17.8064
GOTERM_BP_DIRECT	GO:0045926~negative regulation of growth	3	0.00643956	0.0137551	GPC3, MT2, MT1	276	12	18082	16.3786	1	0.636935	20.502
GOTERM_BP_DIRECT	GO:0030282~bone mineralization	4	0.00858609	0.0159072	PTHLH, SBDS, GPC3, LGR4	276	35	18082	7.48737	1	0.672776	23.3273
GOTERM_BP_DIRECT	GO:0051897~positive regulation of protein kinase B signaling	6	0.0128791	0.0162719	IGF1R, CHIL1, C1QTNF1, HBEGF, IGF2, FGF2	276	97	18082	4.05244	1	0.664113	23.7966
GOTERM_BP_DIRECT	GO:0002027~regulation of heart rate	4	0.00858609	0.0171622	EPAS1, MYH7, PDE4D, SNTA1	276	36	18082	7.27939	1	0.667509	24.931
GOTERM_BP_DIRECT	GO:1901653~cellular response to peptide	3	0.00643956	0.0185904	ID1, KLF15, KLF3	276	14	18082	14.0388	1	0.681429	26.7178
GOTERM_BP_DIRECT	GO:0090263~positive regulation of canonical Wnt signaling pathway	5	0.0107326	0.0189849	DKK2, DLX5, SFRP4, FGF2, LGR4	276	67	18082	4.88914	1	0.674268	27.2042
GOTERM_BP_DIRECT	GO:0035556~intracellular signal transduction	13	0.0279048	0.0195738	NUAK2, SPSB1, SMAD7, PREX2, DCDC2B, DOK1, TIAM1, RASGRP1, RASGRP2, DCLK3, HSPB1, GUCY1B3, NET1	276	400	18082	2.12922	1	0.671205	27.9246
GOTERM_BP_DIRECT	GO:0007263~nitric oxide mediated signal transduction	3	0.00643956	0.0212378	MT2, MT1, GUCY1B3	276	15	18082	13.1029	1	0.687506	29.9245
GOTERM_BP_DIRECT	GO:0045494~photoreceptor cell maintenance	4	0.00858609	0.0227213	IQCB1, BBS4, BBS12, SPATA7	276	40	18082	6.55145	1	0.699071	31.6633
GOTERM_BP_DIRECT	GO:0030030~cell projection organization	7	0.0150257	0.02809	P2RY12, IQCB1, BBS4, CATIP, TMEM231, UNC119B, IQUB	276	151	18082	3.0371	1	0.76245	37.6232
GOTERM_BP_DIRECT	GO:0050679~positive regulation of epithelial cell proliferation	5	0.0107326	0.0286144	VEGFC, ID1, DLX5, TGFA, FGF2	276	76	18082	4.31016	1	0.757265	38.1783
GOTERM_BP_DIRECT	GO:0001649~osteoblast differentiation	6	0.0128791	0.029218	DLX5, IGF2, TWIST2, LGR4, BMP8A, CYR61	276	113	18082	3.47865	1	0.753266	38.8116
GOTERM_BP_DIRECT	GO:0060395~SMAD protein signal transduction	5	0.0107326	0.0298337	INHBB, INHBA, SKI, ATOH8, BMP8A	276	77	18082	4.25419	1	0.749606	39.4513
GOTERM_BP_DIRECT	GO:0043536~positive regulation of blood vessel endothelial cell migration	3	0.00643956	0.0300373	VEGFC, HSPB1, FGF2	276	18	18082	10.9191	1	0.741295	39.6615
GOTERM_BP_DIRECT	GO:0006882~cellular zinc ion homeostasis	3	0.00643956	0.0300373	MT2, SLC39A8, MT1	276	18	18082	10.9191	1	0.741295	39.6615
GOTERM_BP_DIRECT	GO:0043065~positive regulation of apoptotic process	11	0.0236117	0.0328563	UACA, ITGA6, EEF1A2, SAV1, SFRP4, TRP53INP1, RARB, ID3, NET1, ALOX12, CYR61	276	335	18082	2.15122	1	0.762488	42.5016
GOTERM_BP_DIRECT	GO:0061436~establishment of skin barrier	3	0.00643956	0.03324	CYP26B1, CLDN1, ALOX12	276	19	18082	10.3444	1	0.7566	42.8782
GOTERM_BP_DIRECT	GO:0048661~positive regulation of smooth muscle cell proliferation	5	0.0107326	0.033674	HDAC4, IGF1R, HBEGF, FGF2, ALOX12	276	80	18082	4.09466	1	0.751434	43.3016
GOTERM_BP_DIRECT	GO:0006935~chemotaxis	6	0.0128791	0.0342973	LSP1, RARRES2, CCR5, CCR1, CXCR3, CYR61	276	118	18082	3.33125	1	0.748405	43.9044
GOTERM_BP_DIRECT	GO:0007265~Ras protein signal transduction	4	0.00858609	0.0345259	DOK1, DOK2, RASGRP1, NTN1	276	47	18082	5.5757	1	0.741468	44.1239
GOTERM_BP_DIRECT	GO:0030335~positive regulation of cell migration	8	0.0171722	0.0359507	IGF1R, ITGA6, TIAM1, CCR1, HBEGF, PDGFC, ALOX12, CYR61	276	203	18082	2.58185	1	0.746768	45.4742
GOTERM_BP_DIRECT	GO:0001657~ureteric bud development	4	0.00858609	0.036426	SMAD7, SMAD6, FOXC1, RARB	276	48	18082	5.45954	1	0.742607	45.9179
GOTERM_BP_DIRECT	GO:0008284~positive regulation of cell proliferation	15	0.0321978	0.0382848	ADORA2B, CXCR3, NTN1, MYCN, PTHLH, VEGFC, HDAC4, TIAM1, HBEGF, TGFA, PDGFC, RARB, EGF, FGF2, ALOX12	276	542	18082	1.81313	1	0.751659	47.6204
GOTERM_BP_DIRECT	GO:0007596~blood coagulation	5	0.0107326	0.0392223	P2RY12, MAFF, F2RL3, PDGFC, MAFK	276	84	18082	3.89967	1	0.75186	48.4599
GOTERM_BP_DIRECT	GO:0030509~BMP signaling pathway	5	0.0107326	0.0437058	ID1, DLX5, SMAD6, VSIR, BMP8A	276	87	18082	3.7652	1	0.781395	52.3025
GOTERM_BP_DIRECT	GO:0016055~Wnt signaling pathway	8	0.0171722	0.045224	SFRP5, DKK2, SOSTDC1, SFRP4, FRAT2, AMOTL2, LGR4, HIC1	276	213	18082	2.46064	1	0.785353	53.5415
GOTERM_BP_DIRECT	GO:0043406~positive regulation of MAP kinase activity	4	0.00858609	0.0489214	RASGRP1, PDGFC, EGF, FGF2	276	54	18082	4.85293	1	0.80421	56.4336
GOTERM_BP_DIRECT	GO:0030512~negative regulation of transforming growth factor beta receptor signaling pathway	4	0.00858609	0.0489214	SMAD7, SMAD6, SKI, PMEPA1	276	54	18082	4.85293	1	0.80421	56.4336
GOTERM_BP_DIRECT	GO:0045944~positive regulation of transcription from RNA polymerase II promoter	23	0.04937	0.0509459	CRTC3, EGR2, EPAS1, FSTL3, IGF2, SKI, KLF15, ZIC1, TET2, MYCN, INHBA, HDAC4, CIR1, ITGA6, DLX5, EBF2, PKD2, FOXC1, MAML3, RARB, FGF2, ETV4, CYR61	276	995	18082	1.51441	1	0.810437	57.9447
GOTERM_BP_DIRECT	GO:0006805~xenobiotic metabolic process	3	0.00643956	0.0510658	CYP46A1, FMO2, CYP26B1	276	24	18082	8.18931	1	0.80438	58.0326
GOTERM_BP_DIRECT	GO:0007601~visual perception	6	0.0128791	0.0526603	C1QTNF5, BEST1, EPAS1, DLL4, MFRP, SPATA7	276	133	18082	2.95554	1	0.807728	59.1856
GOTERM_BP_DIRECT	GO:0001503~ossification	5	0.0107326	0.0588075	DLX5, FSTL3, FOXC1, IGF2, BMP8A	276	96	18082	3.41221	1	0.836276	63.358
GOTERM_BP_DIRECT	GO:0035904~aorta development	3	0.00643956	0.0589613	SMAD6, PKD2, LOX	276	26	18082	7.55936	1	0.831051	63.457
GOTERM_BP_DIRECT	GO:0010273~detoxification of copper ion	2	0.00429304	0.059465	MT2, MT1	276	4	18082	32.7572	1	0.827723	63.7797
GOTERM_BP_DIRECT	GO:0043408~regulation of MAPK cascade	4	0.00858609	0.0607227	INHBB, INHBA, ID1, BMP8A	276	59	18082	4.44166	1	0.828381	64.5738
GOTERM_BP_DIRECT	GO:0055010~ventricular cardiac muscle tissue morphogenesis	3	0.00643956	0.0672451	SMAD7, FOXC1, MYH7	276	28	18082	7.01941	1	0.853624	68.4358
GOTERM_BP_DIRECT	GO:0007165~signal transduction	27	0.0579561	0.067678	F2RL3, ADORA2B, MRAS, SAV1, PPP1R12B, CCR1, LPAR3, CXCR3, LGR4, TIAM1, OLFR558, PITPNC1, CYR61, ICOSL, PTPRM, PDE4D, ARRDC4, ARRDC3, LSP1, P2RY12, PDE7B, CCR5, LVRN, HIVEP1, GUCY1B3, GNB3, ADGRL4	276	1255	18082	1.40948	1	0.850217	68.6776
GOTERM_BP_DIRECT	GO:0007264~small GTPase mediated signal transduction	8	0.0171722	0.0695632	RAB3B, RND1, TIAM1, MRAS, RASGRP1, RASGRP2, RAB6B, RHOH	276	236	18082	2.22083	1	0.853083	69.7104
GOTERM_BP_DIRECT	GO:0090090~negative regulation of canonical Wnt signaling pathway	5	0.0107326	0.0702309	SFRP5, DKK2, GPC3, SOSTDC1, SFRP4	276	102	18082	3.21149	1	0.850789	70.0685
GOTERM_BP_DIRECT	GO:0010991~negative regulation of SMAD protein complex assembly	2	0.00429304	0.0737723	SMAD6, PMEPA1	276	5	18082	26.2058	1	0.86012	71.9021
GOTERM_BP_DIRECT	GO:0021940~positive regulation of cerebellar granule cell precursor proliferation	2	0.00429304	0.0737723	EGF, FGF2	276	5	18082	26.2058	1	0.86012	71.9021
GOTERM_BP_DIRECT	GO:0060591~chondroblast differentiation	2	0.00429304	0.0737723	FGF2, CYR61	276	5	18082	26.2058	1	0.86012	71.9021
GOTERM_BP_DIRECT	GO:0000281~mitotic cytokinesis	3	0.00643956	0.0758868	ZFP365, BBS4, SNX18	276	30	18082	6.55145	1	0.863401	72.946
GOTERM_BP_DIRECT	GO:0030336~negative regulation of cell migration	5	0.0107326	0.0784328	CCR5, ROBO4, TRP53INP1, DPYSL3, KANK1	276	106	18082	3.09031	1	0.868056	74.1545
GOTERM_BP_DIRECT	GO:0070372~regulation of ERK1 and ERK2 cascade	3	0.00643956	0.0803327	TIAM1, RASGRP1, CYR61	276	31	18082	6.34011	1	0.870223	75.0232
GOTERM_BP_DIRECT	GO:0030855~epithelial cell differentiation	4	0.00858609	0.082061	PTHLH, F11R, DLX5, ID3	276	67	18082	3.91131	1	0.871725	75.7894
GOTERM_BP_DIRECT	GO:0060349~bone morphogenesis	3	0.00643956	0.0848574	DLX5, CYP26B1, SKI	276	32	18082	6.14198	1	0.876616	76.9827
GOTERM_BP_DIRECT	GO:0009887~organ morphogenesis	5	0.0107326	0.084884	VEGFC, IGF1R, GPC3, PDGFC, IGF2	276	109	18082	3.00525	1	0.872535	76.9937
GOTERM_BP_DIRECT	GO:0090031~positive regulation of steroid hormone biosynthetic process	2	0.00429304	0.0878627	IGF1R, IGF2	276	6	18082	21.8382	1	0.87782	78.2033
GOTERM_BP_DIRECT	GO:0035116~embryonic hindlimb morphogenesis	3	0.00643956	0.0894573	LMBR1, GPC3, RARB	276	33	18082	5.95586	1	0.878677	78.826
GOTERM_BP_DIRECT	GO:0050873~brown fat cell differentiation	3	0.00643956	0.0941293	RARRES2, ITGA6, EBF2	276	34	18082	5.78069	1	0.888236	80.5556
GOTERM_BP_DIRECT	GO:0016525~negative regulation of angiogenesis	4	0.00858609	0.0968132	PTPRM, FOXC1, THBS4, ISM1	276	72	18082	3.63969	1	0.891765	81.4882
