# Supplementary material for: Serum deprivation limits loss and promotes recovery of tenogenic phenotype in tendon cell culture systems
Source: J Orthop Res. 2020 Jun 10;39(7):1561–71. doi: 10.1002/jor.24761 (PMC8359397; doi:10.1002/jor.24761)
Supplement: Supplementary file 12 — Supplementary information [file JOR-39-1561-s013.xlsx]

## Sheet: Legend
	Supplementary table S-7 List of non-exclusive significantly and differentially regulated genes in tendon fascicles cultured in serum-rich medium when compared to native tissue ("+FBS_vs_native") and tendon fascicles cultured in serum-free medium when compared to native tissue ("-FBS_vs_native"). The list contains log2-ratios and p-values for each gene (cut-off values: |log2-ratio| > 1, p-value < …

## Sheet: +FBS_vs_native
Identifier	gene_name	description	pValue	fdr	log2.Ratio
ENSMUSG00000024987	Cyp26a1	cytochrome P450, family 26, subfamily a, polypeptide 1 [Source:MGI Symbol;Acc:MGI:1096359]	4.903e-175	8.022e-171	-8.715
ENSMUSG00000034488	Edil3	EGF-like repeats and discoidin I-like domains 3 [Source:MGI Symbol;Acc:MGI:1329025]	3.069e-160	2.511e-156	5.764
ENSMUSG00000020953	Coch	cochlin [Source:MGI Symbol;Acc:MGI:1278313]	1.505e-116	8.208e-113	-5.709
ENSMUSG00000023092	Fhl1	four and a half LIM domains 1 [Source:MGI Symbol;Acc:MGI:1298387]	4.208e-113	1.721e-109	-4.819
ENSMUSG00000030787	Lyve1	lymphatic vessel endothelial hyaluronan receptor 1 [Source:MGI Symbol;Acc:MGI:2136348]	8.209e-102	2.686e-98	-10.18
ENSMUSG00000002289	Angptl4	angiopoietin-like 4 [Source:MGI Symbol;Acc:MGI:1888999]	1.102e-99	3.006e-96	5.377
ENSMUSG00000046805	Mpeg1	macrophage expressed gene 1 [Source:MGI Symbol;Acc:MGI:1333743]	7.727e-98	1.58e-94	5.271
ENSMUSG00000027832	Ptx3	pentraxin related gene [Source:MGI Symbol;Acc:MGI:104641]	4.61e-97	8.381e-94	7.156
ENSMUSG00000026069	Il1rl1	interleukin 1 receptor-like 1 [Source:MGI Symbol;Acc:MGI:98427]	8.411e-97	1.376e-93	5.838
ENSMUSG00000017969	Ptgis	prostaglandin I2 (prostacyclin) synthase [Source:MGI Symbol;Acc:MGI:1097156]	2.619e-94	3.896e-91	-4.553
ENSMUSG00000025784	Clec3b	C-type lectin domain family 3, member b [Source:MGI Symbol;Acc:MGI:104540]	1.963e-93	2.677e-90	-8.61
ENSMUSG00000025044	Msr1	macrophage scavenger receptor 1 [Source:MGI Symbol;Acc:MGI:98257]	5.884e-88	7.406e-85	4.047
ENSMUSG00000025473	Adam8	a disintegrin and metallopeptidase domain 8 [Source:MGI Symbol;Acc:MGI:107825]	1.326e-87	1.55e-84	6.805
ENSMUSG00000038147	Cd84	CD84 antigen [Source:MGI Symbol;Acc:MGI:1336885]	9.328e-87	1.018e-83	4.198
ENSMUSG00000007891	Ctsd	cathepsin D [Source:MGI Symbol;Acc:MGI:88562]	8.935e-85	9.137e-82	3.625
ENSMUSG00000031004	Mki67	antigen identified by monoclonal antibody Ki 67 [Source:MGI Symbol;Acc:MGI:106035]	3.498e-84	3.367e-81	5.059
ENSMUSG00000029005	Draxin	dorsal inhibitory axon guidance protein [Source:MGI Symbol;Acc:MGI:1917683]	2.805e-83	2.55e-80	8.702
ENSMUSG00000023336	Wfdc1	WAP four-disulfide core domain 1 [Source:MGI Symbol;Acc:MGI:1915116]	1.407e-82	1.212e-79	-5.724
ENSMUSG00000029371	Cxcl5	chemokine (C-X-C motif) ligand 5 [Source:MGI Symbol;Acc:MGI:1096868]	1.814e-79	1.484e-76	8.79
ENSMUSG00000019102	Aldh3a1	aldehyde dehydrogenase family 3, subfamily A1 [Source:MGI Symbol;Acc:MGI:1353451]	6.551e-77	5.104e-74	-4.814
ENSMUSG00000043613	Mmp3	matrix metallopeptidase 3 [Source:MGI Symbol;Acc:MGI:97010]	2.223e-76	1.653e-73	5.088
ENSMUSG00000030144	Clec4d	C-type lectin domain family 4, member d [Source:MGI Symbol;Acc:MGI:1298389]	3.688e-76	2.624e-73	6.129
ENSMUSG00000056888	Glipr1	GLI pathogenesis-related 1 (glioma) [Source:MGI Symbol;Acc:MGI:1920940]	1.464e-74	9.982e-72	4.566
ENSMUSG00000066705	Fxyd6	FXYD domain-containing ion transport regulator 6 [Source:MGI Symbol;Acc:MGI:1890226]	4.565e-74	2.988e-71	-4.002
ENSMUSG00000009646	Pla2g12b	phospholipase A2, group XIIB [Source:MGI Symbol;Acc:MGI:1917086]	5.043e-73	3.173e-70	-6.545
ENSMUSG00000040026	Saa3	serum amyloid A 3 [Source:MGI Symbol;Acc:MGI:98223]	5.516e-73	3.343e-70	6.179
ENSMUSG00000044534	Ackr2	atypical chemokine receptor 2 [Source:MGI Symbol;Acc:MGI:1891697]	1.225e-71	7.158e-69	-8.772
ENSMUSG00000003032	Klf4	Kruppel-like factor 4 (gut) [Source:MGI Symbol;Acc:MGI:1342287]	1.579e-70	8.9e-68	-3.643
ENSMUSG00000046182	Gsg1l	GSG1-like [Source:MGI Symbol;Acc:MGI:2685483]	1.632e-70	8.9e-68	-8.598
ENSMUSG00000029304	Spp1	secreted phosphoprotein 1 [Source:MGI Symbol;Acc:MGI:98389]	3.36e-69	1.773e-66	4.426
ENSMUSG00000033450	Tagap	T cell activation Rho GTPase activating protein [Source:MGI Symbol;Acc:MGI:3615484]	1.09e-68	5.572e-66	-4.673
ENSMUSG00000001493	Meox1	mesenchyme homeobox 1 [Source:MGI Symbol;Acc:MGI:103220]	1.728e-68	8.568e-66	-4.498
ENSMUSG00000028444	Cntfr	ciliary neurotrophic factor receptor [Source:MGI Symbol;Acc:MGI:99605]	2.286e-68	1.1e-65	-4.785
ENSMUSG00000046318	Ccbe1	collagen and calcium binding EGF domains 1 [Source:MGI Symbol;Acc:MGI:2445053]	4.95e-68	2.314e-65	5.231
ENSMUSG00000110040	AC034099.1		6.618e-66	3.008e-63	3.753
ENSMUSG00000023015	Racgap1	Rac GTPase-activating protein 1 [Source:MGI Symbol;Acc:MGI:1349423]	1.644e-65	7.268e-63	4.094
ENSMUSG00000041577	Prelp	proline arginine-rich end leucine-rich repeat [Source:MGI Symbol;Acc:MGI:2151110]	2.356e-63	1.014e-60	-3.572
ENSMUSG00000030074	Gxylt2	glucoside xylosyltransferase 2 [Source:MGI Symbol;Acc:MGI:2682940]	5.827e-63	2.445e-60	5.613
ENSMUSG00000033544	Angptl1	angiopoietin-like 1 [Source:MGI Symbol;Acc:MGI:1919963]	3.413e-62	1.396e-59	-4.6
ENSMUSG00000052942	Glis3	GLIS family zinc finger 3 [Source:MGI Symbol;Acc:MGI:2444289]	1.889e-61	7.539e-59	5.279
ENSMUSG00000021939	Ctsb	cathepsin B [Source:MGI Symbol;Acc:MGI:88561]	2.156e-61	8.257e-59	3.045
ENSMUSG00000017002	Slpi	secretory leukocyte peptidase inhibitor [Source:MGI Symbol;Acc:MGI:109297]	2.17e-61	8.257e-59	6.713
ENSMUSG00000043631	Ecm2	extracellular matrix protein 2, female organ and adipocyte specific [Source:MGI Symbol;Acc:MGI:3039578]	5.704e-61	2.121e-58	-5.216
ENSMUSG00000076617	Ighm	immunoglobulin heavy constant mu [Source:MGI Symbol;Acc:MGI:96448]	8.412e-61	3.059e-58	-6.198
ENSMUSG00000034353	Ramp1	receptor (calcitonin) activity modifying protein 1 [Source:MGI Symbol;Acc:MGI:1858418]	9.077e-61	3.229e-58	-5.004
ENSMUSG00000040543	Pitpnm3	PITPNM family member 3 [Source:MGI Symbol;Acc:MGI:2685726]	2.75e-60	9.574e-58	-6.71
ENSMUSG00000035275	Raver2	ribonucleoprotein, PTB-binding 2 [Source:MGI Symbol;Acc:MGI:2443623]	1.715e-59	5.846e-57	-4.094
ENSMUSG00000031595	Pdgfrl	platelet-derived growth factor receptor-like [Source:MGI Symbol;Acc:MGI:1916047]	2.919e-59	9.746e-57	-3.37
ENSMUSG00000022667	Cd200r1	CD200 receptor 1 [Source:MGI Symbol;Acc:MGI:1889024]	7.158e-59	2.342e-56	5.175
ENSMUSG00000049723	Mmp12	matrix metallopeptidase 12 [Source:MGI Symbol;Acc:MGI:97005]	9.244e-59	2.966e-56	7.031
ENSMUSG00000032218	Ccnb2	cyclin B2 [Source:MGI Symbol;Acc:MGI:88311]	1.232e-58	3.877e-56	5.328
ENSMUSG00000025877	Hk3	hexokinase 3 [Source:MGI Symbol;Acc:MGI:2670962]	2.133e-57	6.585e-55	4.761
ENSMUSG00000074199	Krtdap	keratinocyte differentiation associated protein [Source:MGI Symbol;Acc:MGI:1928282]	3.874e-57	1.153e-54	-5.47
ENSMUSG00000008874	Clec3a	C-type lectin domain family 3, member a [Source:MGI Symbol;Acc:MGI:2685642]	4.768e-57	1.393e-54	-6.568
ENSMUSG00000067279	Ppp1r3c	protein phosphatase 1, regulatory (inhibitor) subunit 3C [Source:MGI Symbol;Acc:MGI:1858229]	8.458e-57	2.428e-54	-3.7
ENSMUSG00000035373	Ccl7	chemokine (C-C motif) ligand 7 [Source:MGI Symbol;Acc:MGI:99512]	3.207e-56	9.048e-54	4.419
ENSMUSG00000058806	Col13a1	collagen, type XIII, alpha 1 [Source:MGI Symbol;Acc:MGI:1277201]	1.129e-55	3.132e-53	-6.116
ENSMUSG00000045193	Cirbp	cold inducible RNA binding protein [Source:MGI Symbol;Acc:MGI:893588]	5.365e-55	1.439e-52	-3.03
ENSMUSG00000023046	Igfbp6	insulin-like growth factor binding protein 6 [Source:MGI Symbol;Acc:MGI:96441]	1.898e-54	5.009e-52	-4.175
ENSMUSG00000068742	Cry2	cryptochrome 2 (photolyase-like) [Source:MGI Symbol;Acc:MGI:1270859]	3.24e-54	8.415e-52	-3.041
ENSMUSG00000031298	Adgrg2	adhesion G protein-coupled receptor G2 [Source:MGI Symbol;Acc:MGI:2446854]	5.438e-53	1.39e-50	-3.983
ENSMUSG00000024180	Tmem8	transmembrane protein 8 (five membrane-spanning domains) [Source:MGI Symbol;Acc:MGI:1926283]	9.767e-53	2.459e-50	4.563
ENSMUSG00000028150	Rorc	RAR-related orphan receptor gamma [Source:MGI Symbol;Acc:MGI:104856]	1.019e-52	2.526e-50	-4.624
ENSMUSG00000019942	Cdk1	cyclin-dependent kinase 1 [Source:MGI Symbol;Acc:MGI:88351]	1.214e-52	2.965e-50	5.119
ENSMUSG00000031075	Ano1	anoctamin 1, calcium activated chloride channel [Source:MGI Symbol;Acc:MGI:2142149]	3.274e-52	7.877e-50	-4.886
ENSMUSG00000027469	Tpx2	TPX2, microtubule-associated [Source:MGI Symbol;Acc:MGI:1919369]	9.866e-52	2.34e-49	4.18
ENSMUSG00000026981	Il1rn	interleukin 1 receptor antagonist [Source:MGI Symbol;Acc:MGI:96547]	1.166e-51	2.725e-49	4.506
ENSMUSG00000053168	9030619P08Rik	RIKEN cDNA 9030619P08 gene [Source:MGI Symbol;Acc:MGI:3612405]	1.724e-51	3.973e-49	-10.77
ENSMUSG00000006344	Ggt5	gamma-glutamyltransferase 5 [Source:MGI Symbol;Acc:MGI:1346063]	1.179e-50	2.679e-48	5.518
ENSMUSG00000033355	Rtp4	receptor transporter protein 4 [Source:MGI Symbol;Acc:MGI:1915025]	1.277e-50	2.863e-48	3.632
ENSMUSG00000025574	Tk1	thymidine kinase 1 [Source:MGI Symbol;Acc:MGI:98763]	1.383e-50	3.058e-48	4.608
ENSMUSG00000025185	Loxl4	lysyl oxidase-like 4 [Source:MGI Symbol;Acc:MGI:1914823]	1.515e-50	3.306e-48	-4.194
ENSMUSG00000027858	Tspan2	tetraspanin 2 [Source:MGI Symbol;Acc:MGI:1917997]	3.466e-50	7.461e-48	-4.06
ENSMUSG00000039787	Cercam	cerebral endothelial cell adhesion molecule [Source:MGI Symbol;Acc:MGI:2139134]	3.817e-50	8.111e-48	-4.325
ENSMUSG00000017716	Birc5	baculoviral IAP repeat-containing 5 [Source:MGI Symbol;Acc:MGI:1203517]	4.028e-49	8.342e-47	5.136
ENSMUSG00000074785	Plxnc1	plexin C1 [Source:MGI Symbol;Acc:MGI:1890127]	6.205e-49	1.269e-46	4.532
ENSMUSG00000020914	Top2a	topoisomerase (DNA) II alpha [Source:MGI Symbol;Acc:MGI:98790]	1.33e-48	2.687e-46	6.309
ENSMUSG00000031380	Vegfd	vascular endothelial growth factor D [Source:MGI Symbol;Acc:MGI:108037]	1.767e-47	3.484e-45	3.775
ENSMUSG00000028337	Coro2a	coronin, actin binding protein 2A [Source:MGI Symbol;Acc:MGI:1345966]	2.539e-47	4.945e-45	4.571
ENSMUSG00000027715	Ccna2	cyclin A2 [Source:MGI Symbol;Acc:MGI:108069]	4.102e-47	7.896e-45	4.036
ENSMUSG00000030606	Hapln3	hyaluronan and proteoglycan link protein 3 [Source:MGI Symbol;Acc:MGI:1914916]	9.126e-47	1.736e-44	-5.889
ENSMUSG00000020897	Aurkb	aurora kinase B [Source:MGI Symbol;Acc:MGI:107168]	9.545e-47	1.795e-44	6.015
ENSMUSG00000021903	Galnt15	UDP-N-acetyl-alpha-D-galactosamine:polypeptide N-acetylgalactosaminyltransferase 15 [Source:MGI Symbol;Acc:MGI:1926004]	6.869e-46	1.263e-43	-4.775
ENSMUSG00000024781	Lipa	lysosomal acid lipase A [Source:MGI Symbol;Acc:MGI:96789]	8.62e-46	1.567e-43	3.464
ENSMUSG00000027555	Car13	carbonic anhydrase 13 [Source:MGI Symbol;Acc:MGI:1931322]	2.681e-45	4.82e-43	4.472
ENSMUSG00000049907	Rasl11b	RAS-like, family 11, member B [Source:MGI Symbol;Acc:MGI:1916189]	4.284e-45	7.618e-43	-4.302
ENSMUSG00000069516	Lyz2	lysozyme 2 [Source:MGI Symbol;Acc:MGI:96897]	5.442e-45	9.574e-43	3.457
ENSMUSG00000027322	Siglec1	sialic acid binding Ig-like lectin 1, sialoadhesin [Source:MGI Symbol;Acc:MGI:99668]	1.44e-44	2.507e-42	5.53
ENSMUSG00000028494	Plin2	perilipin 2 [Source:MGI Symbol;Acc:MGI:87920]	2.288e-44	3.941e-42	2.921
ENSMUSG00000026437	Cdk18	cyclin-dependent kinase 18 [Source:MGI Symbol;Acc:MGI:97518]	3.204e-44	5.461e-42	5.575
ENSMUSG00000032661	Oas3	2'-5' oligoadenylate synthetase 3 [Source:MGI Symbol;Acc:MGI:2180850]	5.656e-44	9.54e-42	5.735
ENSMUSG00000026548	Slamf9	SLAM family member 9 [Source:MGI Symbol;Acc:MGI:1923692]	7.967e-44	1.33e-41	-3.381
ENSMUSG00000038943	Prc1	protein regulator of cytokinesis 1 [Source:MGI Symbol;Acc:MGI:1858961]	1.471e-43	2.425e-41	4.48
ENSMUSG00000007682	Dio2	deiodinase, iodothyronine, type II [Source:MGI Symbol;Acc:MGI:1338833]	1.482e-43	2.425e-41	5.037
ENSMUSG00000060459	Kng2	kininogen 2 [Source:MGI Symbol;Acc:MGI:3027157]	1.693e-43	2.742e-41	9.514
ENSMUSG00000074874	Ctla2b	cytotoxic T lymphocyte-associated protein 2 beta [Source:MGI Symbol;Acc:MGI:88555]	3.009e-43	4.827e-41	3.925
ENSMUSG00000040133	Gpr176	G protein-coupled receptor 176 [Source:MGI Symbol;Acc:MGI:2685858]	5.002e-43	7.946e-41	4.194
ENSMUSG00000020838	Slc6a4	solute carrier family 6 (neurotransmitter transporter, serotonin), member 4 [Source:MGI Symbol;Acc:MGI:96285]	5.684e-43	8.943e-41	-5.671
ENSMUSG00000039004	Bmp6	bone morphogenetic protein 6 [Source:MGI Symbol;Acc:MGI:88182]	1.576e-42	2.456e-40	-4.859
ENSMUSG00000032122	Slc37a2	solute carrier family 37 (glycerol-3-phosphate transporter), member 2 [Source:MGI Symbol;Acc:MGI:1929693]	1.832e-42	2.828e-40	3.658
ENSMUSG00000020846	Rflnb	refilin B [Source:MGI Symbol;Acc:MGI:1923816]	3.306e-42	5.055e-40	-3.546
ENSMUSG00000024300	Myo1f	myosin IF [Source:MGI Symbol;Acc:MGI:107711]	3.494e-42	5.294e-40	3.811
ENSMUSG00000033777	Tlr13	toll-like receptor 13 [Source:MGI Symbol;Acc:MGI:3045213]	4.333e-42	6.504e-40	3.423
ENSMUSG00000024909	Efemp2	epidermal growth factor-containing fibulin-like extracellular matrix protein 2 [Source:MGI Symbol;Acc:MGI:1891209]	4.421e-42	6.576e-40	3.237
ENSMUSG00000026879	Gsn	gelsolin [Source:MGI Symbol;Acc:MGI:95851]	1.135e-41	1.674e-39	-4.319
ENSMUSG00000031548	Sfrp1	secreted frizzled-related protein 1 [Source:MGI Symbol;Acc:MGI:892014]	1.206e-41	1.762e-39	5.062
ENSMUSG00000045763	Basp1	brain abundant, membrane attached signal protein 1 [Source:MGI Symbol;Acc:MGI:1917600]	2.317e-41	3.355e-39	3.581
ENSMUSG00000069910	Spdl1	spindle apparatus coiled-coil protein 1 [Source:MGI Symbol;Acc:MGI:1917635]	8.038e-41	1.154e-38	5.302
ENSMUSG00000005413	Hmox1	heme oxygenase 1 [Source:MGI Symbol;Acc:MGI:96163]	8.384e-41	1.193e-38	3.954
ENSMUSG00000051243	Islr2	immunoglobulin superfamily containing leucine-rich repeat 2 [Source:MGI Symbol;Acc:MGI:2444277]	8.819e-41	1.244e-38	-6.562
ENSMUSG00000042436	Mfap4	microfibrillar-associated protein 4 [Source:MGI Symbol;Acc:MGI:1342276]	1.553e-40	2.172e-38	-4.148
ENSMUSG00000052776	Oas1a	2'-5' oligoadenylate synthetase 1A [Source:MGI Symbol;Acc:MGI:2180860]	2.501e-40	3.439e-38	4.026
ENSMUSG00000036390	Gadd45a	growth arrest and DNA-damage-inducible 45 alpha [Source:MGI Symbol;Acc:MGI:107799]	6.561e-40	8.946e-38	4.249
ENSMUSG00000060548	Tnfrsf19	tumor necrosis factor receptor superfamily, member 19 [Source:MGI Symbol;Acc:MGI:1352474]	7.182e-40	9.712e-38	-4.835
ENSMUSG00000071001	Hrct1	histidine rich carboxyl terminus 1 [Source:MGI Symbol;Acc:MGI:1917945]	1.298e-39	1.723e-37	-5.182
ENSMUSG00000014846	Tppp3	tubulin polymerization-promoting protein family member 3 [Source:MGI Symbol;Acc:MGI:1915221]	1.306e-39	1.723e-37	-5.455
ENSMUSG00000055632	Hmcn2	hemicentin 2 [Source:MGI Symbol;Acc:MGI:2677838]	1.897e-39	2.483e-37	-5.644
ENSMUSG00000090439	Gm17455	predicted gene, 17455 [Source:MGI Symbol;Acc:MGI:4937089]	7.045e-39	9.149e-37	-6.582
ENSMUSG00000105954	Gm42793	predicted gene 42793 [Source:MGI Symbol;Acc:MGI:5662930]	7.989e-39	1.029e-36	4.149
ENSMUSG00000061353	Cxcl12	chemokine (C-X-C motif) ligand 12 [Source:MGI Symbol;Acc:MGI:103556]	2.201e-38	2.813e-36	4.208
ENSMUSG00000040699	Limd2	LIM domain containing 2 [Source:MGI Symbol;Acc:MGI:1915053]	2.22e-38	2.815e-36	3.077
ENSMUSG00000028459	Cd72	CD72 antigen [Source:MGI Symbol;Acc:MGI:88345]	3.159e-38	3.976e-36	3.87
ENSMUSG00000026683	Nuf2	NUF2, NDC80 kinetochore complex component [Source:MGI Symbol;Acc:MGI:1914227]	3.581e-38	4.472e-36	7.453
ENSMUSG00000030921	Trim30a	tripartite motif-containing 30A [Source:MGI Symbol;Acc:MGI:98178]	4.86e-38	6.024e-36	3.445
ENSMUSG00000019122	Ccl9	chemokine (C-C motif) ligand 9 [Source:MGI Symbol;Acc:MGI:104533]	4.918e-38	6.05e-36	2.918
ENSMUSG00000026600	Soat1	sterol O-acyltransferase 1 [Source:MGI Symbol;Acc:MGI:104665]	9.002e-38	1.099e-35	2.963
ENSMUSG00000019768	Esr1	estrogen receptor 1 (alpha) [Source:MGI Symbol;Acc:MGI:1352467]	2.095e-37	2.539e-35	-3.401
ENSMUSG00000038296	Galnt18	UDP-N-acetyl-alpha-D-galactosamine:polypeptide N-acetylgalactosaminyltransferase 18 [Source:MGI Symbol;Acc:MGI:2446239]	2.318e-37	2.789e-35	-3.806
ENSMUSG00000024168	Tmem204	transmembrane protein 204 [Source:MGI Symbol;Acc:MGI:3039635]	2.843e-37	3.396e-35	-3.663
ENSMUSG00000035000	Dpp4	dipeptidylpeptidase 4 [Source:MGI Symbol;Acc:MGI:94919]	3.451e-37	4.091e-35	-4.037
ENSMUSG00000023505	Cdca3	cell division cycle associated 3 [Source:MGI Symbol;Acc:MGI:1315198]	7.716e-37	9.083e-35	3.872
ENSMUSG00000033998	Kcnk1	potassium channel, subfamily K, member 1 [Source:MGI Symbol;Acc:MGI:109322]	1.828e-36	2.137e-34	-4.589
ENSMUSG00000003469	Phyhip	phytanoyl-CoA hydroxylase interacting protein [Source:MGI Symbol;Acc:MGI:1860417]	2.426e-36	2.815e-34	-5.302
ENSMUSG00000022440	C1qtnf6	C1q and tumor necrosis factor related protein 6 [Source:MGI Symbol;Acc:MGI:1919959]	2.538e-36	2.924e-34	-3.811
ENSMUSG00000025534	Gusb	glucuronidase, beta [Source:MGI Symbol;Acc:MGI:95872]	1.074e-35	1.229e-33	2.438
ENSMUSG00000030513	Pcsk6	proprotein convertase subtilisin/kexin type 6 [Source:MGI Symbol;Acc:MGI:102897]	1.106e-35	1.257e-33	-4.001
ENSMUSG00000033880	Lgals3bp	lectin, galactoside-binding, soluble, 3 binding protein [Source:MGI Symbol;Acc:MGI:99554]	1.143e-35	1.29e-33	3.679
ENSMUSG00000027358	Bmp2	bone morphogenetic protein 2 [Source:MGI Symbol;Acc:MGI:88177]	1.331e-35	1.491e-33	-2.882
ENSMUSG00000044172	Ptx4	pentraxin 4 [Source:MGI Symbol;Acc:MGI:1915759]	1.563e-35	1.74e-33	-7.456
ENSMUSG00000005233	Spc25	SPC25, NDC80 kinetochore complex component, homolog (S. cerevisiae) [Source:MGI Symbol;Acc:MGI:1913692]	1.636e-35	1.808e-33	5.311
ENSMUSG00000020330	Hmmr	hyaluronan mediated motility receptor (RHAMM) [Source:MGI Symbol;Acc:MGI:104667]	3.406e-35	3.74e-33	6.627
ENSMUSG00000048826	Dact2	dishevelled-binding antagonist of beta-catenin 2 [Source:MGI Symbol;Acc:MGI:1920347]	4.65e-35	5.072e-33	-5.598
ENSMUSG00000033952	Aspm	asp (abnormal spindle)-like, microcephaly associated (Drosophila) [Source:MGI Symbol;Acc:MGI:1334448]	4.888e-35	5.297e-33	5.308
ENSMUSG00000021974	Fgf9	fibroblast growth factor 9 [Source:MGI Symbol;Acc:MGI:104723]	6.632e-35	7.139e-33	-5.013
ENSMUSG00000028989	Angptl7	angiopoietin-like 7 [Source:MGI Symbol;Acc:MGI:3605801]	7.034e-35	7.522e-33	-4.927
ENSMUSG00000036086	Zranb3	zinc finger, RAN-binding domain containing 3 [Source:MGI Symbol;Acc:MGI:1918362]	9.81e-35	1.042e-32	4.038
ENSMUSG00000062563	Cys1	cystin 1 [Source:MGI Symbol;Acc:MGI:2177632]	1.136e-34	1.199e-32	-3.823
ENSMUSG00000062593	Lilrb4a	leukocyte immunoglobulin-like receptor, subfamily B, member 4A [Source:MGI Symbol;Acc:MGI:102701]	1.185e-34	1.243e-32	2.392
ENSMUSG00000028381	Ugcg	UDP-glucose ceramide glucosyltransferase [Source:MGI Symbol;Acc:MGI:1332243]	1.932e-34	2.014e-32	2.574
ENSMUSG00000004371	Il11	interleukin 11 [Source:MGI Symbol;Acc:MGI:107613]	4.557e-34	4.719e-32	5.35
ENSMUSG00000053411	Cbx7	chromobox 7 [Source:MGI Symbol;Acc:MGI:1196439]	5.751e-34	5.918e-32	-2.725
ENSMUSG00000024672	Ms4a7	membrane-spanning 4-domains, subfamily A, member 7 [Source:MGI Symbol;Acc:MGI:1918846]	6.798e-34	6.909e-32	3.379
ENSMUSG00000074971	Fibin	fin bud initiation factor homolog (zebrafish) [Source:MGI Symbol;Acc:MGI:1914856]	9.3e-34	9.393e-32	-2.965
ENSMUSG00000071604	Fam189a2	family with sequence similarity 189, member A2 [Source:MGI Symbol;Acc:MGI:2685813]	1.099e-33	1.101e-31	-4.344
ENSMUSG00000026640	Plxna2	plexin A2 [Source:MGI Symbol;Acc:MGI:107684]	1.104e-33	1.101e-31	2.918
ENSMUSG00000067158	Col4a4	collagen, type IV, alpha 4 [Source:MGI Symbol;Acc:MGI:104687]	1.273e-33	1.262e-31	-5.109
ENSMUSG00000097974	Gm10605	predicted gene 10605 [Source:MGI Symbol;Acc:MGI:3642596]	1.621e-33	1.598e-31	-4.869
ENSMUSG00000014303	Glis2	GLIS family zinc finger 2 [Source:MGI Symbol;Acc:MGI:1932535]	2.939e-33	2.879e-31	-2.569
ENSMUSG00000003545	Fosb	FBJ osteosarcoma oncogene B [Source:MGI Symbol;Acc:MGI:95575]	4.468e-33	4.351e-31	-5.35
ENSMUSG00000020583	Matn3	matrilin 3 [Source:MGI Symbol;Acc:MGI:1328350]	5.516e-33	5.34e-31	-7.674
ENSMUSG00000044244	Il20rb	interleukin 20 receptor beta [Source:MGI Symbol;Acc:MGI:2143266]	5.603e-33	5.393e-31	-3.541
ENSMUSG00000027435	Cd93	CD93 antigen [Source:MGI Symbol;Acc:MGI:106664]	6.533e-33	6.251e-31	3.315
ENSMUSG00000008845	Cd163	CD163 antigen [Source:MGI Symbol;Acc:MGI:2135946]	8.12e-33	7.724e-31	-2.971
ENSMUSG00000040950	Mgl2	macrophage galactose N-acetyl-galactosamine specific lectin 2 [Source:MGI Symbol;Acc:MGI:2385729]	9.791e-33	9.26e-31	-5.123
ENSMUSG00000069515	Lyz1	lysozyme 1 [Source:MGI Symbol;Acc:MGI:96902]	1.003e-32	9.429e-31	4.06
ENSMUSG00000017639	Rab11fip4	RAB11 family interacting protein 4 (class II) [Source:MGI Symbol;Acc:MGI:2442920]	1.047e-32	9.788e-31	-3.788
ENSMUSG00000029561	Oasl2	2'-5' oligoadenylate synthetase-like 2 [Source:MGI Symbol;Acc:MGI:1344390]	1.196e-32	1.112e-30	3.517
ENSMUSG00000045328	Cenpe	centromere protein E [Source:MGI Symbol;Acc:MGI:1098230]	1.445e-32	1.336e-30	4.314
ENSMUSG00000020889	Nr1d1	nuclear receptor subfamily 1, group D, member 1 [Source:MGI Symbol;Acc:MGI:2444210]	1.887e-32	1.734e-30	-3.209
ENSMUSG00000028873	Cdca8	cell division cycle associated 8 [Source:MGI Symbol;Acc:MGI:1196274]	2.491e-32	2.277e-30	4.268
ENSMUSG00000020893	Per1	period circadian clock 1 [Source:MGI Symbol;Acc:MGI:1098283]	2.923e-32	2.657e-30	-2.504
ENSMUSG00000004730	Adgre1	adhesion G protein-coupled receptor E1 [Source:MGI Symbol;Acc:MGI:106912]	4.158e-32	3.759e-30	3.609
ENSMUSG00000028678	Kif2c	kinesin family member 2C [Source:MGI Symbol;Acc:MGI:1921054]	5.268e-32	4.736e-30	7.371
ENSMUSG00000009654	Oit3	oncoprotein induced transcript 3 [Source:MGI Symbol;Acc:MGI:1201782]	5.972e-32	5.34e-30	-3.992
ENSMUSG00000038764	Ptpn3	protein tyrosine phosphatase, non-receptor type 3 [Source:MGI Symbol;Acc:MGI:105307]	9.021e-32	8.022e-30	-2.714
ENSMUSG00000029096	Htra3	HtrA serine peptidase 3 [Source:MGI Symbol;Acc:MGI:1925808]	1.269e-31	1.122e-29	-2.694
ENSMUSG00000001228	Uhrf1	ubiquitin-like, containing PHD and RING finger domains, 1 [Source:MGI Symbol;Acc:MGI:1338889]	1.47e-31	1.286e-29	4.939
ENSMUSG00000037280	Galnt6	UDP-N-acetyl-alpha-D-galactosamine:polypeptide N-acetylgalactosaminyltransferase 6 [Source:MGI Symbol;Acc:MGI:1891640]	1.71e-31	1.488e-29	3.77
ENSMUSG00000028037	Ifi44	interferon-induced protein 44 [Source:MGI Symbol;Acc:MGI:2443016]	3.067e-31	2.655e-29	5.94
ENSMUSG00000028756	Pink1	PTEN induced putative kinase 1 [Source:MGI Symbol;Acc:MGI:1916193]	4.37e-31	3.763e-29	-2.251
ENSMUSG00000038642	Ctss	cathepsin S [Source:MGI Symbol;Acc:MGI:107341]	5.013e-31	4.294e-29	3.133
ENSMUSG00000028378	Ptgr1	prostaglandin reductase 1 [Source:MGI Symbol;Acc:MGI:1914353]	8.222e-31	6.97e-29	2.918
ENSMUSG00000021322	Aoah	acyloxyacyl hydrolase [Source:MGI Symbol;Acc:MGI:1350928]	9.928e-31	8.373e-29	3.32
ENSMUSG00000044337	Ackr3	atypical chemokine receptor 3 [Source:MGI Symbol;Acc:MGI:109562]	1.202e-30	1.009e-28	-2.999
ENSMUSG00000069763	Tmem100	transmembrane protein 100 [Source:MGI Symbol;Acc:MGI:1915138]	1.242e-30	1.037e-28	-2.475
ENSMUSG00000042834	Nrep	neuronal regeneration related protein [Source:MGI Symbol;Acc:MGI:99444]	1.914e-30	1.589e-28	-3.51
ENSMUSG00000014782	Plekhg4	pleckstrin homology domain containing, family G (with RhoGef domain) member 4 [Source:MGI Symbol;Acc:MGI:2142544]	2.35e-30	1.942e-28	5.728
ENSMUSG00000020866	Cacna1g	calcium channel, voltage-dependent, T type, alpha 1G subunit [Source:MGI Symbol;Acc:MGI:1201678]	2.941e-30	2.418e-28	-3.693
ENSMUSG00000024421	Lama3	laminin, alpha 3 [Source:MGI Symbol;Acc:MGI:99909]	3.442e-30	2.816e-28	-4.051
ENSMUSG00000050315	Synpo2	synaptopodin 2 [Source:MGI Symbol;Acc:MGI:2153070]	6.276e-30	5.109e-28	-3.784
ENSMUSG00000055737	Ghr	growth hormone receptor [Source:MGI Symbol;Acc:MGI:95708]	7.227e-30	5.854e-28	-2.63
ENSMUSG00000018774	Cd68	CD68 antigen [Source:MGI Symbol;Acc:MGI:88342]	8.485e-30	6.806e-28	3.148
ENSMUSG00000060594	Layn	layilin [Source:MGI Symbol;Acc:MGI:2685357]	1.28e-29	1.022e-27	2.786
ENSMUSG00000006651	Aplp1	amyloid beta (A4) precursor-like protein 1 [Source:MGI Symbol;Acc:MGI:88046]	4.534e-29	3.601e-27	3.791
ENSMUSG00000020808	Fam64a	family with sequence similarity 64, member A [Source:MGI Symbol;Acc:MGI:1924434]	5.151e-29	4.072e-27	5.453
ENSMUSG00000024679	Ms4a6d	membrane-spanning 4-domains, subfamily A, member 6D [Source:MGI Symbol;Acc:MGI:1916024]	5.378e-29	4.23e-27	2.678
ENSMUSG00000027408	Cpxm1	carboxypeptidase X 1 (M14 family) [Source:MGI Symbol;Acc:MGI:1934569]	5.695e-29	4.458e-27	3.964
ENSMUSG00000071847	Apcdd1	adenomatosis polyposis coli down-regulated 1 [Source:MGI Symbol;Acc:MGI:3513977]	6.735e-29	5.247e-27	-3.144
ENSMUSG00000086825	Gm15675	predicted gene 15675 [Source:MGI Symbol;Acc:MGI:3783117]	7.165e-29	5.556e-27	-4.137
ENSMUSG00000075410	Prcd	photoreceptor disc component [Source:MGI Symbol;Acc:MGI:3649529]	8.367e-29	6.457e-27	-4.827
ENSMUSG00000029762	Akr1b8	aldo-keto reductase family 1, member B8 [Source:MGI Symbol;Acc:MGI:107673]	8.793e-29	6.736e-27	3.136
ENSMUSG00000021411	Pxdc1	PX domain containing 1 [Source:MGI Symbol;Acc:MGI:1914145]	8.81e-29	6.736e-27	-2.808
ENSMUSG00000031803	B3gnt3	UDP-GlcNAc:betaGal beta-1,3-N-acetylglucosaminyltransferase 3 [Source:MGI Symbol;Acc:MGI:2152535]	1.31e-28	9.925e-27	3.828
ENSMUSG00000041431	Ccnb1	cyclin B1 [Source:MGI Symbol;Acc:MGI:88302]	1.548e-28	1.167e-26	5.633
ENSMUSG00000042766	Trim46	tripartite motif-containing 46 [Source:MGI Symbol;Acc:MGI:2673000]	1.867e-28	1.401e-26	3.447
ENSMUSG00000089774	Slc5a3	solute carrier family 5 (inositol transporters), member 3 [Source:MGI Symbol;Acc:MGI:1858226]	1.949e-28	1.456e-26	4.521
ENSMUSG00000022687	Boc	biregional cell adhesion molecule-related/down-regulated by oncogenes (Cdon) binding protein [Source:MGI Symbol;Acc:MGI:2151153]	2.022e-28	1.504e-26	-2.887
ENSMUSG00000031253	Srpx2	sushi-repeat-containing protein, X-linked 2 [Source:MGI Symbol;Acc:MGI:1916042]	2.078e-28	1.538e-26	2.52
ENSMUSG00000006219	Fblim1	filamin binding LIM protein 1 [Source:MGI Symbol;Acc:MGI:1921452]	2.36e-28	1.74e-26	3.147
ENSMUSG00000031841	Cdh13	cadherin 13 [Source:MGI Symbol;Acc:MGI:99551]	2.949e-28	2.164e-26	-2.72
ENSMUSG00000024451	Arap3	ArfGAP with RhoGAP domain, ankyrin repeat and PH domain 3 [Source:MGI Symbol;Acc:MGI:2147274]	3.554e-28	2.596e-26	3.041
ENSMUSG00000030894	Tpp1	tripeptidyl peptidase I [Source:MGI Symbol;Acc:MGI:1336194]	3.621e-28	2.633e-26	2.02
ENSMUSG00000001517	Foxm1	forkhead box M1 [Source:MGI Symbol;Acc:MGI:1347487]	4.875e-28	3.514e-26	3.42
ENSMUSG00000001131	Timp1	tissue inhibitor of metalloproteinase 1 [Source:MGI Symbol;Acc:MGI:98752]	5.795e-28	4.159e-26	3.393
ENSMUSG00000002055	Spag5	sperm associated antigen 5 [Source:MGI Symbol;Acc:MGI:1927470]	6.642e-28	4.745e-26	5.028
ENSMUSG00000046179	E2f8	E2F transcription factor 8 [Source:MGI Symbol;Acc:MGI:1922038]	7.05e-28	5.015e-26	6.145
ENSMUSG00000112148	Lilrb4a	leukocyte immunoglobulin-like receptor, subfamily B, member 4A [Source:MGI Symbol;Acc:MGI:102701]	7.429e-28	5.262e-26	2.144
ENSMUSG00000020793	Galr2	galanin receptor 2 [Source:MGI Symbol;Acc:MGI:1337018]	8.757e-28	6.176e-26	-3.827
ENSMUSG00000040613	Apobec1	apolipoprotein B mRNA editing enzyme, catalytic polypeptide 1 [Source:MGI Symbol;Acc:MGI:103298]	1.031e-27	7.242e-26	2.518
ENSMUSG00000020399	Havcr2	hepatitis A virus cellular receptor 2 [Source:MGI Symbol;Acc:MGI:2159682]	1.043e-27	7.292e-26	2.614
ENSMUSG00000038591	Colec10	collectin sub-family member 10 [Source:MGI Symbol;Acc:MGI:3606482]	1.235e-27	8.596e-26	-9.305
ENSMUSG00000027306	Nusap1	nucleolar and spindle associated protein 1 [Source:MGI Symbol;Acc:MGI:2675669]	1.858e-27	1.282e-25	3.336
ENSMUSG00000050493	Fam167b	family with sequence similarity 167, member B [Source:MGI Symbol;Acc:MGI:2668032]	1.865e-27	1.282e-25	4.029
ENSMUSG00000023153	Tmem52	transmembrane protein 52 [Source:MGI Symbol;Acc:MGI:1916921]	2.083e-27	1.426e-25	-7.372
ENSMUSG00000027331	Knstrn	kinetochore-localized astrin/SPAG5 binding [Source:MGI Symbol;Acc:MGI:1289298]	2.271e-27	1.549e-25	3.676
ENSMUSG00000022483	Col2a1	collagen, type II, alpha 1 [Source:MGI Symbol;Acc:MGI:88452]	2.318e-27	1.567e-25	-5.484
ENSMUSG00000039457	Ppl	periplakin [Source:MGI Symbol;Acc:MGI:1194898]	2.603e-27	1.753e-25	-2.52
ENSMUSG00000022033	Pbk	PDZ binding kinase [Source:MGI Symbol;Acc:MGI:1289156]	2.711e-27	1.814e-25	5.059
ENSMUSG00000025579	Gaa	glucosidase, alpha, acid [Source:MGI Symbol;Acc:MGI:95609]	2.717e-27	1.814e-25	2.779
ENSMUSG00000027188	Pamr1	peptidase domain containing associated with muscle regeneration 1 [Source:MGI Symbol;Acc:MGI:2445082]	2.77e-27	1.842e-25	-2.824
ENSMUSG00000074264	Amy1	amylase 1, salivary [Source:MGI Symbol;Acc:MGI:88019]	2.836e-27	1.879e-25	-3.239
ENSMUSG00000026399	Cd55	CD55 molecule, decay accelerating factor for complement [Source:MGI Symbol;Acc:MGI:104850]	3.023e-27	1.995e-25	-3.677
ENSMUSG00000022537	Tmem44	transmembrane protein 44 [Source:MGI Symbol;Acc:MGI:1924489]	5.61e-27	3.686e-25	-3.143
ENSMUSG00000063558	Aox1	aldehyde oxidase 1 [Source:MGI Symbol;Acc:MGI:88035]	6.195e-27	4.054e-25	-2.712
ENSMUSG00000049112	Oxtr	oxytocin receptor [Source:MGI Symbol;Acc:MGI:109147]	7.478e-27	4.875e-25	-3.592
ENSMUSG00000072620	Slfn2	schlafen 2 [Source:MGI Symbol;Acc:MGI:1313258]	8.448e-27	5.485e-25	2.863
ENSMUSG00000020785	Camkk1	calcium/calmodulin-dependent protein kinase kinase 1, alpha [Source:MGI Symbol;Acc:MGI:1891766]	9.703e-27	6.275e-25	-3.29
ENSMUSG00000037946	Fgd3	FYVE, RhoGEF and PH domain containing 3 [Source:MGI Symbol;Acc:MGI:1353657]	1.134e-26	7.305e-25	3.719
ENSMUSG00000029414	Kntc1	kinetochore associated 1 [Source:MGI Symbol;Acc:MGI:2673709]	1.144e-26	7.339e-25	6.089
ENSMUSG00000006715	Gmnn	geminin [Source:MGI Symbol;Acc:MGI:1927344]	1.158e-26	7.401e-25	3.31
ENSMUSG00000038457	Tmem255b	transmembrane protein 255B [Source:MGI Symbol;Acc:MGI:2685533]	1.312e-26	8.352e-25	-4.598
ENSMUSG00000039084	Chad	chondroadherin [Source:MGI Symbol;Acc:MGI:1096866]	1.354e-26	8.59e-25	-8.223
ENSMUSG00000017417	Plxdc1	plexin domain containing 1 [Source:MGI Symbol;Acc:MGI:1919574]	1.407e-26	8.891e-25	2.895
ENSMUSG00000040260	Daam2	dishevelled associated activator of morphogenesis 2 [Source:MGI Symbol;Acc:MGI:1923691]	1.452e-26	9.136e-25	-3.136
ENSMUSG00000041559	Fmod	fibromodulin [Source:MGI Symbol;Acc:MGI:1328364]	1.574e-26	9.865e-25	-4.277
ENSMUSG00000053964	Lgals4	lectin, galactose binding, soluble 4 [Source:MGI Symbol;Acc:MGI:107536]	1.747e-26	1.091e-24	-3.962
ENSMUSG00000022148	Fyb	FYN binding protein [Source:MGI Symbol;Acc:MGI:1346327]	1.986e-26	1.236e-24	3.501
ENSMUSG00000031266	Gla	galactosidase, alpha [Source:MGI Symbol;Acc:MGI:1347344]	3.945e-26	2.445e-24	2.555
ENSMUSG00000019996	Map7	microtubule-associated protein 7 [Source:MGI Symbol;Acc:MGI:1328328]	4.024e-26	2.485e-24	-3.538
ENSMUSG00000003882	Il7r	interleukin 7 receptor [Source:MGI Symbol;Acc:MGI:96562]	4.082e-26	2.511e-24	7.671
ENSMUSG00000026676	Ccdc3	coiled-coil domain containing 3 [Source:MGI Symbol;Acc:MGI:1921436]	4.211e-26	2.58e-24	-2.209
ENSMUSG00000033316	Galnt9	UDP-N-acetyl-alpha-D-galactosamine:polypeptide N-acetylgalactosaminyltransferase 9 [Source:MGI Symbol;Acc:MGI:2677965]	4.474e-26	2.732e-24	7.749
ENSMUSG00000035208	Slfn8	schlafen 8 [Source:MGI Symbol;Acc:MGI:2672859]	4.594e-26	2.794e-24	3.199
ENSMUSG00000048327	Ckap2l	cytoskeleton associated protein 2-like [Source:MGI Symbol;Acc:MGI:1917716]	5.68e-26	3.442e-24	3.492
ENSMUSG00000033386	Frrs1	ferric-chelate reductase 1 [Source:MGI Symbol;Acc:MGI:108076]	6.374e-26	3.849e-24	3.191
ENSMUSG00000001023	S100a5	S100 calcium binding protein A5 [Source:MGI Symbol;Acc:MGI:1338915]	6.517e-26	3.921e-24	-7.305
ENSMUSG00000026622	Nek2	NIMA (never in mitosis gene a)-related expressed kinase 2 [Source:MGI Symbol;Acc:MGI:109359]	6.676e-26	3.995e-24	6.115
ENSMUSG00000029576	Radil	Ras association and DIL domains [Source:MGI Symbol;Acc:MGI:2443088]	6.69e-26	3.995e-24	-3.095
ENSMUSG00000035352	Ccl12	chemokine (C-C motif) ligand 12 [Source:MGI Symbol;Acc:MGI:108224]	7.067e-26	4.205e-24	3.209
ENSMUSG00000049871	Nlrc3	NLR family, CARD domain containing 3 [Source:MGI Symbol;Acc:MGI:2444070]	9.555e-26	5.664e-24	3.028
ENSMUSG00000027797	Dclk1	doublecortin-like kinase 1 [Source:MGI Symbol;Acc:MGI:1330861]	9.677e-26	5.716e-24	2.385
ENSMUSG00000055116	Arntl	aryl hydrocarbon receptor nuclear translocator-like [Source:MGI Symbol;Acc:MGI:1096381]	9.89e-26	5.821e-24	-2.214
ENSMUSG00000039981	Zc3h12d	zinc finger CCCH type containing 12D [Source:MGI Symbol;Acc:MGI:3045313]	1.113e-25	6.502e-24	4.748
ENSMUSG00000000915	Hip1r	huntingtin interacting protein 1 related [Source:MGI Symbol;Acc:MGI:1352504]	1.331e-25	7.752e-24	-2.922
ENSMUSG00000037725	Ckap2	cytoskeleton associated protein 2 [Source:MGI Symbol;Acc:MGI:1931797]	1.602e-25	9.297e-24	4.042
ENSMUSG00000003779	Kif20a	kinesin family member 20A [Source:MGI Symbol;Acc:MGI:1201682]	1.691e-25	9.775e-24	4.824
ENSMUSG00000071714	Csf2rb2	colony stimulating factor 2 receptor, beta 2, low-affinity (granulocyte-macrophage) [Source:MGI Symbol;Acc:MGI:1339760]	1.697e-25	9.776e-24	2.489
ENSMUSG00000076036	Gm22133	predicted gene, 22133 [Source:MGI Symbol;Acc:MGI:5451910]	1.861e-25	1.065e-23	2.462
ENSMUSG00000020427	Igfbp3	insulin-like growth factor binding protein 3 [Source:MGI Symbol;Acc:MGI:96438]	1.88e-25	1.072e-23	4.163
ENSMUSG00000017146	Brca1	breast cancer 1, early onset [Source:MGI Symbol;Acc:MGI:104537]	2.201e-25	1.251e-23	3.697
ENSMUSG00000074207	Adh1	alcohol dehydrogenase 1 (class I) [Source:MGI Symbol;Acc:MGI:87921]	2.331e-25	1.32e-23	-3.782
ENSMUSG00000040711	Sh3pxd2b	SH3 and PX domains 2B [Source:MGI Symbol;Acc:MGI:2442062]	2.4e-25	1.354e-23	2.172
ENSMUSG00000026627	Tmem206	transmembrane protein 206 [Source:MGI Symbol;Acc:MGI:1914200]	2.554e-25	1.436e-23	2.6
ENSMUSG00000053279	Aldh1a1	aldehyde dehydrogenase family 1, subfamily A1 [Source:MGI Symbol;Acc:MGI:1353450]	2.824e-25	1.582e-23	-4.643
ENSMUSG00000028238	Atp6v0d2	ATPase, H+ transporting, lysosomal V0 subunit D2 [Source:MGI Symbol;Acc:MGI:1924415]	3.034e-25	1.694e-23	4.209
ENSMUSG00000027699	Ect2	ect2 oncogene [Source:MGI Symbol;Acc:MGI:95281]	3.604e-25	2.006e-23	3.748
ENSMUSG00000006356	Crip2	cysteine rich protein 2 [Source:MGI Symbol;Acc:MGI:1915587]	4.025e-25	2.232e-23	-2.825
ENSMUSG00000027460	Angpt4	angiopoietin 4 [Source:MGI Symbol;Acc:MGI:1336887]	5.676e-25	3.127e-23	7.28
ENSMUSG00000085295	4930430E12Rik	RIKEN cDNA 4930430E12 gene [Source:MGI Symbol;Acc:MGI:1918889]	5.912e-25	3.246e-23	6.788
ENSMUSG00000021130	Galnt16	UDP-N-acetyl-alpha-D-galactosamine:polypeptide N-acetylgalactosaminyltransferase 16 [Source:MGI Symbol;Acc:MGI:1917754]	6.096e-25	3.336e-23	-5.109
ENSMUSG00000024784	Gpha2	glycoprotein hormone alpha 2 [Source:MGI Symbol;Acc:MGI:2156541]	8.321e-25	4.538e-23	-5.555
ENSMUSG00000029919	Hpgds	hematopoietic prostaglandin D synthase [Source:MGI Symbol;Acc:MGI:1859384]	9.667e-25	5.255e-23	2.599
ENSMUSG00000025232	Hexa	hexosaminidase A [Source:MGI Symbol;Acc:MGI:96073]	1.198e-24	6.491e-23	2.351
ENSMUSG00000061535	C1qtnf7	C1q and tumor necrosis factor related protein 7 [Source:MGI Symbol;Acc:MGI:1925911]	1.25e-24	6.751e-23	-2.444
ENSMUSG00000030748	Il4ra	interleukin 4 receptor, alpha [Source:MGI Symbol;Acc:MGI:105367]	1.635e-24	8.798e-23	2.761
ENSMUSG00000097767	Miat	myocardial infarction associated transcript (non-protein coding) [Source:MGI Symbol;Acc:MGI:2444886]	1.745e-24	9.364e-23	-3.829
ENSMUSG00000027379	Bub1	BUB1, mitotic checkpoint serine/threonine kinase [Source:MGI Symbol;Acc:MGI:1100510]	1.807e-24	9.662e-23	9.135
ENSMUSG00000046856	Gpr1	G protein-coupled receptor 1 [Source:MGI Symbol;Acc:MGI:2385324]	2.342e-24	1.248e-22	-8.899
ENSMUSG00000072082	Ccnf	cyclin F [Source:MGI Symbol;Acc:MGI:102551]	2.867e-24	1.523e-22	4.396
ENSMUSG00000053886	Sh2d4a	SH2 domain containing 4A [Source:MGI Symbol;Acc:MGI:1919531]	3.186e-24	1.687e-22	-4.28
ENSMUSG00000044811	Cd300c2	CD300C molecule 2 [Source:MGI Symbol;Acc:MGI:2153249]	4.069e-24	2.148e-22	2.909
ENSMUSG00000057191	AB124611	cDNA sequence AB124611 [Source:MGI Symbol;Acc:MGI:3043001]	4.624e-24	2.433e-22	3.539
ENSMUSG00000017412	Cacnb4	calcium channel, voltage-dependent, beta 4 subunit [Source:MGI Symbol;Acc:MGI:103301]	4.779e-24	2.506e-22	-3.884
ENSMUSG00000079355	Ackr4	atypical chemokine receptor 4 [Source:MGI Symbol;Acc:MGI:2181676]	4.868e-24	2.537e-22	-4.823
ENSMUSG00000022901	Cd86	CD86 antigen [Source:MGI Symbol;Acc:MGI:101773]	5.086e-24	2.642e-22	-2.887
ENSMUSG00000031963	Bmper	BMP-binding endothelial regulator [Source:MGI Symbol;Acc:MGI:1920480]	5.218e-24	2.702e-22	2.84
ENSMUSG00000035683	Melk	maternal embryonic leucine zipper kinase [Source:MGI Symbol;Acc:MGI:106924]	5.536e-24	2.857e-22	8.148
ENSMUSG00000026177	Slc11a1	solute carrier family 11 (proton-coupled divalent metal ion transporters), member 1 [Source:MGI Symbol;Acc:MGI:1345275]	6.421e-24	3.304e-22	3.575
ENSMUSG00000021998	Lcp1	lymphocyte cytosolic protein 1 [Source:MGI Symbol;Acc:MGI:104808]	8.681e-24	4.453e-22	2.103
ENSMUSG00000059089	Fcgr4	Fc receptor, IgG, low affinity IV [Source:MGI Symbol;Acc:MGI:2179523]	9.628e-24	4.923e-22	4.586
ENSMUSG00000061718	Ppp1r1b	protein phosphatase 1, regulatory (inhibitor) subunit 1B [Source:MGI Symbol;Acc:MGI:94860]	1.013e-23	5.163e-22	-4.132
ENSMUSG00000034295	Fhod3	formin homology 2 domain containing 3 [Source:MGI Symbol;Acc:MGI:1925847]	1.028e-23	5.224e-22	-3.839
ENSMUSG00000044162	Tnip3	TNFAIP3 interacting protein 3 [Source:MGI Symbol;Acc:MGI:3041165]	1.164e-23	5.896e-22	4.169
ENSMUSG00000044827	Tlr1	toll-like receptor 1 [Source:MGI Symbol;Acc:MGI:1341295]	1.168e-23	5.898e-22	3.017
ENSMUSG00000043157	Arl11	ADP-ribosylation factor-like 11 [Source:MGI Symbol;Acc:MGI:2444054]	1.212e-23	6.102e-22	2.811
ENSMUSG00000012443	Kif11	kinesin family member 11 [Source:MGI Symbol;Acc:MGI:1098231]	1.219e-23	6.118e-22	4.667
ENSMUSG00000021624	Cd180	CD180 antigen [Source:MGI Symbol;Acc:MGI:1194924]	1.294e-23	6.477e-22	2.543
ENSMUSG00000029177	Cenpa	centromere protein A [Source:MGI Symbol;Acc:MGI:88375]	1.536e-23	7.661e-22	2.625
ENSMUSG00000070720	Tmem200b	transmembrane protein 200B [Source:MGI Symbol;Acc:MGI:3646343]	1.61e-23	8.001e-22	-3.888
ENSMUSG00000000126	Wnt9a	wingless-type MMTV integration site family, member 9A [Source:MGI Symbol;Acc:MGI:2446084]	1.614e-23	8.001e-22	-3.658
ENSMUSG00000058297	Spock2	sparc/osteonectin, cwcv and kazal-like domains proteoglycan 2 [Source:MGI Symbol;Acc:MGI:1891351]	1.798e-23	8.889e-22	-3.913
ENSMUSG00000041498	Kif14	kinesin family member 14 [Source:MGI Symbol;Acc:MGI:1098226]	1.953e-23	9.625e-22	5.638
ENSMUSG00000031304	Il2rg	interleukin 2 receptor, gamma chain [Source:MGI Symbol;Acc:MGI:96551]	2.151e-23	1.057e-21	3.437
ENSMUSG00000005054	Cstb	cystatin B [Source:MGI Symbol;Acc:MGI:109514]	3.061e-23	1.499e-21	2.199
ENSMUSG00000022144	Gdnf	glial cell line derived neurotrophic factor [Source:MGI Symbol;Acc:MGI:107430]	3.131e-23	1.529e-21	8.752
ENSMUSG00000084989	Crocc2	ciliary rootlet coiled-coil, rootletin family member 2 [Source:MGI Symbol;Acc:MGI:3045962]	3.184e-23	1.55e-21	5.832
ENSMUSG00000020143	Dock2	dedicator of cyto-kinesis 2 [Source:MGI Symbol;Acc:MGI:2149010]	3.421e-23	1.661e-21	2.815
ENSMUSG00000033327	Tnxb	tenascin XB [Source:MGI Symbol;Acc:MGI:1932137]	3.742e-23	1.812e-21	-3.559
ENSMUSG00000028909	Ptpru	protein tyrosine phosphatase, receptor type, U [Source:MGI Symbol;Acc:MGI:1321151]	3.824e-23	1.846e-21	-3.9
ENSMUSG00000005470	Asf1b	anti-silencing function 1B histone chaperone [Source:MGI Symbol;Acc:MGI:1914179]	4.982e-23	2.398e-21	2.769
ENSMUSG00000029521	Chek2	checkpoint kinase 2 [Source:MGI Symbol;Acc:MGI:1355321]	5.01e-23	2.404e-21	3.074
ENSMUSG00000026749	Nek6	NIMA (never in mitosis gene a)-related expressed kinase 6 [Source:MGI Symbol;Acc:MGI:1891638]	5.616e-23	2.687e-21	2.536
ENSMUSG00000019997	Ctgf	connective tissue growth factor [Source:MGI Symbol;Acc:MGI:95537]	6.179e-23	2.947e-21	-3.919
ENSMUSG00000034613	Ppm1h	protein phosphatase 1H (PP2C domain containing) [Source:MGI Symbol;Acc:MGI:2442087]	6.348e-23	3.019e-21	2.671
ENSMUSG00000028862	Map3k6	mitogen-activated protein kinase kinase kinase 6 [Source:MGI Symbol;Acc:MGI:1855691]	6.51e-23	3.087e-21	-3.102
ENSMUSG00000056758	Hmga2	high mobility group AT-hook 2 [Source:MGI Symbol;Acc:MGI:101761]	8.102e-23	3.831e-21	4.473
ENSMUSG00000048922	Cdca2	cell division cycle associated 2 [Source:MGI Symbol;Acc:MGI:1919787]	8.404e-23	3.963e-21	3.712
ENSMUSG00000044646	Zbtb7c	zinc finger and BTB domain containing 7C [Source:MGI Symbol;Acc:MGI:2443302]	9.18e-23	4.316e-21	-2.917
ENSMUSG00000071547	Nt5dc2	5'-nucleotidase domain containing 2 [Source:MGI Symbol;Acc:MGI:1917271]	9.658e-23	4.528e-21	3.046
ENSMUSG00000027239	Mdk	midkine [Source:MGI Symbol;Acc:MGI:96949]	9.942e-23	4.648e-21	4.872
ENSMUSG00000030110	Ret	ret proto-oncogene [Source:MGI Symbol;Acc:MGI:97902]	1.067e-22	4.974e-21	-4.736
ENSMUSG00000018507	Trpv2	transient receptor potential cation channel, subfamily V, member 2 [Source:MGI Symbol;Acc:MGI:1341836]	1.188e-22	5.523e-21	3.199
ENSMUSG00000028249	Sdcbp	syndecan binding protein [Source:MGI Symbol;Acc:MGI:1337026]	1.204e-22	5.579e-21	1.873
ENSMUSG00000021260	Hhipl1	hedgehog interacting protein-like 1 [Source:MGI Symbol;Acc:MGI:1919265]	1.258e-22	5.816e-21	2.634
ENSMUSG00000026012	Cd28	CD28 antigen [Source:MGI Symbol;Acc:MGI:88327]	1.303e-22	6.005e-21	5.199
ENSMUSG00000025355	Mmp19	matrix metallopeptidase 19 [Source:MGI Symbol;Acc:MGI:1927899]	1.591e-22	7.312e-21	3.353
ENSMUSG00000040552	C3ar1	complement component 3a receptor 1 [Source:MGI Symbol;Acc:MGI:1097680]	1.869e-22	8.566e-21	2.208
ENSMUSG00000044017	Adgrd1	adhesion G protein-coupled receptor D1 [Source:MGI Symbol;Acc:MGI:3041203]	1.919e-22	8.769e-21	-3.422
ENSMUSG00000022385	Gtse1	G two S phase expressed protein 1 [Source:MGI Symbol;Acc:MGI:1352755]	2.157e-22	9.832e-21	3.309
ENSMUSG00000033307	Mif	macrophage migration inhibitory factor (glycosylation-inhibiting factor) [Source:MGI Symbol;Acc:MGI:96982]	2.368e-22	1.076e-20	2.548
ENSMUSG00000050708	Ftl1	ferritin light polypeptide 1 [Source:MGI Symbol;Acc:MGI:95589]	2.453e-22	1.112e-20	2.412
ENSMUSG00000024076	Vit	vitrin [Source:MGI Symbol;Acc:MGI:1921449]	2.537e-22	1.147e-20	-2.231
ENSMUSG00000001025	S100a6	S100 calcium binding protein A6 (calcyclin) [Source:MGI Symbol;Acc:MGI:1339467]	2.602e-22	1.173e-20	-2.209
ENSMUSG00000054555	Adam12	a disintegrin and metallopeptidase domain 12 (meltrin alpha) [Source:MGI Symbol;Acc:MGI:105378]	2.684e-22	1.207e-20	2.669
ENSMUSG00000030774	Pak1	p21 protein (Cdc42/Rac)-activated kinase 1 [Source:MGI Symbol;Acc:MGI:1339975]	3.393e-22	1.517e-20	2.314
ENSMUSG00000000901	Mmp11	matrix metallopeptidase 11 [Source:MGI Symbol;Acc:MGI:97008]	3.405e-22	1.518e-20	3.053
ENSMUSG00000039747	Orai2	ORAI calcium release-activated calcium modulator 2 [Source:MGI Symbol;Acc:MGI:2443195]	3.44e-22	1.53e-20	3.621
ENSMUSG00000066894	Vsig10	V-set and immunoglobulin domain containing 10 [Source:MGI Symbol;Acc:MGI:2448533]	3.706e-22	1.643e-20	-2.09
ENSMUSG00000030109	Slc6a12	solute carrier family 6 (neurotransmitter transporter, betaine/GABA), member 12 [Source:MGI Symbol;Acc:MGI:95628]	4.058e-22	1.794e-20	5.237
ENSMUSG00000038521	C1s1	complement component 1, s subcomponent 1 [Source:MGI Symbol;Acc:MGI:1355312]	4.255e-22	1.877e-20	3.024
ENSMUSG00000047230	Cldn2	claudin 2 [Source:MGI Symbol;Acc:MGI:1276110]	4.359e-22	1.917e-20	10.67
ENSMUSG00000069874	Irgm2	immunity-related GTPase family M member 2 [Source:MGI Symbol;Acc:MGI:1926262]	4.429e-22	1.943e-20	2.396
ENSMUSG00000006273	Atp6v1b2	ATPase, H+ transporting, lysosomal V1 subunit B2 [Source:MGI Symbol;Acc:MGI:109618]	4.502e-22	1.969e-20	1.877
ENSMUSG00000020836	Coro6	coronin 6 [Source:MGI Symbol;Acc:MGI:2183448]	4.629e-22	2.02e-20	-5.198
ENSMUSG00000055172	C1ra	complement component 1, r subcomponent A [Source:MGI Symbol;Acc:MGI:1355313]	4.762e-22	2.072e-20	2.222
ENSMUSG00000026822	Lcn2	lipocalin 2 [Source:MGI Symbol;Acc:MGI:96757]	5.133e-22	2.223e-20	3.733
ENSMUSG00000001128	Cfp	complement factor properdin [Source:MGI Symbol;Acc:MGI:97545]	5.136e-22	2.223e-20	3.495
ENSMUSG00000035692	Isg15	ISG15 ubiquitin-like modifier [Source:MGI Symbol;Acc:MGI:1855694]	5.205e-22	2.247e-20	3.863
ENSMUSG00000046056	Sbsn	suprabasin [Source:MGI Symbol;Acc:MGI:2446326]	5.665e-22	2.439e-20	-2.326
ENSMUSG00000079654	Prrt4	proline-rich transmembrane protein 4 [Source:MGI Symbol;Acc:MGI:2141677]	5.958e-22	2.559e-20	-7.49
ENSMUSG00000063193	Cd300lb	CD300 molecule like family member B [Source:MGI Symbol;Acc:MGI:2685099]	6.238e-22	2.672e-20	2.935
ENSMUSG00000023232	Serinc2	serine incorporator 2 [Source:MGI Symbol;Acc:MGI:1919132]	7.131e-22	3.046e-20	4.583
ENSMUSG00000030677	Kif22	kinesin family member 22 [Source:MGI Symbol;Acc:MGI:109233]	7.348e-22	3.131e-20	4.385
ENSMUSG00000017057	Il13ra1	interleukin 13 receptor, alpha 1 [Source:MGI Symbol;Acc:MGI:105052]	8.339e-22	3.544e-20	2.014
ENSMUSG00000029553	Tfec	transcription factor EC [Source:MGI Symbol;Acc:MGI:1333760]	9.495e-22	4.025e-20	3.483
ENSMUSG00000042485	Mustn1	musculoskeletal, embryonic nuclear protein 1 [Source:MGI Symbol;Acc:MGI:1913425]	9.869e-22	4.173e-20	-3.671
ENSMUSG00000053461	Hhipl2	hedgehog interacting protein-like 2 [Source:MGI Symbol;Acc:MGI:1926022]	1.078e-21	4.545e-20	-6.918
ENSMUSG00000038179	Slamf7	SLAM family member 7 [Source:MGI Symbol;Acc:MGI:1922595]	1.096e-21	4.606e-20	3.282
ENSMUSG00000054404	Slfn5	schlafen 5 [Source:MGI Symbol;Acc:MGI:1329004]	1.098e-21	4.606e-20	3.169
ENSMUSG00000043635	Adamts3	a disintegrin-like and metallopeptidase (reprolysin type) with thrombospondin type 1 motif, 3 [Source:MGI Symbol;Acc:MGI:3045353]	1.132e-21	4.736e-20	-2.675
ENSMUSG00000023034	Nr4a1	nuclear receptor subfamily 4, group A, member 1 [Source:MGI Symbol;Acc:MGI:1352454]	1.237e-21	5.164e-20	-3.401
ENSMUSG00000039542	Ncam1	neural cell adhesion molecule 1 [Source:MGI Symbol;Acc:MGI:97281]	1.445e-21	6.017e-20	-2.325
ENSMUSG00000020140	Lgr5	leucine rich repeat containing G protein coupled receptor 5 [Source:MGI Symbol;Acc:MGI:1341817]	1.645e-21	6.816e-20	5.327
ENSMUSG00000073758	Sh3d21	SH3 domain containing 21 [Source:MGI Symbol;Acc:MGI:1914188]	1.698e-21	7.016e-20	-3.375
ENSMUSG00000024043	Arhgap28	Rho GTPase activating protein 28 [Source:MGI Symbol;Acc:MGI:2147003]	1.752e-21	7.222e-20	3.169
ENSMUSG00000015950	Ncf1	neutrophil cytosolic factor 1 [Source:MGI Symbol;Acc:MGI:97283]	1.857e-21	7.623e-20	2.762
ENSMUSG00000020601	Trib2	tribbles pseudokinase 2 [Source:MGI Symbol;Acc:MGI:2145021]	1.859e-21	7.623e-20	-2.178
ENSMUSG00000085095	Gm15635	predicted gene 15635 [Source:MGI Symbol;Acc:MGI:3783079]	1.883e-21	7.704e-20	-6.069
ENSMUSG00000015568	Lpl	lipoprotein lipase [Source:MGI Symbol;Acc:MGI:96820]	2.401e-21	9.796e-20	2.108
ENSMUSG00000024206	Rfx2	regulatory factor X, 2 (influences HLA class II expression) [Source:MGI Symbol;Acc:MGI:106583]	2.894e-21	1.175e-19	-3.18
ENSMUSG00000003665	Has1	hyaluronan synthase 1 [Source:MGI Symbol;Acc:MGI:106590]	2.912e-21	1.179e-19	-4.653
ENSMUSG00000067001	Serpinb7	serine (or cysteine) peptidase inhibitor, clade B, member 7 [Source:MGI Symbol;Acc:MGI:2151053]	3.059e-21	1.236e-19	-6.243
ENSMUSG00000074151	Nlrc5	NLR family, CARD domain containing 5 [Source:MGI Symbol;Acc:MGI:3612191]	3.338e-21	1.345e-19	3.102
ENSMUSG00000035385	Ccl2	chemokine (C-C motif) ligand 2 [Source:MGI Symbol;Acc:MGI:98259]	3.362e-21	1.352e-19	3.776
ENSMUSG00000039997	Ifi203	interferon activated gene 203 [Source:MGI Symbol;Acc:MGI:96428]	3.425e-21	1.373e-19	2.585
ENSMUSG00000032254	Kif23	kinesin family member 23 [Source:MGI Symbol;Acc:MGI:1919069]	3.449e-21	1.38e-19	3.263
ENSMUSG00000040522	Tlr8	toll-like receptor 8 [Source:MGI Symbol;Acc:MGI:2176887]	3.606e-21	1.439e-19	3.574
ENSMUSG00000075590	Nrbp2	nuclear receptor binding protein 2 [Source:MGI Symbol;Acc:MGI:2385017]	4.009e-21	1.596e-19	-2.974
ENSMUSG00000016256	Ctsz	cathepsin Z [Source:MGI Symbol;Acc:MGI:1891190]	4.305e-21	1.71e-19	2.101
ENSMUSG00000052013	Btla	B and T lymphocyte associated [Source:MGI Symbol;Acc:MGI:2658978]	4.612e-21	1.823e-19	-5.292
ENSMUSG00000047446	Arl4a	ADP-ribosylation factor-like 4A [Source:MGI Symbol;Acc:MGI:99437]	4.717e-21	1.857e-19	-2.573
ENSMUSG00000045620	Odf3l1	outer dense fiber of sperm tails 3-like 1 [Source:MGI Symbol;Acc:MGI:2681875]	4.722e-21	1.857e-19	-6.093
ENSMUSG00000001403	Ube2c	ubiquitin-conjugating enzyme E2C [Source:MGI Symbol;Acc:MGI:1915862]	5.479e-21	2.15e-19	4.817
ENSMUSG00000017897	Eya2	EYA transcriptional coactivator and phosphatase 2 [Source:MGI Symbol;Acc:MGI:109341]	5.535e-21	2.167e-19	-2.046
ENSMUSG00000060550	H2-Q7	histocompatibility 2, Q region locus 7 [Source:MGI Symbol;Acc:MGI:95936]	6.08e-21	2.374e-19	5.972
ENSMUSG00000059456	Ptk2b	PTK2 protein tyrosine kinase 2 beta [Source:MGI Symbol;Acc:MGI:104908]	6.413e-21	2.498e-19	2.509
ENSMUSG00000032261	Sh3bgrl2	SH3 domain binding glutamic acid-rich protein like 2 [Source:MGI Symbol;Acc:MGI:1915350]	6.77e-21	2.631e-19	4.866
ENSMUSG00000035863	Palm	paralemmin [Source:MGI Symbol;Acc:MGI:1261814]	7.103e-21	2.747e-19	-2.422
ENSMUSG00000006301	Tmbim1	transmembrane BAX inhibitor motif containing 1 [Source:MGI Symbol;Acc:MGI:1916910]	7.162e-21	2.764e-19	-1.779
ENSMUSG00000026958	Dpp7	dipeptidylpeptidase 7 [Source:MGI Symbol;Acc:MGI:1933213]	7.264e-21	2.797e-19	2.452
ENSMUSG00000045382	Cxcr4	chemokine (C-X-C motif) receptor 4 [Source:MGI Symbol;Acc:MGI:109563]	7.465e-21	2.867e-19	3.784
ENSMUSG00000055980	Irs1	insulin receptor substrate 1 [Source:MGI Symbol;Acc:MGI:99454]	7.733e-21	2.956e-19	-1.857
ENSMUSG00000037872	Ackr1	atypical chemokine receptor 1 (Duffy blood group) [Source:MGI Symbol;Acc:MGI:1097689]	7.929e-21	3.024e-19	-4.503
ENSMUSG00000004707	Ly9	lymphocyte antigen 9 [Source:MGI Symbol;Acc:MGI:96885]	8.53e-21	3.246e-19	5.34
ENSMUSG00000028068	Iqgap3	IQ motif containing GTPase activating protein 3 [Source:MGI Symbol;Acc:MGI:3028642]	8.712e-21	3.307e-19	4.894
ENSMUSG00000037940	Inpp4b	inositol polyphosphate-4-phosphatase, type II [Source:MGI Symbol;Acc:MGI:2158925]	9.886e-21	3.744e-19	4.579
ENSMUSG00000031673	Cdh11	cadherin 11 [Source:MGI Symbol;Acc:MGI:99217]	1.062e-20	4.014e-19	2.257
ENSMUSG00000042489	Clspn	claspin [Source:MGI Symbol;Acc:MGI:2445153]	1.08e-20	4.072e-19	3.751
ENSMUSG00000033377	Palmd	palmdelphin [Source:MGI Symbol;Acc:MGI:2148896]	1.089e-20	4.097e-19	-2.342
ENSMUSG00000047904	Sstr2	somatostatin receptor 2 [Source:MGI Symbol;Acc:MGI:98328]	1.268e-20	4.757e-19	8.108
ENSMUSG00000074575	Kcng1	potassium voltage-gated channel, subfamily G, member 1 [Source:MGI Symbol;Acc:MGI:3616086]	1.293e-20	4.842e-19	-4.725
ENSMUSG00000113800	AC124179.2		1.3e-20	4.855e-19	-3.699
ENSMUSG00000002870	Mcm2	minichromosome maintenance complex component 2 [Source:MGI Symbol;Acc:MGI:105380]	1.365e-20	5.088e-19	2.527
ENSMUSG00000034330	Plcg2	phospholipase C, gamma 2 [Source:MGI Symbol;Acc:MGI:97616]	1.429e-20	5.314e-19	2.969
ENSMUSG00000028583	Pdpn	podoplanin [Source:MGI Symbol;Acc:MGI:103098]	1.435e-20	5.326e-19	2.472
ENSMUSG00000026656	Fcgr2b	Fc receptor, IgG, low affinity IIb [Source:MGI Symbol;Acc:MGI:95499]	1.735e-20	6.422e-19	1.739
ENSMUSG00000073489	Ifi204	interferon activated gene 204 [Source:MGI Symbol;Acc:MGI:96429]	1.745e-20	6.444e-19	2.454
ENSMUSG00000025352	Gdf11	growth differentiation factor 11 [Source:MGI Symbol;Acc:MGI:1338027]	1.751e-20	6.452e-19	3.174
ENSMUSG00000025492	Ifitm3	interferon induced transmembrane protein 3 [Source:MGI Symbol;Acc:MGI:1913391]	2.324e-20	8.546e-19	2.135
ENSMUSG00000047547	Cltb	clathrin, light polypeptide (Lcb) [Source:MGI Symbol;Acc:MGI:1921575]	2.403e-20	8.816e-19	-2.007
ENSMUSG00000059325	Hopx	HOP homeobox [Source:MGI Symbol;Acc:MGI:1916782]	2.759e-20	1.005e-18	-3.092
ENSMUSG00000020627	Klhl29	kelch-like 29 [Source:MGI Symbol;Acc:MGI:2683857]	3.059e-20	1.112e-18	-2.208
ENSMUSG00000023992	Trem2	triggering receptor expressed on myeloid cells 2 [Source:MGI Symbol;Acc:MGI:1913150]	3.114e-20	1.13e-18	2.721
ENSMUSG00000031530	Dusp4	dual specificity phosphatase 4 [Source:MGI Symbol;Acc:MGI:2442191]	3.165e-20	1.146e-18	5.257
ENSMUSG00000022587	Ly6e	lymphocyte antigen 6 complex, locus E [Source:MGI Symbol;Acc:MGI:106651]	3.308e-20	1.195e-18	2.494
ENSMUSG00000033031	C330027C09Rik	RIKEN cDNA C330027C09 gene [Source:MGI Symbol;Acc:MGI:2146335]	3.34e-20	1.204e-18	2.915
ENSMUSG00000039765	Cc2d2a	coiled-coil and C2 domain containing 2A [Source:MGI Symbol;Acc:MGI:1924487]	3.38e-20	1.215e-18	-2.008
ENSMUSG00000022180	Slc7a8	solute carrier family 7 (cationic amino acid transporter, y+ system), member 8 [Source:MGI Symbol;Acc:MGI:1355323]	3.413e-20	1.225e-18	2.43
ENSMUSG00000022199	Slc22a17	solute carrier family 22 (organic cation transporter), member 17 [Source:MGI Symbol;Acc:MGI:1926225]	4.111e-20	1.472e-18	-2.85
ENSMUSG00000025888	Casp1	caspase 1 [Source:MGI Symbol;Acc:MGI:96544]	4.164e-20	1.488e-18	2.208
ENSMUSG00000060802	B2m	beta-2 microglobulin [Source:MGI Symbol;Acc:MGI:88127]	4.634e-20	1.652e-18	2.074
ENSMUSG00000006362	Cbfa2t3	core-binding factor, runt domain, alpha subunit 2, translocated to, 3 (human) [Source:MGI Symbol;Acc:MGI:1338013]	4.739e-20	1.686e-18	-3.476
ENSMUSG00000040488	Ltbp4	latent transforming growth factor beta binding protein 4 [Source:MGI Symbol;Acc:MGI:1321395]	5.459e-20	1.938e-18	-3.634
ENSMUSG00000028845	Tekt2	tektin 2 [Source:MGI Symbol;Acc:MGI:1346335]	6.145e-20	2.176e-18	-3.352
ENSMUSG00000053141	Ptprt	protein tyrosine phosphatase, receptor type, T [Source:MGI Symbol;Acc:MGI:1321152]	6.219e-20	2.198e-18	-3.706
ENSMUSG00000074480	Mex3a	mex3 RNA binding family member A [Source:MGI Symbol;Acc:MGI:1919890]	6.705e-20	2.364e-18	3.951
ENSMUSG00000032725	Folr2	folate receptor 2 (fetal) [Source:MGI Symbol;Acc:MGI:95569]	7.048e-20	2.48e-18	2.88
ENSMUSG00000078122	F630028O10Rik	RIKEN cDNA F630028O10 gene [Source:MGI Symbol;Acc:MGI:3641813]	7.716e-20	2.709e-18	2.53
ENSMUSG00000085287	4833418N02Rik	RIKEN cDNA 4833418N02 gene [Source:MGI Symbol;Acc:MGI:1921847]	7.93e-20	2.778e-18	-3.115
ENSMUSG00000058818	Pirb	paired Ig-like receptor B [Source:MGI Symbol;Acc:MGI:894311]	9.011e-20	3.151e-18	2.381
ENSMUSG00000049130	C5ar1	complement component 5a receptor 1 [Source:MGI Symbol;Acc:MGI:88232]	9.493e-20	3.312e-18	2.941
ENSMUSG00000052459	Atp6v1a	ATPase, H+ transporting, lysosomal V1 subunit A [Source:MGI Symbol;Acc:MGI:1201780]	1.004e-19	3.494e-18	2.215
ENSMUSG00000028691	Prdx1	peroxiredoxin 1 [Source:MGI Symbol;Acc:MGI:99523]	1.06e-19	3.681e-18	2.142
ENSMUSG00000018362	Kpna2	karyopherin (importin) alpha 2 [Source:MGI Symbol;Acc:MGI:103561]	1.062e-19	3.683e-18	2.029
ENSMUSG00000030142	Clec4e	C-type lectin domain family 4, member e [Source:MGI Symbol;Acc:MGI:1861232]	1.145e-19	3.957e-18	4.604
ENSMUSG00000047409	Ctdspl	CTD (carboxy-terminal domain, RNA polymerase II, polypeptide A) small phosphatase-like [Source:MGI Symbol;Acc:MGI:1916524]	1.146e-19	3.957e-18	-1.783
ENSMUSG00000036131	Frmd7	FERM domain containing 7 [Source:MGI Symbol;Acc:MGI:2686379]	1.194e-19	4.113e-18	-3.689
ENSMUSG00000063234	Gpr84	G protein-coupled receptor 84 [Source:MGI Symbol;Acc:MGI:1934129]	1.214e-19	4.172e-18	7.847
ENSMUSG00000004044	Ptrf	polymerase I and transcript release factor [Source:MGI Symbol;Acc:MGI:1277968]	1.291e-19	4.427e-18	-1.783
ENSMUSG00000038252	Ncapd2	non-SMC condensin I complex, subunit D2 [Source:MGI Symbol;Acc:MGI:1915548]	1.318e-19	4.512e-18	2.212
ENSMUSG00000023031	Cela1	chymotrypsin-like elastase family, member 1 [Source:MGI Symbol;Acc:MGI:95314]	1.38e-19	4.713e-18	5.491
ENSMUSG00000064061	Dzip3	DAZ interacting protein 3, zinc finger [Source:MGI Symbol;Acc:MGI:1917433]	1.441e-19	4.911e-18	2.841
ENSMUSG00000006958	Chrd	chordin [Source:MGI Symbol;Acc:MGI:1313268]	1.471e-19	4.996e-18	-2.996
ENSMUSG00000033220	Rac2	RAS-related C3 botulinum substrate 2 [Source:MGI Symbol;Acc:MGI:97846]	1.548e-19	5.243e-18	3.148
ENSMUSG00000036196	Slc26a8	solute carrier family 26, member 8 [Source:MGI Symbol;Acc:MGI:2385046]	1.62e-19	5.467e-18	-4.11
ENSMUSG00000049866	Arl4c	ADP-ribosylation factor-like 4C [Source:MGI Symbol;Acc:MGI:2445172]	1.672e-19	5.63e-18	2.005
ENSMUSG00000050370	Ch25h	cholesterol 25-hydroxylase [Source:MGI Symbol;Acc:MGI:1333869]	1.87e-19	6.281e-18	3.604
ENSMUSG00000028469	Npr2	natriuretic peptide receptor 2 [Source:MGI Symbol;Acc:MGI:97372]	2.183e-19	7.32e-18	-1.872
ENSMUSG00000034947	Tmem106a	transmembrane protein 106A [Source:MGI Symbol;Acc:MGI:1922056]	2.189e-19	7.324e-18	2.587
ENSMUSG00000022096	Hr	hairless [Source:MGI Symbol;Acc:MGI:96223]	2.255e-19	7.53e-18	-2.799
ENSMUSG00000020814	Mxra7	matrix-remodelling associated 7 [Source:MGI Symbol;Acc:MGI:1914872]	2.285e-19	7.611e-18	-2.164
ENSMUSG00000000957	Mmp14	matrix metallopeptidase 14 (membrane-inserted) [Source:MGI Symbol;Acc:MGI:101900]	2.289e-19	7.611e-18	1.986
ENSMUSG00000050335	Lgals3	lectin, galactose binding, soluble 3 [Source:MGI Symbol;Acc:MGI:96778]	2.484e-19	8.245e-18	1.721
ENSMUSG00000000197	Nalcn	sodium leak channel, non-selective [Source:MGI Symbol;Acc:MGI:2444306]	2.682e-19	8.884e-18	-3.066
ENSMUSG00000026170	Cyp27a1	cytochrome P450, family 27, subfamily a, polypeptide 1 [Source:MGI Symbol;Acc:MGI:88594]	3.176e-19	1.048e-17	-2.575
ENSMUSG00000085171	D830026I12Rik	RIKEN cDNA D830026I12 gene [Source:MGI Symbol;Acc:MGI:2442531]	3.315e-19	1.091e-17	-6.655
ENSMUSG00000033502	Cdc14a	CDC14 cell division cycle 14A [Source:MGI Symbol;Acc:MGI:2442676]	3.622e-19	1.19e-17	-2.931
ENSMUSG00000040528	Milr1	mast cell immunoglobulin like receptor 1 [Source:MGI Symbol;Acc:MGI:2685731]	3.659e-19	1.2e-17	2.521
ENSMUSG00000043629	1700019D03Rik	RIKEN cDNA 1700019D03 gene [Source:MGI Symbol;Acc:MGI:1914330]	3.857e-19	1.262e-17	-4.25
ENSMUSG00000026193	Fn1	fibronectin 1 [Source:MGI Symbol;Acc:MGI:95566]	3.925e-19	1.282e-17	2.439
ENSMUSG00000015355	Cd48	CD48 antigen [Source:MGI Symbol;Acc:MGI:88339]	3.976e-19	1.296e-17	2.073
ENSMUSG00000044006	Cilp2	cartilage intermediate layer protein 2 [Source:MGI Symbol;Acc:MGI:1915959]	4.412e-19	1.435e-17	-7.562
ENSMUSG00000039943	Plcb4	phospholipase C, beta 4 [Source:MGI Symbol;Acc:MGI:107464]	4.575e-19	1.485e-17	-2.265
ENSMUSG00000061132	Blnk	B cell linker [Source:MGI Symbol;Acc:MGI:96878]	5.232e-19	1.695e-17	2.877
ENSMUSG00000032294	Pkm	pyruvate kinase, muscle [Source:MGI Symbol;Acc:MGI:97591]	5.499e-19	1.778e-17	2.134
ENSMUSG00000101628	Gm28177	predicted gene 28177 [Source:MGI Symbol;Acc:MGI:5578883]	5.893e-19	1.902e-17	2.71
ENSMUSG00000028369	Svep1	sushi, von Willebrand factor type A, EGF and pentraxin domain containing 1 [Source:MGI Symbol;Acc:MGI:1928849]	6.484e-19	2.084e-17	2.52
ENSMUSG00000034652	Cd300a	CD300A molecule [Source:MGI Symbol;Acc:MGI:2443411]	6.978e-19	2.239e-17	2.698
ENSMUSG00000019872	Smpdl3a	sphingomyelin phosphodiesterase, acid-like 3A [Source:MGI Symbol;Acc:MGI:1931437]	7.262e-19	2.325e-17	2.349
ENSMUSG00000029366	Dck	deoxycytidine kinase [Source:MGI Symbol;Acc:MGI:102726]	7.491e-19	2.39e-17	3.233
ENSMUSG00000007655	Cav1	caveolin 1, caveolae protein [Source:MGI Symbol;Acc:MGI:102709]	7.494e-19	2.39e-17	-2.231
ENSMUSG00000024177	Nme4	NME/NM23 nucleoside diphosphate kinase 4 [Source:MGI Symbol;Acc:MGI:1931148]	7.71e-19	2.454e-17	3.963
ENSMUSG00000040084	Bub1b	BUB1B, mitotic checkpoint serine/threonine kinase [Source:MGI Symbol;Acc:MGI:1333889]	8.087e-19	2.569e-17	2.261
ENSMUSG00000029135	Fosl2	fos-like antigen 2 [Source:MGI Symbol;Acc:MGI:102858]	8.213e-19	2.604e-17	2.125
ENSMUSG00000035004	Igsf6	immunoglobulin superfamily, member 6 [Source:MGI Symbol;Acc:MGI:1891393]	8.538e-19	2.702e-17	2.192
ENSMUSG00000100975	Gm28875	predicted gene 28875 [Source:MGI Symbol;Acc:MGI:5579581]	9.555e-19	3.018e-17	-1.988
ENSMUSG00000039735	Fnbp1l	formin binding protein 1-like [Source:MGI Symbol;Acc:MGI:1925642]	9.704e-19	3.059e-17	2.095
ENSMUSG00000041695	Kcnj2	potassium inwardly-rectifying channel, subfamily J, member 2 [Source:MGI Symbol;Acc:MGI:104744]	1.041e-18	3.277e-17	3.153
ENSMUSG00000045318	Adra2c	adrenergic receptor, alpha 2c [Source:MGI Symbol;Acc:MGI:87936]	1.113e-18	3.496e-17	-7.729
ENSMUSG00000025790	Slco3a1	solute carrier organic anion transporter family, member 3a1 [Source:MGI Symbol;Acc:MGI:1351867]	1.274e-18	3.995e-17	-2.07
ENSMUSG00000029516	Cit	citron [Source:MGI Symbol;Acc:MGI:105313]	1.431e-18	4.475e-17	4.677
ENSMUSG00000026207	Speg	SPEG complex locus [Source:MGI Symbol;Acc:MGI:109282]	1.468e-18	4.583e-17	2.768
ENSMUSG00000019876	Pkib	protein kinase inhibitor beta, cAMP dependent, testis specific [Source:MGI Symbol;Acc:MGI:101937]	1.486e-18	4.632e-17	3.77
ENSMUSG00000038884	A230050P20Rik	RIKEN cDNA A230050P20 gene [Source:MGI Symbol;Acc:MGI:2441788]	1.574e-18	4.895e-17	2.985
ENSMUSG00000031431	Tsc22d3	TSC22 domain family, member 3 [Source:MGI Symbol;Acc:MGI:1196284]	1.637e-18	5.084e-17	-2.394
ENSMUSG00000112433	AC160405.2		1.642e-18	5.088e-17	-4.086
ENSMUSG00000038354	Ankrd35	ankyrin repeat domain 35 [Source:MGI Symbol;Acc:MGI:2442590]	1.653e-18	5.114e-17	-2.861
ENSMUSG00000045094	Arhgef37	Rho guanine nucleotide exchange factor (GEF) 37 [Source:MGI Symbol;Acc:MGI:3045339]	1.659e-18	5.12e-17	-4.36
ENSMUSG00000039307	Hexdc	hexosaminidase (glycosyl hydrolase family 20, catalytic domain) containing [Source:MGI Symbol;Acc:MGI:3605542]	1.753e-18	5.402e-17	-2.244
ENSMUSG00000037379	Spon2	spondin 2, extracellular matrix protein [Source:MGI Symbol;Acc:MGI:1923724]	1.797e-18	5.527e-17	-3.987
ENSMUSG00000037010	Apln	apelin [Source:MGI Symbol;Acc:MGI:1353624]	2.095e-18	6.432e-17	3.774
ENSMUSG00000016756	Cmah	cytidine monophospho-N-acetylneuraminic acid hydroxylase [Source:MGI Symbol;Acc:MGI:103227]	2.133e-18	6.536e-17	-3.208
ENSMUSG00000027496	Aurka	aurora kinase A [Source:MGI Symbol;Acc:MGI:894678]	2.157e-18	6.598e-17	3.619
ENSMUSG00000039680	Mrps6	mitochondrial ribosomal protein S6 [Source:MGI Symbol;Acc:MGI:2153111]	2.421e-18	7.377e-17	3.36
ENSMUSG00000027996	Sfrp2	secreted frizzled-related protein 2 [Source:MGI Symbol;Acc:MGI:108078]	2.476e-18	7.53e-17	5.352
ENSMUSG00000038112	AW551984	expressed sequence AW551984 [Source:MGI Symbol;Acc:MGI:2143322]	2.604e-18	7.904e-17	-1.966
ENSMUSG00000030717	Nupr1	nuclear protein transcription regulator 1 [Source:MGI Symbol;Acc:MGI:1891834]	2.612e-18	7.915e-17	-2.457
ENSMUSG00000030711	Sult1a1	sulfotransferase family 1A, phenol-preferring, member 1 [Source:MGI Symbol;Acc:MGI:102896]	2.67e-18	8.074e-17	-4.045
ENSMUSG00000042286	Stab1	stabilin 1 [Source:MGI Symbol;Acc:MGI:2178742]	2.942e-18	8.882e-17	3.179
ENSMUSG00000048537	Phldb1	pleckstrin homology like domain, family B, member 1 [Source:MGI Symbol;Acc:MGI:2143230]	2.95e-18	8.889e-17	-2.325
ENSMUSG00000035273	Hpse	heparanase [Source:MGI Symbol;Acc:MGI:1343124]	3.004e-18	9.035e-17	4.48
ENSMUSG00000056174	Col8a2	collagen, type VIII, alpha 2 [Source:MGI Symbol;Acc:MGI:88464]	4.227e-18	1.269e-16	-3.641
ENSMUSG00000020493	Prr11	proline rich 11 [Source:MGI Symbol;Acc:MGI:2444496]	4.276e-18	1.281e-16	3.25
ENSMUSG00000000142	Axin2	axin 2 [Source:MGI Symbol;Acc:MGI:1270862]	4.538e-18	1.357e-16	-2.625
ENSMUSG00000025498	Irf7	interferon regulatory factor 7 [Source:MGI Symbol;Acc:MGI:1859212]	5.041e-18	1.505e-16	2.739
ENSMUSG00000024660	Incenp	inner centromere protein [Source:MGI Symbol;Acc:MGI:1313288]	5.728e-18	1.707e-16	2.41
ENSMUSG00000018339	Gpx3	glutathione peroxidase 3 [Source:MGI Symbol;Acc:MGI:105102]	5.871e-18	1.746e-16	3.035
ENSMUSG00000110218	Gm20219	predicted gene, 20219 [Source:MGI Symbol;Acc:MGI:5012404]	5.936e-18	1.763e-16	-4.478
ENSMUSG00000045362	Tnfrsf26	tumor necrosis factor receptor superfamily, member 26 [Source:MGI Symbol;Acc:MGI:2651928]	6.058e-18	1.796e-16	2.857
ENSMUSG00000047534	Mis18bp1	MIS18 binding protein 1 [Source:MGI Symbol;Acc:MGI:2145099]	6.277e-18	1.857e-16	3.87
ENSMUSG00000042451	Mybph	myosin binding protein H [Source:MGI Symbol;Acc:MGI:1858196]	6.524e-18	1.923e-16	-5.416
ENSMUSG00000057751	Megf6	multiple EGF-like-domains 6 [Source:MGI Symbol;Acc:MGI:1919351]	6.568e-18	1.933e-16	3.676
ENSMUSG00000021190	Lgmn	legumain [Source:MGI Symbol;Acc:MGI:1330838]	6.692e-18	1.966e-16	2.024
ENSMUSG00000036067	Slc2a6	solute carrier family 2 (facilitated glucose transporter), member 6 [Source:MGI Symbol;Acc:MGI:2443286]	7.002e-18	2.053e-16	4.567
ENSMUSG00000011752	Pgam1	phosphoglycerate mutase 1 [Source:MGI Symbol;Acc:MGI:97552]	7.656e-18	2.241e-16	2.162
ENSMUSG00000015452	Ager	advanced glycosylation end product-specific receptor [Source:MGI Symbol;Acc:MGI:893592]	7.845e-18	2.292e-16	-5.235
ENSMUSG00000022449	Adamts20	a disintegrin-like and metallopeptidase (reprolysin type) with thrombospondin type 1 motif, 20 [Source:MGI Symbol;Acc:MGI:2660628]	9.25e-18	2.698e-16	-5.316
ENSMUSG00000020019	Ntn4	netrin 4 [Source:MGI Symbol;Acc:MGI:1888978]	1.039e-17	3.023e-16	-2.514
ENSMUSG00000052102	Gnpda1	glucosamine-6-phosphate deaminase 1 [Source:MGI Symbol;Acc:MGI:1347054]	1.04e-17	3.023e-16	2.05
ENSMUSG00000047945	Marcksl1	MARCKS-like 1 [Source:MGI Symbol;Acc:MGI:97143]	1.057e-17	3.066e-16	2.143
ENSMUSG00000042807	Hecw2	HECT, C2 and WW domain containing E3 ubiquitin protein ligase 2 [Source:MGI Symbol;Acc:MGI:2685817]	1.06e-17	3.068e-16	-3.136
ENSMUSG00000020432	Tcn2	transcobalamin 2 [Source:MGI Symbol;Acc:MGI:98534]	1.136e-17	3.284e-16	2.812
ENSMUSG00000019880	Rspo3	R-spondin 3 [Source:MGI Symbol;Acc:MGI:1920030]	1.138e-17	3.284e-16	2.283
ENSMUSG00000041827	Oasl1	2'-5' oligoadenylate synthetase-like 1 [Source:MGI Symbol;Acc:MGI:2180849]	1.163e-17	3.35e-16	3.396
ENSMUSG00000020656	Grhl1	grainyhead-like 1 (Drosophila) [Source:MGI Symbol;Acc:MGI:2182540]	1.169e-17	3.363e-16	-3.987
ENSMUSG00000052026	Slc6a7	solute carrier family 6 (neurotransmitter transporter, L-proline), member 7 [Source:MGI Symbol;Acc:MGI:2147363]	1.252e-17	3.587e-16	-4.534
ENSMUSG00000046314	Stxbp6	syntaxin binding protein 6 (amisyn) [Source:MGI Symbol;Acc:MGI:2384963]	1.268e-17	3.628e-16	-3.096
ENSMUSG00000062082	Cd200r4	CD200 receptor 4 [Source:MGI Symbol;Acc:MGI:3036289]	1.75e-17	4.98e-16	5.44
ENSMUSG00000002944	Cd36	CD36 antigen [Source:MGI Symbol;Acc:MGI:107899]	1.862e-17	5.29e-16	1.705
ENSMUSG00000033965	Slc16a2	solute carrier family 16 (monocarboxylic acid transporters), member 2 [Source:MGI Symbol;Acc:MGI:1203732]	2.039e-17	5.782e-16	2.097
ENSMUSG00000015652	Steap1	six transmembrane epithelial antigen of the prostate 1 [Source:MGI Symbol;Acc:MGI:1917608]	2.315e-17	6.553e-16	2.759
ENSMUSG00000021182	Ccdc88c	coiled-coil domain containing 88C [Source:MGI Symbol;Acc:MGI:1915589]	2.345e-17	6.628e-16	-4.936
ENSMUSG00000024791	Cdca5	cell division cycle associated 5 [Source:MGI Symbol;Acc:MGI:1915099]	2.411e-17	6.801e-16	4.246
ENSMUSG00000028931	Kcnab2	potassium voltage-gated channel, shaker-related subfamily, beta member 2 [Source:MGI Symbol;Acc:MGI:109239]	2.538e-17	7.134e-16	2.781
ENSMUSG00000027775	Mfsd1	major facilitator superfamily domain containing 1 [Source:MGI Symbol;Acc:MGI:1914118]	2.6e-17	7.291e-16	1.81
ENSMUSG00000030208	Emp1	epithelial membrane protein 1 [Source:MGI Symbol;Acc:MGI:107941]	2.602e-17	7.291e-16	-1.909
ENSMUSG00000035783	Acta2	actin, alpha 2, smooth muscle, aorta [Source:MGI Symbol;Acc:MGI:87909]	2.738e-17	7.657e-16	-2.828
ENSMUSG00000070576	Mn1	meningioma 1 [Source:MGI Symbol;Acc:MGI:1261813]	2.789e-17	7.786e-16	-2.506
ENSMUSG00000054072	Iigp1	interferon inducible GTPase 1 [Source:MGI Symbol;Acc:MGI:1926259]	2.825e-17	7.874e-16	3.124
ENSMUSG00000025085	Ablim1	actin-binding LIM protein 1 [Source:MGI Symbol;Acc:MGI:1194500]	2.899e-17	8.067e-16	-2.365
ENSMUSG00000089929	Bcl2a1b	B cell leukemia/lymphoma 2 related protein A1b [Source:MGI Symbol;Acc:MGI:1278326]	2.953e-17	8.203e-16	4.348
ENSMUSG00000090260	2810442N19Rik	RIKEN cDNA 2810442N19 gene [Source:MGI Symbol;Acc:MGI:1920003]	3.252e-17	9.018e-16	-4.857
ENSMUSG00000026259	Ngef	neuronal guanine nucleotide exchange factor [Source:MGI Symbol;Acc:MGI:1858414]	3.79e-17	1.049e-15	-3.721
ENSMUSG00000057766	Ankrd29	ankyrin repeat domain 29 [Source:MGI Symbol;Acc:MGI:2687055]	3.895e-17	1.077e-15	-3.003
ENSMUSG00000024056	Ndc80	NDC80 kinetochore complex component [Source:MGI Symbol;Acc:MGI:1914302]	4.029e-17	1.112e-15	4.278
ENSMUSG00000079685	Ulbp1	UL16 binding protein 1 [Source:MGI Symbol;Acc:MGI:1925027]	4.3e-17	1.185e-15	3.968
ENSMUSG00000052142	Rasal3	RAS protein activator like 3 [Source:MGI Symbol;Acc:MGI:2444128]	4.33e-17	1.191e-15	3.45
ENSMUSG00000051391	Ywhag	tyrosine 3-monooxygenase/tryptophan 5-monooxygenase activation protein, gamma polypeptide [Source:MGI Symbol;Acc:MGI:108109]	4.467e-17	1.226e-15	1.913
ENSMUSG00000055148	Klf2	Kruppel-like factor 2 (lung) [Source:MGI Symbol;Acc:MGI:1342772]	5.473e-17	1.5e-15	-2.791
ENSMUSG00000045502	Hcar2	hydroxycarboxylic acid receptor 2 [Source:MGI Symbol;Acc:MGI:1933383]	5.652e-17	1.544e-15	6.108
ENSMUSG00000074934	Grem1	gremlin 1, DAN family BMP antagonist [Source:MGI Symbol;Acc:MGI:1344337]	6.227e-17	1.698e-15	5.254
ENSMUSG00000109675	Nxpe1-ps	neurexophilin and PC-esterase domain family, member 1, pseudogene [Source:MGI Symbol;Acc:MGI:3646632]	6.584e-17	1.792e-15	7.03
ENSMUSG00000026104	Stat1	signal transducer and activator of transcription 1 [Source:MGI Symbol;Acc:MGI:103063]	7.231e-17	1.965e-15	2.201
ENSMUSG00000001918	Slc1a5	solute carrier family 1 (neutral amino acid transporter), member 5 [Source:MGI Symbol;Acc:MGI:105305]	8.209e-17	2.227e-15	-2.253
ENSMUSG00000000682	Cd52	CD52 antigen [Source:MGI Symbol;Acc:MGI:1346088]	8.254e-17	2.236e-15	2.65
ENSMUSG00000031898	Dpep3	dipeptidase 3 [Source:MGI Symbol;Acc:MGI:1919104]	8.523e-17	2.305e-15	-8.404
ENSMUSG00000040746	Rnf167	ring finger protein 167 [Source:MGI Symbol;Acc:MGI:1917760]	8.754e-17	2.364e-15	-1.766
ENSMUSG00000079419	Ms4a6c	membrane-spanning 4-domains, subfamily A, member 6C [Source:MGI Symbol;Acc:MGI:2385644]	9.164e-17	2.47e-15	2.514
ENSMUSG00000028327	Stra6l	STRA6-like [Source:MGI Symbol;Acc:MGI:1921402]	1.018e-16	2.739e-15	4.859
ENSMUSG00000017830	Dhx58	DEXH (Asp-Glu-X-His) box polypeptide 58 [Source:MGI Symbol;Acc:MGI:1931560]	1.043e-16	2.803e-15	2.515
ENSMUSG00000018378	Cuedc1	CUE domain containing 1 [Source:MGI Symbol;Acc:MGI:2144281]	1.208e-16	3.241e-15	-2.102
ENSMUSG00000027574	Nkain4	Na+/K+ transporting ATPase interacting 4 [Source:MGI Symbol;Acc:MGI:1915372]	1.299e-16	3.48e-15	-5.812
ENSMUSG00000023918	Adgrf4	adhesion G protein-coupled receptor F4 [Source:MGI Symbol;Acc:MGI:1925499]	1.408e-16	3.763e-15	-3.436
ENSMUSG00000046491	C1qtnf2	C1q and tumor necrosis factor related protein 2 [Source:MGI Symbol;Acc:MGI:1916433]	1.417e-16	3.782e-15	-2.483
ENSMUSG00000034854	Mfsd12	major facilitator superfamily domain containing 12 [Source:MGI Symbol;Acc:MGI:3604804]	1.432e-16	3.815e-15	2.439
ENSMUSG00000059555	Tor4a	torsin family 4, member A [Source:MGI Symbol;Acc:MGI:2442720]	1.481e-16	3.941e-15	2.211
ENSMUSG00000046711	Hmga1	high mobility group AT-hook 1 [Source:MGI Symbol;Acc:MGI:96160]	1.525e-16	4.052e-15	3.178
ENSMUSG00000015947	Fcgr1	Fc receptor, IgG, high affinity I [Source:MGI Symbol;Acc:MGI:95498]	1.584e-16	4.2e-15	2.263
ENSMUSG00000066861	Oas1g	2'-5' oligoadenylate synthetase 1G [Source:MGI Symbol;Acc:MGI:97429]	1.669e-16	4.42e-15	3.738
ENSMUSG00000057421	Las1l	LAS1-like (S. cerevisiae) [Source:MGI Symbol;Acc:MGI:1923380]	1.674e-16	4.424e-15	-1.731
ENSMUSG00000040907	Atp1a3	ATPase, Na+/K+ transporting, alpha 3 polypeptide [Source:MGI Symbol;Acc:MGI:88107]	1.733e-16	4.567e-15	5.422
ENSMUSG00000034906	Ncaph	non-SMC condensin I complex, subunit H [Source:MGI Symbol;Acc:MGI:2444777]	1.858e-16	4.887e-15	3.705
ENSMUSG00000071567	A830039N20Rik	RIKEN cDNA A830039N20 gene [Source:MGI Symbol;Acc:MGI:2445176]	2.023e-16	5.305e-15	-2.661
ENSMUSG00000046879	Irgm1	immunity-related GTPase family M member 1 [Source:MGI Symbol;Acc:MGI:107567]	2.19e-16	5.733e-15	1.805
ENSMUSG00000072969	Armcx5	armadillo repeat containing, X-linked 5 [Source:MGI Symbol;Acc:MGI:2148026]	2.205e-16	5.763e-15	-1.95
ENSMUSG00000020937	Plcd3	phospholipase C, delta 3 [Source:MGI Symbol;Acc:MGI:107451]	2.33e-16	6.082e-15	-2.43
ENSMUSG00000069793	Slfn9	schlafen 9 [Source:MGI Symbol;Acc:MGI:2445121]	2.787e-16	7.262e-15	3.416
ENSMUSG00000031618	Nr3c2	nuclear receptor subfamily 3, group C, member 2 [Source:MGI Symbol;Acc:MGI:99459]	2.866e-16	7.456e-15	-3.448
ENSMUSG00000045594	Glb1	galactosidase, beta 1 [Source:MGI Symbol;Acc:MGI:88151]	2.993e-16	7.761e-15	1.906
ENSMUSG00000028980	H6pd	hexose-6-phosphate dehydrogenase (glucose 1-dehydrogenase) [Source:MGI Symbol;Acc:MGI:2140356]	3.085e-16	7.986e-15	1.927
ENSMUSG00000041660	Bbox1	butyrobetaine (gamma), 2-oxoglutarate dioxygenase 1 (gamma-butyrobetaine hydroxylase) [Source:MGI Symbol;Acc:MGI:1891372]	3.34e-16	8.633e-15	-4.162
ENSMUSG00000022488	Nckap1l	NCK associated protein 1 like [Source:MGI Symbol;Acc:MGI:1926063]	3.349e-16	8.644e-15	2.101
ENSMUSG00000108793	Gm45213	predicted gene 45213 [Source:MGI Symbol;Acc:MGI:5753789]	3.771e-16	9.716e-15	-2.276
ENSMUSG00000062329	Cytl1	cytokine-like 1 [Source:MGI Symbol;Acc:MGI:2684993]	4.066e-16	1.046e-14	-10.47
ENSMUSG00000042942	Greb1l	growth regulation by estrogen in breast cancer-like [Source:MGI Symbol;Acc:MGI:3576497]	4.185e-16	1.075e-14	-3.361
ENSMUSG00000034612	Chst11	carbohydrate sulfotransferase 11 [Source:MGI Symbol;Acc:MGI:1927166]	4.809e-16	1.233e-14	2.718
ENSMUSG00000019848	Popdc3	popeye domain containing 3 [Source:MGI Symbol;Acc:MGI:1930153]	5.373e-16	1.372e-14	-3.828
ENSMUSG00000024691	Fam111a	family with sequence similarity 111, member A [Source:MGI Symbol;Acc:MGI:1915508]	5.373e-16	1.372e-14	1.779
ENSMUSG00000030519	Apba2	amyloid beta (A4) precursor protein-binding, family A, member 2 [Source:MGI Symbol;Acc:MGI:1261791]	5.397e-16	1.375e-14	6.129
ENSMUSG00000040666	Sh3bgr	SH3-binding domain glutamic acid-rich protein [Source:MGI Symbol;Acc:MGI:1354740]	5.537e-16	1.409e-14	-6.438
ENSMUSG00000029675	Eln	elastin [Source:MGI Symbol;Acc:MGI:95317]	5.651e-16	1.436e-14	-3.21
ENSMUSG00000034116	Vav1	vav 1 oncogene [Source:MGI Symbol;Acc:MGI:98923]	5.748e-16	1.458e-14	2.287
ENSMUSG00000027580	Helz2	helicase with zinc finger 2, transcriptional coactivator [Source:MGI Symbol;Acc:MGI:2385169]	5.86e-16	1.484e-14	2.418
ENSMUSG00000030189	Ybx3	Y box protein 3 [Source:MGI Symbol;Acc:MGI:2137670]	6.169e-16	1.56e-14	-1.877
ENSMUSG00000000325	Arvcf	armadillo repeat gene deleted in velocardiofacial syndrome [Source:MGI Symbol;Acc:MGI:109620]	6.248e-16	1.578e-14	-2.551
ENSMUSG00000034422	Parp14	poly (ADP-ribose) polymerase family, member 14 [Source:MGI Symbol;Acc:MGI:1919489]	6.412e-16	1.616e-14	2.528
ENSMUSG00000027514	Zbp1	Z-DNA binding protein 1 [Source:MGI Symbol;Acc:MGI:1927449]	6.817e-16	1.716e-14	2.364
ENSMUSG00000039062	Anpep	alanyl (membrane) aminopeptidase [Source:MGI Symbol;Acc:MGI:5000466]	7.375e-16	1.853e-14	1.841
ENSMUSG00000019487	Trip10	thyroid hormone receptor interactor 10 [Source:MGI Symbol;Acc:MGI:2146901]	7.611e-16	1.91e-14	-1.776
ENSMUSG00000026679	Enkur	enkurin, TRPC channel interacting protein [Source:MGI Symbol;Acc:MGI:1918483]	7.757e-16	1.944e-14	-3.564
ENSMUSG00000038963	Slco4a1	solute carrier organic anion transporter family, member 4a1 [Source:MGI Symbol;Acc:MGI:1351866]	8.106e-16	2.028e-14	8.529
ENSMUSG00000025969	Nrp2	neuropilin 2 [Source:MGI Symbol;Acc:MGI:1100492]	8.213e-16	2.052e-14	2.173
ENSMUSG00000031387	Renbp	renin binding protein [Source:MGI Symbol;Acc:MGI:105940]	8.798e-16	2.194e-14	2.129
ENSMUSG00000026222	Sp100	nuclear antigen Sp100 [Source:MGI Symbol;Acc:MGI:109561]	8.828e-16	2.199e-14	2.339
ENSMUSG00000024737	Slc15a3	solute carrier family 15, member 3 [Source:MGI Symbol;Acc:MGI:1929691]	9.086e-16	2.259e-14	2.543
ENSMUSG00000063524	Eno1	enolase 1, alpha non-neuron [Source:MGI Symbol;Acc:MGI:95393]	9.118e-16	2.264e-14	2.151
ENSMUSG00000071713	Csf2rb	colony stimulating factor 2 receptor, beta, low-affinity (granulocyte-macrophage) [Source:MGI Symbol;Acc:MGI:1339759]	9.178e-16	2.275e-14	2.378
ENSMUSG00000056124	B4galt6	UDP-Gal:betaGlcNAc beta 1,4-galactosyltransferase, polypeptide 6 [Source:MGI Symbol;Acc:MGI:1928380]	1.024e-15	2.536e-14	2.28
ENSMUSG00000061175	Fnip2	folliculin interacting protein 2 [Source:MGI Symbol;Acc:MGI:2683054]	1.043e-15	2.579e-14	2.078
ENSMUSG00000053063	Clec12a	C-type lectin domain family 12, member a [Source:MGI Symbol;Acc:MGI:3040968]	1.057e-15	2.609e-14	2.06
ENSMUSG00000002699	Lcp2	lymphocyte cytosolic protein 2 [Source:MGI Symbol;Acc:MGI:1321402]	1.079e-15	2.658e-14	2.324
ENSMUSG00000041193	Pla2g5	phospholipase A2, group V [Source:MGI Symbol;Acc:MGI:101899]	1.089e-15	2.679e-14	-2.659
ENSMUSG00000039994	Timeless	timeless circadian clock 1 [Source:MGI Symbol;Acc:MGI:1321393]	1.12e-15	2.747e-14	2.319
ENSMUSG00000078532	Nkain1	Na+/K+ transporting ATPase interacting 1 [Source:MGI Symbol;Acc:MGI:1914399]	1.17e-15	2.866e-14	4.782
ENSMUSG00000037003	Tns2	tensin 2 [Source:MGI Symbol;Acc:MGI:2387586]	1.201e-15	2.938e-14	-1.906
ENSMUSG00000020057	Dram1	DNA-damage regulated autophagy modulator 1 [Source:MGI Symbol;Acc:MGI:1918962]	1.266e-15	3.091e-14	2.102
ENSMUSG00000034329	Brip1	BRCA1 interacting protein C-terminal helicase 1 [Source:MGI Symbol;Acc:MGI:2442836]	1.282e-15	3.126e-14	3.491
ENSMUSG00000021591	Glrx	glutaredoxin [Source:MGI Symbol;Acc:MGI:2135625]	1.31e-15	3.189e-14	2.389
ENSMUSG00000026880	Stom	stomatin [Source:MGI Symbol;Acc:MGI:95403]	1.318e-15	3.204e-14	2.251
ENSMUSG00000031461	Myom2	myomesin 2 [Source:MGI Symbol;Acc:MGI:1328358]	1.322e-15	3.21e-14	-5.017
ENSMUSG00000059182	Skap2	src family associated phosphoprotein 2 [Source:MGI Symbol;Acc:MGI:1889206]	1.354e-15	3.281e-14	1.949
ENSMUSG00000031506	Ptpn7	protein tyrosine phosphatase, non-receptor type 7 [Source:MGI Symbol;Acc:MGI:2156893]	1.418e-15	3.432e-14	2.301
ENSMUSG00000002068	Ccne1	cyclin E1 [Source:MGI Symbol;Acc:MGI:88316]	1.444e-15	3.49e-14	4.405
ENSMUSG00000016494	Cd34	CD34 antigen [Source:MGI Symbol;Acc:MGI:88329]	1.599e-15	3.858e-14	-2.455
ENSMUSG00000000290	Itgb2	integrin beta 2 [Source:MGI Symbol;Acc:MGI:96611]	1.63e-15	3.929e-14	2.479
ENSMUSG00000041361	Myzap	myocardial zonula adherens protein [Source:MGI Symbol;Acc:MGI:2142908]	1.662e-15	3.999e-14	-2.423
ENSMUSG00000043557	Mdga1	MAM domain containing glycosylphosphatidylinositol anchor 1 [Source:MGI Symbol;Acc:MGI:1922012]	1.665e-15	3.999e-14	2.138
ENSMUSG00000022305	Lrp12	low density lipoprotein-related protein 12 [Source:MGI Symbol;Acc:MGI:2443132]	1.773e-15	4.253e-14	2.073
ENSMUSG00000046733	Gprc5a	G protein-coupled receptor, family C, group 5, member A [Source:MGI Symbol;Acc:MGI:1891250]	1.939e-15	4.645e-14	-2.927
ENSMUSG00000020894	Vamp2	vesicle-associated membrane protein 2 [Source:MGI Symbol;Acc:MGI:1313277]	1.967e-15	4.705e-14	-1.603
ENSMUSG00000058099	Nfam1	Nfat activating molecule with ITAM motif 1 [Source:MGI Symbol;Acc:MGI:1921289]	2.048e-15	4.891e-14	2.76
ENSMUSG00000032420	Nt5e	5' nucleotidase, ecto [Source:MGI Symbol;Acc:MGI:99782]	2.086e-15	4.975e-14	-2.524
ENSMUSG00000004768	Rab23	RAB23, member RAS oncogene family [Source:MGI Symbol;Acc:MGI:99833]	2.096e-15	4.992e-14	-1.631
ENSMUSG00000051220	Ercc6l	excision repair cross-complementing rodent repair deficiency complementation group 6 like [Source:MGI Symbol;Acc:MGI:2654144]	2.111e-15	5.021e-14	2.761
ENSMUSG00000024079	Eif2ak2	eukaryotic translation initiation factor 2-alpha kinase 2 [Source:MGI Symbol;Acc:MGI:1353449]	2.143e-15	5.088e-14	1.872
ENSMUSG00000034247	Plekhm1	pleckstrin homology domain containing, family M (with RUN domain) member 1 [Source:MGI Symbol;Acc:MGI:2443207]	2.315e-15	5.49e-14	2.216
ENSMUSG00000015354	Pcolce2	procollagen C-endopeptidase enhancer 2 [Source:MGI Symbol;Acc:MGI:1923727]	2.456e-15	5.815e-14	-1.82
ENSMUSG00000030917	Tmem159	transmembrane protein 159 [Source:MGI Symbol;Acc:MGI:1925752]	2.487e-15	5.88e-14	-1.544
ENSMUSG00000029254	Stap1	signal transducing adaptor family member 1 [Source:MGI Symbol;Acc:MGI:1926193]	2.528e-15	5.97e-14	2.879
ENSMUSG00000062070	Pgk1	phosphoglycerate kinase 1 [Source:MGI Symbol;Acc:MGI:97555]	2.604e-15	6.139e-14	1.998
ENSMUSG00000042363	Lgalsl	lectin, galactoside binding-like [Source:MGI Symbol;Acc:MGI:1916114]	2.696e-15	6.342e-14	-2.291
ENSMUSG00000031274	Col4a5	collagen, type IV, alpha 5 [Source:MGI Symbol;Acc:MGI:88456]	2.698e-15	6.342e-14	4.008
ENSMUSG00000038776	Ephx1	epoxide hydrolase 1, microsomal [Source:MGI Symbol;Acc:MGI:95405]	2.728e-15	6.405e-14	-2.053
ENSMUSG00000017760	Ctsa	cathepsin A [Source:MGI Symbol;Acc:MGI:97748]	2.838e-15	6.647e-14	1.66
ENSMUSG00000059108	Ifitm6	interferon induced transmembrane protein 6 [Source:MGI Symbol;Acc:MGI:2686976]	2.84e-15	6.647e-14	3.226
ENSMUSG00000032064	Dixdc1	DIX domain containing 1 [Source:MGI Symbol;Acc:MGI:2679721]	2.953e-15	6.904e-14	-2.451
ENSMUSG00000041757	Plekha6	pleckstrin homology domain containing, family A member 6 [Source:MGI Symbol;Acc:MGI:2388662]	3.088e-15	7.208e-14	-4.134
ENSMUSG00000026435	Slc45a3	solute carrier family 45, member 3 [Source:MGI Symbol;Acc:MGI:1922082]	3.098e-15	7.222e-14	3.223
ENSMUSG00000031504	Rab20	RAB20, member RAS oncogene family [Source:MGI Symbol;Acc:MGI:102789]	3.159e-15	7.352e-14	4.521
ENSMUSG00000020571	Pdia6	protein disulfide isomerase associated 6 [Source:MGI Symbol;Acc:MGI:1919103]	3.198e-15	7.434e-14	1.405
ENSMUSG00000046718	Bst2	bone marrow stromal cell antigen 2 [Source:MGI Symbol;Acc:MGI:1916800]	3.273e-15	7.596e-14	2.242
ENSMUSG00000022330	Osr2	odd-skipped related 2 [Source:MGI Symbol;Acc:MGI:1930813]	3.721e-15	8.624e-14	-2.864
ENSMUSG00000040751	Lat2	linker for activation of T cells family, member 2 [Source:MGI Symbol;Acc:MGI:1926479]	3.775e-15	8.736e-14	2.268
ENSMUSG00000021238	Aldh6a1	aldehyde dehydrogenase family 6, subfamily A1 [Source:MGI Symbol;Acc:MGI:1915077]	3.966e-15	9.166e-14	-1.712
ENSMUSG00000100838	Gm29094	predicted gene 29094 [Source:MGI Symbol;Acc:MGI:5579800]	3.974e-15	9.171e-14	3.011
ENSMUSG00000020297	Nsg2	neuron specific gene family member 2 [Source:MGI Symbol;Acc:MGI:1202070]	3.992e-15	9.2e-14	-7.506
ENSMUSG00000079553	Kifc1	kinesin family member C1 [Source:MGI Symbol;Acc:MGI:109596]	4.125e-15	9.492e-14	3.222
ENSMUSG00000053835	H2-T24	histocompatibility 2, T region locus 24 [Source:MGI Symbol;Acc:MGI:95958]	4.162e-15	9.565e-14	3.611
ENSMUSG00000028445	Enho	energy homeostasis associated [Source:MGI Symbol;Acc:MGI:1916888]	4.169e-15	9.567e-14	-2.857
ENSMUSG00000037902	Sirpa	signal-regulatory protein alpha [Source:MGI Symbol;Acc:MGI:108563]	4.299e-15	9.851e-14	2.007
ENSMUSG00000035929	H2-Q4	histocompatibility 2, Q region locus 4 [Source:MGI Symbol;Acc:MGI:95933]	4.433e-15	1.014e-13	2.373
ENSMUSG00000029816	Gpnmb	glycoprotein (transmembrane) nmb [Source:MGI Symbol;Acc:MGI:1934765]	4.511e-15	1.031e-13	2.161
ENSMUSG00000062300	Nectin2	nectin cell adhesion molecule 2 [Source:MGI Symbol;Acc:MGI:97822]	4.58e-15	1.045e-13	2.475
ENSMUSG00000029373	Pf4	platelet factor 4 [Source:MGI Symbol;Acc:MGI:1888711]	5.046e-15	1.15e-13	-2.927
ENSMUSG00000020649	Rrm2	ribonucleotide reductase M2 [Source:MGI Symbol;Acc:MGI:98181]	5.305e-15	1.207e-13	1.979
ENSMUSG00000039748	Exo1	exonuclease 1 [Source:MGI Symbol;Acc:MGI:1349427]	5.478e-15	1.245e-13	4.199
ENSMUSG00000020277	Pfkl	phosphofructokinase, liver, B-type [Source:MGI Symbol;Acc:MGI:97547]	5.742e-15	1.303e-13	2.344
ENSMUSG00000030862	Cpxm2	carboxypeptidase X 2 (M14 family) [Source:MGI Symbol;Acc:MGI:1926006]	6.384e-15	1.447e-13	-2.443
ENSMUSG00000070034	Sp110	Sp110 nuclear body protein [Source:MGI Symbol;Acc:MGI:1923364]	6.411e-15	1.451e-13	2.12
ENSMUSG00000030796	Tead2	TEA domain family member 2 [Source:MGI Symbol;Acc:MGI:104904]	6.894e-15	1.558e-13	4.252
ENSMUSG00000038065	Mturn	maturin, neural progenitor differentiation regulator homolog (Xenopus) [Source:MGI Symbol;Acc:MGI:1915485]	7.529e-15	1.699e-13	-2.119
ENSMUSG00000090667	Gm765	predicted gene 765 [Source:MGI Symbol;Acc:MGI:2685611]	7.585e-15	1.709e-13	-4.429
ENSMUSG00000090145	Ugt1a6b	UDP glucuronosyltransferase 1 family, polypeptide A6B [Source:MGI Symbol;Acc:MGI:3580629]	7.666e-15	1.725e-13	1.95
ENSMUSG00000051517	Arhgef39	Rho guanine nucleotide exchange factor (GEF) 39 [Source:MGI Symbol;Acc:MGI:3036286]	8.042e-15	1.805e-13	5.153
ENSMUSG00000066800	Rnasel	ribonuclease L (2', 5'-oligoisoadenylate synthetase-dependent) [Source:MGI Symbol;Acc:MGI:1098272]	8.829e-15	1.979e-13	1.925
ENSMUSG00000037211	Spry1	sprouty homolog 1 (Drosophila) [Source:MGI Symbol;Acc:MGI:1345139]	8.97e-15	2.008e-13	-2.08
ENSMUSG00000018930	Ccl4	chemokine (C-C motif) ligand 4 [Source:MGI Symbol;Acc:MGI:98261]	9.151e-15	2.046e-13	4.96
ENSMUSG00000040729	Cep126	centrosomal protein 126 [Source:MGI Symbol;Acc:MGI:2680221]	9.694e-15	2.164e-13	-2.153
ENSMUSG00000015957	Wnt11	wingless-type MMTV integration site family, member 11 [Source:MGI Symbol;Acc:MGI:101948]	1.037e-14	2.312e-13	-4.194
ENSMUSG00000086427	Hoxa11os	homeobox A11, opposite strand [Source:MGI Symbol;Acc:MGI:107208]	1.059e-14	2.354e-13	-2.79
ENSMUSG00000022510	Trp63	transformation related protein 63 [Source:MGI Symbol;Acc:MGI:1330810]	1.068e-14	2.37e-13	-2.817
ENSMUSG00000109603	Gm45372	predicted gene 45372 [Source:MGI Symbol;Acc:MGI:5791208]	1.136e-14	2.519e-13	-6.278
ENSMUSG00000089943	Ugt1a5	UDP glucuronosyltransferase 1 family, polypeptide A5 [Source:MGI Symbol;Acc:MGI:3032634]	1.15e-14	2.546e-13	1.944
ENSMUSG00000089960	Ugt1a1	UDP glucuronosyltransferase 1 family, polypeptide A1 [Source:MGI Symbol;Acc:MGI:98898]	1.2e-14	2.653e-13	1.944
ENSMUSG00000090171	Ugt1a2	UDP glucuronosyltransferase 1 family, polypeptide A2 [Source:MGI Symbol;Acc:MGI:3576049]	1.262e-14	2.786e-13	1.942
ENSMUSG00000038453	Srcin1	SRC kinase signaling inhibitor 1 [Source:MGI Symbol;Acc:MGI:1933179]	1.275e-14	2.811e-13	-4.992
ENSMUSG00000090165	Ugt1a10	UDP glycosyltransferase 1 family, polypeptide A10 [Source:MGI Symbol;Acc:MGI:3580642]	1.281e-14	2.813e-13	1.942
ENSMUSG00000090175	Ugt1a9	UDP glucuronosyltransferase 1 family, polypeptide A9 [Source:MGI Symbol;Acc:MGI:3576092]	1.281e-14	2.813e-13	1.942
ENSMUSG00000089675	Ugt1a8	UDP glucuronosyltransferase 1 family, polypeptide A8 [Source:MGI Symbol;Acc:MGI:3576090]	1.281e-14	2.813e-13	1.942
ENSMUSG00000056394	Lig1	ligase I, DNA, ATP-dependent [Source:MGI Symbol;Acc:MGI:101789]	1.315e-14	2.884e-13	1.731
ENSMUSG00000097352	C920009B18Rik	RIKEN cDNA C920009B18 gene [Source:MGI Symbol;Acc:MGI:3583961]	1.358e-14	2.975e-13	3.62
ENSMUSG00000026670	Uap1	UDP-N-acetylglucosamine pyrophosphorylase 1 [Source:MGI Symbol;Acc:MGI:1334459]	1.396e-14	3.053e-13	-1.789
ENSMUSG00000020788	Atp2a3	ATPase, Ca++ transporting, ubiquitous [Source:MGI Symbol;Acc:MGI:1194503]	1.695e-14	3.697e-13	-2.455
ENSMUSG00000035455	Fignl1	fidgetin-like 1 [Source:MGI Symbol;Acc:MGI:1890648]	1.739e-14	3.778e-13	3.249
ENSMUSG00000030255	Sspn	sarcospan [Source:MGI Symbol;Acc:MGI:1353511]	1.834e-14	3.979e-13	-2.192
ENSMUSG00000030786	Itgam	integrin alpha M [Source:MGI Symbol;Acc:MGI:96607]	1.844e-14	3.996e-13	2.443
ENSMUSG00000044768	D1Ertd622e	DNA segment, Chr 1, ERATO Doi 622, expressed [Source:MGI Symbol;Acc:MGI:1277184]	1.937e-14	4.187e-13	1.865
ENSMUSG00000028864	Hgf	hepatocyte growth factor [Source:MGI Symbol;Acc:MGI:96079]	1.937e-14	4.187e-13	3.249
ENSMUSG00000028782	Adgrb2	adhesion G protein-coupled receptor B2 [Source:MGI Symbol;Acc:MGI:2451244]	1.949e-14	4.206e-13	-3.31
ENSMUSG00000019966	Kitl	kit ligand [Source:MGI Symbol;Acc:MGI:96974]	1.984e-14	4.277e-13	1.884
ENSMUSG00000029030	Tprgl	transformation related protein 63 regulated like [Source:MGI Symbol;Acc:MGI:1915058]	2.176e-14	4.683e-13	-1.581
ENSMUSG00000046768	Rhoj	ras homolog family member J [Source:MGI Symbol;Acc:MGI:1931551]	2.178e-14	4.683e-13	-1.725
ENSMUSG00000086914	Gm16124	predicted gene 16124 [Source:MGI Symbol;Acc:MGI:3802001]	2.352e-14	5.043e-13	-2.747
ENSMUSG00000027490	E2f1	E2F transcription factor 1 [Source:MGI Symbol;Acc:MGI:101941]	2.38e-14	5.097e-13	1.952
ENSMUSG00000037405	Icam1	intercellular adhesion molecule 1 [Source:MGI Symbol;Acc:MGI:96392]	2.39e-14	5.112e-13	2.576
ENSMUSG00000064267	Hvcn1	hydrogen voltage-gated channel 1 [Source:MGI Symbol;Acc:MGI:1921346]	2.442e-14	5.217e-13	3.906
ENSMUSG00000022295	Atp6v1c1	ATPase, H+ transporting, lysosomal V1 subunit C1 [Source:MGI Symbol;Acc:MGI:1913585]	2.454e-14	5.235e-13	1.609
ENSMUSG00000028702	Rad54l	RAD54 like (S. cerevisiae) [Source:MGI Symbol;Acc:MGI:894697]	2.551e-14	5.435e-13	4.729
ENSMUSG00000004626	Stxbp2	syntaxin binding protein 2 [Source:MGI Symbol;Acc:MGI:107370]	2.585e-14	5.5e-13	2.41
ENSMUSG00000018920	Cxcl16	chemokine (C-X-C motif) ligand 16 [Source:MGI Symbol;Acc:MGI:1932682]	2.654e-14	5.639e-13	1.9
ENSMUSG00000040280	Ndufa4l2	NADH dehydrogenase (ubiquinone) 1 alpha subcomplex, 4-like 2 [Source:MGI Symbol;Acc:MGI:3039567]	2.696e-14	5.722e-13	-1.928
ENSMUSG00000000982	Ccl3	chemokine (C-C motif) ligand 3 [Source:MGI Symbol;Acc:MGI:98260]	2.765e-14	5.86e-13	4.043
ENSMUSG00000026589	Sec16b	SEC16 homolog B (S. cerevisiae) [Source:MGI Symbol;Acc:MGI:2148802]	2.897e-14	6.132e-13	-2.195
ENSMUSG00000039109	F13a1	coagulation factor XIII, A1 subunit [Source:MGI Symbol;Acc:MGI:1921395]	2.916e-14	6.165e-13	-3.305
ENSMUSG00000070780	Rbm47	RNA binding motif protein 47 [Source:MGI Symbol;Acc:MGI:2384294]	3.059e-14	6.448e-13	2.911
ENSMUSG00000051504	Siglech	sialic acid binding Ig-like lectin H [Source:MGI Symbol;Acc:MGI:2443256]	3.062e-14	6.448e-13	-9.969
ENSMUSG00000050875	A730017C20Rik	RIKEN cDNA A730017C20 gene [Source:MGI Symbol;Acc:MGI:2442934]	3.229e-14	6.791e-13	-5.112
ENSMUSG00000041617	Ccdc74a	coiled-coil domain containing 74A [Source:MGI Symbol;Acc:MGI:1919565]	3.299e-14	6.92e-13	-2.494
ENSMUSG00000036853	Mcoln3	mucolipin 3 [Source:MGI Symbol;Acc:MGI:1890500]	3.605e-14	7.544e-13	9.712
ENSMUSG00000039055	Eme1	essential meiotic structure-specific endonuclease 1 [Source:MGI Symbol;Acc:MGI:3576783]	3.858e-14	8.063e-13	4.414
ENSMUSG00000003363	Pld3	phospholipase D family, member 3 [Source:MGI Symbol;Acc:MGI:1333782]	4.065e-14	8.484e-13	2.001
ENSMUSG00000019823	Mical1	microtubule associated monooxygenase, calponin and LIM domain containing 1 [Source:MGI Symbol;Acc:MGI:2385847]	4.071e-14	8.486e-13	-1.853
ENSMUSG00000050967	Creg2	cellular repressor of E1A-stimulated genes 2 [Source:MGI Symbol;Acc:MGI:1928333]	4.12e-14	8.577e-13	4.276
ENSMUSG00000099248	Gm27543	predicted gene, 27543 [Source:MGI Symbol;Acc:MGI:5530925]	4.175e-14	8.68e-13	-2.803
ENSMUSG00000034641	Cd300ld	CD300 molecule like family member d [Source:MGI Symbol;Acc:MGI:2442358]	4.265e-14	8.856e-13	1.644
ENSMUSG00000037887	Dusp8	dual specificity phosphatase 8 [Source:MGI Symbol;Acc:MGI:106626]	4.536e-14	9.406e-13	-2.051
ENSMUSG00000059994	Fcrl1	Fc receptor-like 1 [Source:MGI Symbol;Acc:MGI:2442862]	4.689e-14	9.712e-13	9.75
ENSMUSG00000098112	Bin2	bridging integrator 2 [Source:MGI Symbol;Acc:MGI:3611448]	4.749e-14	9.823e-13	3.033
ENSMUSG00000022797	Tfrc	transferrin receptor [Source:MGI Symbol;Acc:MGI:98822]	4.913e-14	1.015e-12	2.552
ENSMUSG00000005410	Mcm5	minichromosome maintenance complex component 5 [Source:MGI Symbol;Acc:MGI:103197]	4.953e-14	1.022e-12	2.572
ENSMUSG00000085894	Gm15832	predicted gene 15832 [Source:MGI Symbol;Acc:MGI:3834078]	4.978e-14	1.026e-12	1.868
ENSMUSG00000034317	Trim59	tripartite motif-containing 59 [Source:MGI Symbol;Acc:MGI:1914199]	4.992e-14	1.027e-12	2.614
ENSMUSG00000020424	Gatsl3	GATS protein-like 3 [Source:MGI Symbol;Acc:MGI:1919212]	5.084e-14	1.045e-12	-2.188
ENSMUSG00000024222	Fkbp5	FK506 binding protein 5 [Source:MGI Symbol;Acc:MGI:104670]	5.123e-14	1.052e-12	-1.791
ENSMUSG00000054545	Ugt1a6a	UDP glucuronosyltransferase 1 family, polypeptide A6A [Source:MGI Symbol;Acc:MGI:2137698]	5.132e-14	1.052e-12	1.962
ENSMUSG00000032690	Oas2	2'-5' oligoadenylate synthetase 2 [Source:MGI Symbol;Acc:MGI:2180852]	5.33e-14	1.09e-12	2.759
ENSMUSG00000097111	Peak1os	pseudopodium-enriched atypical kinase 1, opposite strand [Source:MGI Symbol;Acc:MGI:5477083]	5.422e-14	1.107e-12	5.697
ENSMUSG00000029830	Svopl	SV2 related protein homolog (rat)-like [Source:MGI Symbol;Acc:MGI:2444335]	5.642e-14	1.151e-12	-5.812
ENSMUSG00000057346	Apol9a	apolipoprotein L 9a [Source:MGI Symbol;Acc:MGI:3606001]	5.678e-14	1.157e-12	2.433
ENSMUSG00000027966	Col11a1	collagen, type XI, alpha 1 [Source:MGI Symbol;Acc:MGI:88446]	5.777e-14	1.176e-12	-2.558
ENSMUSG00000040229	Gpr34	G protein-coupled receptor 34 [Source:MGI Symbol;Acc:MGI:1346334]	5.826e-14	1.184e-12	-3.406
ENSMUSG00000025058	5430427O19Rik	RIKEN cDNA 5430427O19 gene [Source:MGI Symbol;Acc:MGI:1918648]	6.407e-14	1.301e-12	2.477
ENSMUSG00000022875	Kng1	kininogen 1 [Source:MGI Symbol;Acc:MGI:1097705]	6.467e-14	1.311e-12	10.12
ENSMUSG00000022221	Ripk3	receptor-interacting serine-threonine kinase 3 [Source:MGI Symbol;Acc:MGI:2154952]	6.669e-14	1.349e-12	2.428
ENSMUSG00000061576	Dpp6	dipeptidylpeptidase 6 [Source:MGI Symbol;Acc:MGI:94921]	6.712e-14	1.356e-12	3.443
ENSMUSG00000085517	Gm12963	predicted gene 12963 [Source:MGI Symbol;Acc:MGI:3651569]	7.009e-14	1.414e-12	-3.788
ENSMUSG00000022443	Myh9	myosin, heavy polypeptide 9, non-muscle [Source:MGI Symbol;Acc:MGI:107717]	7.09e-14	1.429e-12	1.954
ENSMUSG00000059336	Slc14a1	solute carrier family 14 (urea transporter), member 1 [Source:MGI Symbol;Acc:MGI:1351654]	7.153e-14	1.44e-12	-4.413
ENSMUSG00000038578	Susd1	sushi domain containing 1 [Source:MGI Symbol;Acc:MGI:3651543]	7.252e-14	1.458e-12	4.003
ENSMUSG00000040296	Ddx58	DEAD (Asp-Glu-Ala-Asp) box polypeptide 58 [Source:MGI Symbol;Acc:MGI:2442858]	7.432e-14	1.491e-12	1.84
ENSMUSG00000003812	Dnase2a	deoxyribonuclease II alpha [Source:MGI Symbol;Acc:MGI:1329019]	7.435e-14	1.491e-12	1.774
ENSMUSG00000035296	Sgcg	sarcoglycan, gamma (dystrophin-associated glycoprotein) [Source:MGI Symbol;Acc:MGI:1346524]	7.466e-14	1.495e-12	-4.297
ENSMUSG00000030494	Rhpn2	rhophilin, Rho GTPase binding protein 2 [Source:MGI Symbol;Acc:MGI:1289234]	7.511e-14	1.502e-12	-3.521
ENSMUSG00000045930	Clec14a	C-type lectin domain family 14, member a [Source:MGI Symbol;Acc:MGI:1914114]	7.859e-14	1.57e-12	2.976
ENSMUSG00000047747	Rnf150	ring finger protein 150 [Source:MGI Symbol;Acc:MGI:2443860]	8.406e-14	1.677e-12	2.536
ENSMUSG00000024696	Lpxn	leupaxin [Source:MGI Symbol;Acc:MGI:2147677]	8.635e-14	1.721e-12	2.275
ENSMUSG00000029126	Nsg1	neuron specific gene family member 1 [Source:MGI Symbol;Acc:MGI:109149]	8.955e-14	1.783e-12	3.468
ENSMUSG00000048234	Rnf149	ring finger protein 149 [Source:MGI Symbol;Acc:MGI:2677438]	9.223e-14	1.834e-12	1.976
ENSMUSG00000102615	Gm37844	predicted gene, 37844 [Source:MGI Symbol;Acc:MGI:5611072]	9.769e-14	1.94e-12	-3.376
ENSMUSG00000020476	Dbnl	drebrin-like [Source:MGI Symbol;Acc:MGI:700006]	9.9e-14	1.963e-12	1.685
ENSMUSG00000038623	Tm6sf1	transmembrane 6 superfamily member 1 [Source:MGI Symbol;Acc:MGI:1933209]	9.98e-14	1.977e-12	1.96
ENSMUSG00000027015	Cybrd1	cytochrome b reductase 1 [Source:MGI Symbol;Acc:MGI:2654575]	1.008e-13	1.994e-12	-2.036
ENSMUSG00000031629	Cenpu	centromere protein U [Source:MGI Symbol;Acc:MGI:1919126]	1.023e-13	2.022e-12	5.378
ENSMUSG00000037628	Cdkn3	cyclin-dependent kinase inhibitor 3 [Source:MGI Symbol;Acc:MGI:1919641]	1.067e-13	2.105e-12	5.216
ENSMUSG00000024736	Tmem132a	transmembrane protein 132A [Source:MGI Symbol;Acc:MGI:2147810]	1.078e-13	2.126e-12	2.423
ENSMUSG00000015340	Cybb	cytochrome b-245, beta polypeptide [Source:MGI Symbol;Acc:MGI:88574]	1.089e-13	2.145e-12	2.25
ENSMUSG00000106734	Gm20559	predicted gene, 20559 [Source:MGI Symbol;Acc:MGI:5295666]	1.128e-13	2.219e-12	1.728
ENSMUSG00000050578	Mmp13	matrix metallopeptidase 13 [Source:MGI Symbol;Acc:MGI:1340026]	1.133e-13	2.225e-12	8.526
ENSMUSG00000028476	Reck	reversion-inducing-cysteine-rich protein with kazal motifs [Source:MGI Symbol;Acc:MGI:1855698]	1.165e-13	2.286e-12	-1.709
ENSMUSG00000018986	Slfn3	schlafen 3 [Source:MGI Symbol;Acc:MGI:1329005]	1.179e-13	2.31e-12	4.851
ENSMUSG00000069792	Wfdc17	WAP four-disulfide core domain 17 [Source:MGI Symbol;Acc:MGI:3649773]	1.187e-13	2.322e-12	2.951
ENSMUSG00000062184	Hs6st2	heparan sulfate 6-O-sulfotransferase 2 [Source:MGI Symbol;Acc:MGI:1354959]	1.197e-13	2.341e-12	5.014
ENSMUSG00000071042	Rasgrp3	RAS, guanyl releasing protein 3 [Source:MGI Symbol;Acc:MGI:3028579]	1.224e-13	2.391e-12	1.949
ENSMUSG00000034205	Loxl2	lysyl oxidase-like 2 [Source:MGI Symbol;Acc:MGI:2137913]	1.237e-13	2.413e-12	-3.041
ENSMUSG00000022223	Sdr39u1	short chain dehydrogenase/reductase family 39U, member 1 [Source:MGI Symbol;Acc:MGI:1916876]	1.25e-13	2.435e-12	-2.094
ENSMUSG00000059498	Fcgr3	Fc receptor, IgG, low affinity III [Source:MGI Symbol;Acc:MGI:95500]	1.265e-13	2.461e-12	1.792
ENSMUSG00000041992	Rapgef5	Rap guanine nucleotide exchange factor (GEF) 5 [Source:MGI Symbol;Acc:MGI:2444365]	1.317e-13	2.558e-12	2.465
ENSMUSG00000061740	Cyp2d22	cytochrome P450, family 2, subfamily d, polypeptide 22 [Source:MGI Symbol;Acc:MGI:1929474]	1.334e-13	2.587e-12	-3.334
ENSMUSG00000070327	Rnf213	ring finger protein 213 [Source:MGI Symbol;Acc:MGI:1289196]	1.338e-13	2.591e-12	2.76
ENSMUSG00000087107	AI662270	expressed sequence AI662270 [Source:MGI Symbol;Acc:MGI:2144254]	1.371e-13	2.651e-12	1.802
ENSMUSG00000034773	BC030867	cDNA sequence BC030867 [Source:MGI Symbol;Acc:MGI:2387601]	1.422e-13	2.748e-12	5.537
ENSMUSG00000025161	Slc16a3	solute carrier family 16 (monocarboxylic acid transporters), member 3 [Source:MGI Symbol;Acc:MGI:1933438]	1.436e-13	2.771e-12	2.878
ENSMUSG00000046432	Bex3	brain expressed X-linked 3 [Source:MGI Symbol;Acc:MGI:1338016]	1.482e-13	2.853e-12	2.565
ENSMUSG00000070473	Cldn3	claudin 3 [Source:MGI Symbol;Acc:MGI:1329044]	1.581e-13	3.04e-12	-9.529
ENSMUSG00000003283	Hck	hemopoietic cell kinase [Source:MGI Symbol;Acc:MGI:96052]	1.588e-13	3.049e-12	2.598
ENSMUSG00000027713	1810062G17Rik	RIKEN cDNA 1810062G17 gene [Source:MGI Symbol;Acc:MGI:1919532]	1.59e-13	3.05e-12	-3.533
ENSMUSG00000034855	Cxcl10	chemokine (C-X-C motif) ligand 10 [Source:MGI Symbol;Acc:MGI:1352450]	1.63e-13	3.123e-12	2.913
ENSMUSG00000045954	Sdpr	serum deprivation response [Source:MGI Symbol;Acc:MGI:99513]	1.705e-13	3.264e-12	-3.157
ENSMUSG00000006731	B4galnt1	beta-1,4-N-acetyl-galactosaminyl transferase 1 [Source:MGI Symbol;Acc:MGI:1342057]	1.803e-13	3.447e-12	1.823
ENSMUSG00000068245	Phf11d	PHD finger protein 11D [Source:MGI Symbol;Acc:MGI:1277133]	1.812e-13	3.459e-12	2.323
ENSMUSG00000034311	Kif4	kinesin family member 4 [Source:MGI Symbol;Acc:MGI:108389]	1.826e-13	3.482e-12	4.801
ENSMUSG00000036957	Lrfn3	leucine rich repeat and fibronectin type III domain containing 3 [Source:MGI Symbol;Acc:MGI:2442512]	1.875e-13	3.571e-12	4.114
ENSMUSG00000084844	Hoxb3os	homeobox B3 and homeobox B2, opposite strand [Source:MGI Symbol;Acc:MGI:103211]	1.923e-13	3.658e-12	-3.266
ENSMUSG00000020021	Fgd6	FYVE, RhoGEF and PH domain containing 6 [Source:MGI Symbol;Acc:MGI:1261419]	2.061e-13	3.917e-12	2.459
ENSMUSG00000063727	Tnfrsf11b	tumor necrosis factor receptor superfamily, member 11b (osteoprotegerin) [Source:MGI Symbol;Acc:MGI:109587]	2.074e-13	3.938e-12	-2.537
ENSMUSG00000032548	Slco2a1	solute carrier organic anion transporter family, member 2a1 [Source:MGI Symbol;Acc:MGI:1346021]	2.307e-13	4.374e-12	-3.311
ENSMUSG00000040747	Cd53	CD53 antigen [Source:MGI Symbol;Acc:MGI:88341]	2.313e-13	4.381e-12	1.706
ENSMUSG00000024590	Lmnb1	lamin B1 [Source:MGI Symbol;Acc:MGI:96795]	2.414e-13	4.566e-12	2.161
ENSMUSG00000044583	Tlr7	toll-like receptor 7 [Source:MGI Symbol;Acc:MGI:2176882]	2.509e-13	4.74e-12	2.49
ENSMUSG00000074476	Spc24	SPC24, NDC80 kinetochore complex component, homolog (S. cerevisiae) [Source:MGI Symbol;Acc:MGI:1914879]	2.513e-13	4.743e-12	4.351
ENSMUSG00000026979	Psd4	pleckstrin and Sec7 domain containing 4 [Source:MGI Symbol;Acc:MGI:2674093]	2.529e-13	4.767e-12	2.502
ENSMUSG00000026018	Ica1l	islet cell autoantigen 1-like [Source:MGI Symbol;Acc:MGI:1917625]	2.534e-13	4.771e-12	7.043
ENSMUSG00000009093	Gstt4	glutathione S-transferase, theta 4 [Source:MGI Symbol;Acc:MGI:1923136]	2.549e-13	4.793e-12	9.609
ENSMUSG00000030867	Plk1	polo-like kinase 1 [Source:MGI Symbol;Acc:MGI:97621]	2.558e-13	4.805e-12	3.09
ENSMUSG00000098708	Gm27252	predicted gene 27252 [Source:MGI Symbol;Acc:MGI:5521095]	2.725e-13	5.107e-12	-9.622
ENSMUSG00000031264	Btk	Bruton agammaglobulinemia tyrosine kinase [Source:MGI Symbol;Acc:MGI:88216]	2.753e-13	5.153e-12	2.05
ENSMUSG00000049091	Sephs2	selenophosphate synthetase 2 [Source:MGI Symbol;Acc:MGI:108388]	2.775e-13	5.189e-12	1.624
ENSMUSG00000032648	Pygm	muscle glycogen phosphorylase [Source:MGI Symbol;Acc:MGI:97830]	2.902e-13	5.42e-12	-4.962
ENSMUSG00000040254	Sema3d	sema domain, immunoglobulin domain (Ig), short basic domain, secreted, (semaphorin) 3D [Source:MGI Symbol;Acc:MGI:1860118]	2.981e-13	5.562e-12	-2.334
ENSMUSG00000022969	Il10rb	interleukin 10 receptor, beta [Source:MGI Symbol;Acc:MGI:109380]	2.991e-13	5.573e-12	1.565
ENSMUSG00000039396	Neil3	nei like 3 (E. coli) [Source:MGI Symbol;Acc:MGI:2384588]	3.066e-13	5.7e-12	5.143
ENSMUSG00000025823	Pdia4	protein disulfide isomerase associated 4 [Source:MGI Symbol;Acc:MGI:104864]	3.254e-13	6.043e-12	1.458
ENSMUSG00000037260	Hgsnat	heparan-alpha-glucosaminide N-acetyltransferase [Source:MGI Symbol;Acc:MGI:1196297]	3.579e-13	6.632e-12	1.601
ENSMUSG00000000530	Acvrl1	activin A receptor, type II-like 1 [Source:MGI Symbol;Acc:MGI:1338946]	3.619e-13	6.698e-12	-1.865
ENSMUSG00000028961	Pgd	phosphogluconate dehydrogenase [Source:MGI Symbol;Acc:MGI:97553]	3.655e-13	6.757e-12	2.018
ENSMUSG00000042029	Ncapg2	non-SMC condensin II complex, subunit G2 [Source:MGI Symbol;Acc:MGI:1923294]	3.782e-13	6.985e-12	2.373
ENSMUSG00000085315	A430018G15Rik	RIKEN cDNA A430018G15 gene [Source:MGI Symbol;Acc:MGI:3040796]	3.796e-13	7.002e-12	-2.735
ENSMUSG00000027075	Slc43a1	solute carrier family 43, member 1 [Source:MGI Symbol;Acc:MGI:1931352]	3.937e-13	7.246e-12	-2.465
ENSMUSG00000033538	Casp4	caspase 4, apoptosis-related cysteine peptidase [Source:MGI Symbol;Acc:MGI:107700]	4.017e-13	7.385e-12	1.734
ENSMUSG00000026566	Mpzl1	myelin protein zero-like 1 [Source:MGI Symbol;Acc:MGI:1915731]	4.052e-13	7.44e-12	-1.689
ENSMUSG00000018983	E2f2	E2F transcription factor 2 [Source:MGI Symbol;Acc:MGI:1096341]	4.19e-13	7.686e-12	2.564
ENSMUSG00000031808	Slc27a1	solute carrier family 27 (fatty acid transporter), member 1 [Source:MGI Symbol;Acc:MGI:1347098]	4.217e-13	7.726e-12	2.102
ENSMUSG00000037568	Vash2	vasohibin 2 [Source:MGI Symbol;Acc:MGI:2444826]	4.53e-13	8.291e-12	2.853
ENSMUSG00000041390	Mdfic	MyoD family inhibitor domain containing [Source:MGI Symbol;Acc:MGI:104611]	4.791e-13	8.756e-12	2.078
ENSMUSG00000021950	Anxa8	annexin A8 [Source:MGI Symbol;Acc:MGI:1201374]	4.947e-13	9.024e-12	-2.438
ENSMUSG00000111394	AC160637.1		5.065e-13	9.228e-12	1.94
ENSMUSG00000027840	Wnt2b	wingless-type MMTV integration site family, member 2B [Source:MGI Symbol;Acc:MGI:1261834]	5.428e-13	9.88e-12	8.154
ENSMUSG00000022034	Esco2	establishment of sister chromatid cohesion N-acetyltransferase 2 [Source:MGI Symbol;Acc:MGI:1919238]	5.521e-13	1.004e-11	5.003
ENSMUSG00000019932	Kera	keratocan [Source:MGI Symbol;Acc:MGI:1202398]	5.619e-13	1.02e-11	-2.872
ENSMUSG00000028312	Smc2	structural maintenance of chromosomes 2 [Source:MGI Symbol;Acc:MGI:106067]	5.775e-13	1.048e-11	2.576
ENSMUSG00000041064	Pif1	PIF1 5'-to-3' DNA helicase [Source:MGI Symbol;Acc:MGI:2143057]	6.174e-13	1.118e-11	9.392
ENSMUSG00000027641	Rbl1	retinoblastoma-like 1 (p107) [Source:MGI Symbol;Acc:MGI:103300]	6.179e-13	1.118e-11	2.723
ENSMUSG00000074340	Ovgp1	oviductal glycoprotein 1 [Source:MGI Symbol;Acc:MGI:106661]	6.248e-13	1.13e-11	-3.384
ENSMUSG00000022636	Alcam	activated leukocyte cell adhesion molecule [Source:MGI Symbol;Acc:MGI:1313266]	6.354e-13	1.148e-11	1.539
ENSMUSG00000026395	Ptprc	protein tyrosine phosphatase, receptor type, C [Source:MGI Symbol;Acc:MGI:97810]	6.769e-13	1.221e-11	1.987
ENSMUSG00000032691	Nlrp3	NLR family, pyrin domain containing 3 [Source:MGI Symbol;Acc:MGI:2653833]	6.802e-13	1.226e-11	3.024
ENSMUSG00000036894	Rap2b	RAP2B, member of RAS oncogene family [Source:MGI Symbol;Acc:MGI:1921262]	6.828e-13	1.229e-11	1.777
ENSMUSG00000005800	Mmp8	matrix metallopeptidase 8 [Source:MGI Symbol;Acc:MGI:1202395]	7.091e-13	1.275e-11	6.236
ENSMUSG00000056938	Acbd4	acyl-Coenzyme A binding domain containing 4 [Source:MGI Symbol;Acc:MGI:1914381]	7.131e-13	1.281e-11	-2.012
ENSMUSG00000038168	P3h2	prolyl 3-hydroxylase 2 [Source:MGI Symbol;Acc:MGI:2146663]	7.247e-13	1.3e-11	-1.873
ENSMUSG00000005716	Pvalb	parvalbumin [Source:MGI Symbol;Acc:MGI:97821]	7.465e-13	1.338e-11	-26.43
ENSMUSG00000041481	Serpina3g	serine (or cysteine) peptidase inhibitor, clade A, member 3G [Source:MGI Symbol;Acc:MGI:105046]	7.595e-13	1.36e-11	8.241
ENSMUSG00000027698	Nceh1	neutral cholesterol ester hydrolase 1 [Source:MGI Symbol;Acc:MGI:2443191]	7.671e-13	1.372e-11	1.616
ENSMUSG00000028417	Tal2	T cell acute lymphocytic leukemia 2 [Source:MGI Symbol;Acc:MGI:99540]	7.709e-13	1.377e-11	5.832
ENSMUSG00000001870	Ltbp1	latent transforming growth factor beta binding protein 1 [Source:MGI Symbol;Acc:MGI:109151]	8.35e-13	1.49e-11	-1.747
ENSMUSG00000012519	Mlkl	mixed lineage kinase domain-like [Source:MGI Symbol;Acc:MGI:1921818]	8.868e-13	1.581e-11	2.446
ENSMUSG00000044167	Foxo1	forkhead box O1 [Source:MGI Symbol;Acc:MGI:1890077]	8.888e-13	1.582e-11	-2.026
ENSMUSG00000074006	Omp	olfactory marker protein [Source:MGI Symbol;Acc:MGI:97436]	8.941e-13	1.59e-11	-3.75
ENSMUSG00000026228	Htr2b	5-hydroxytryptamine (serotonin) receptor 2B [Source:MGI Symbol;Acc:MGI:109323]	9.089e-13	1.615e-11	6.562
ENSMUSG00000022957	Itsn1	intersectin 1 (SH3 domain protein 1A) [Source:MGI Symbol;Acc:MGI:1338069]	9.148e-13	1.623e-11	1.642
ENSMUSG00000006360	Crip1	cysteine-rich protein 1 (intestinal) [Source:MGI Symbol;Acc:MGI:88501]	9.276e-13	1.642e-11	-2.33
ENSMUSG00000015932	Dstn	destrin [Source:MGI Symbol;Acc:MGI:1929270]	9.285e-13	1.642e-11	-1.689
ENSMUSG00000021913	Ogdhl	oxoglutarate dehydrogenase-like [Source:MGI Symbol;Acc:MGI:3616088]	9.429e-13	1.666e-11	5.474
ENSMUSG00000024912	Fosl1	fos-like antigen 1 [Source:MGI Symbol;Acc:MGI:107179]	9.71e-13	1.714e-11	3.468
ENSMUSG00000073565	Prr16	proline rich 16 [Source:MGI Symbol;Acc:MGI:1918623]	1.002e-12	1.766e-11	2.047
ENSMUSG00000087400	Gm15270	predicted gene 15270 [Source:MGI Symbol;Acc:MGI:3705149]	1.009e-12	1.777e-11	-3.537
ENSMUSG00000034055	Phka1	phosphorylase kinase alpha 1 [Source:MGI Symbol;Acc:MGI:97576]	1.021e-12	1.796e-11	-1.944
ENSMUSG00000037362	Nov	nephroblastoma overexpressed gene [Source:MGI Symbol;Acc:MGI:109185]	1.026e-12	1.804e-11	-2.462
ENSMUSG00000027611	Procr	protein C receptor, endothelial [Source:MGI Symbol;Acc:MGI:104596]	1.035e-12	1.816e-11	-2.987
ENSMUSG00000024795	Kif20b	kinesin family member 20B [Source:MGI Symbol;Acc:MGI:2444576]	1.094e-12	1.917e-11	2.658
ENSMUSG00000030695	Aldoa	aldolase A, fructose-bisphosphate [Source:MGI Symbol;Acc:MGI:87994]	1.107e-12	1.937e-11	1.421
ENSMUSG00000109224	AC167978.1		1.116e-12	1.951e-11	-2.187
ENSMUSG00000072945	Ripply1	ripply transcriptional repressor 1 [Source:MGI Symbol;Acc:MGI:3614797]	1.137e-12	1.985e-11	9.521
ENSMUSG00000028047	Thbs3	thrombospondin 3 [Source:MGI Symbol;Acc:MGI:98739]	1.146e-12	1.998e-11	-2.248
ENSMUSG00000006398	Cdc20	cell division cycle 20 [Source:MGI Symbol;Acc:MGI:1859866]	1.164e-12	2.028e-11	3.023
ENSMUSG00000090272	Mndal	myeloid nuclear differentiation antigen like [Source:MGI Symbol;Acc:MGI:3780953]	1.239e-12	2.156e-11	1.7
ENSMUSG00000002227	Mov10	Moloney leukemia virus 10 [Source:MGI Symbol;Acc:MGI:97054]	1.252e-12	2.177e-11	2.002
ENSMUSG00000030047	Arhgap25	Rho GTPase activating protein 25 [Source:MGI Symbol;Acc:MGI:2443687]	1.343e-12	2.332e-11	2.09
ENSMUSG00000030403	Vasp	vasodilator-stimulated phosphoprotein [Source:MGI Symbol;Acc:MGI:109268]	1.368e-12	2.374e-11	1.705
ENSMUSG00000079017	Ifi27l2a	interferon, alpha-inducible protein 27 like 2A [Source:MGI Symbol;Acc:MGI:1924183]	1.422e-12	2.462e-11	2.358
ENSMUSG00000040713	Creg1	cellular repressor of E1A-stimulated genes 1 [Source:MGI Symbol;Acc:MGI:1344382]	1.466e-12	2.535e-11	1.738
ENSMUSG00000035184	Fam124a	family with sequence similarity 124, member A [Source:MGI Symbol;Acc:MGI:3645930]	1.586e-12	2.737e-11	-2.427
ENSMUSG00000022844	Pdia5	protein disulfide isomerase associated 5 [Source:MGI Symbol;Acc:MGI:1919849]	1.647e-12	2.841e-11	1.865
ENSMUSG00000073555	Gm4951	predicted gene 4951 [Source:MGI Symbol;Acc:MGI:3644953]	1.703e-12	2.933e-11	3.101
ENSMUSG00000057137	Tmem140	transmembrane protein 140 [Source:MGI Symbol;Acc:MGI:1915737]	1.879e-12	3.233e-11	1.448
ENSMUSG00000022091	Sorbs3	sorbin and SH3 domain containing 3 [Source:MGI Symbol;Acc:MGI:700013]	1.998e-12	3.434e-11	-1.37
ENSMUSG00000025059	Gk	glycerol kinase [Source:MGI Symbol;Acc:MGI:106594]	2.03e-12	3.485e-11	2.331
ENSMUSG00000041423	Paqr6	progestin and adipoQ receptor family member VI [Source:MGI Symbol;Acc:MGI:1916207]	2.035e-12	3.49e-11	-7.203
ENSMUSG00000037544	Dlgap5	discs, large (Drosophila) homolog-associated protein 5 [Source:MGI Symbol;Acc:MGI:2183453]	2.21e-12	3.786e-11	4.176
ENSMUSG00000020901	Pik3r5	phosphoinositide-3-kinase, regulatory subunit 5, p101 [Source:MGI Symbol;Acc:MGI:2443588]	2.242e-12	3.836e-11	2.477
ENSMUSG00000028125	Abca4	ATP-binding cassette, sub-family A (ABC1), member 4 [Source:MGI Symbol;Acc:MGI:109424]	2.282e-12	3.902e-11	-3.928
ENSMUSG00000006526	Tmem110	transmembrane protein 110 [Source:MGI Symbol;Acc:MGI:1921500]	2.319e-12	3.96e-11	-1.801
ENSMUSG00000004846	Plod3	procollagen-lysine, 2-oxoglutarate 5-dioxygenase 3 [Source:MGI Symbol;Acc:MGI:1347008]	2.368e-12	4.04e-11	1.66
ENSMUSG00000026915	Strbp	spermatid perinuclear RNA binding protein [Source:MGI Symbol;Acc:MGI:104626]	2.418e-12	4.119e-11	-1.672
ENSMUSG00000025017	Pik3ap1	phosphoinositide-3-kinase adaptor protein 1 [Source:MGI Symbol;Acc:MGI:1933177]	2.419e-12	4.119e-11	2.554
ENSMUSG00000074364	Ehd2	EH-domain containing 2 [Source:MGI Symbol;Acc:MGI:2154274]	2.447e-12	4.162e-11	-1.247
ENSMUSG00000075705	Msrb1	methionine sulfoxide reductase B1 [Source:MGI Symbol;Acc:MGI:1351642]	2.494e-12	4.238e-11	1.585
ENSMUSG00000043621	Ubxn10	UBX domain protein 10 [Source:MGI Symbol;Acc:MGI:2443123]	2.596e-12	4.406e-11	-4.915
ENSMUSG00000019929	Dcn	decorin [Source:MGI Symbol;Acc:MGI:94872]	2.609e-12	4.424e-11	-1.76
ENSMUSG00000055301	Adh7	alcohol dehydrogenase 7 (class IV), mu or sigma polypeptide [Source:MGI Symbol;Acc:MGI:87926]	2.866e-12	4.849e-11	-1.965
ENSMUSG00000022596	Slurp1	secreted Ly6/Plaur domain containing 1 [Source:MGI Symbol;Acc:MGI:1930923]	2.872e-12	4.855e-11	-9.582
ENSMUSG00000030793	Pycard	PYD and CARD domain containing [Source:MGI Symbol;Acc:MGI:1931465]	2.896e-12	4.889e-11	2.026
ENSMUSG00000026496	Parp1	poly (ADP-ribose) polymerase family, member 1 [Source:MGI Symbol;Acc:MGI:1340806]	2.905e-12	4.901e-11	1.641
ENSMUSG00000035064	Eef2k	eukaryotic elongation factor-2 kinase [Source:MGI Symbol;Acc:MGI:1195261]	2.938e-12	4.945e-11	-1.65
ENSMUSG00000048897	Zfp710	zinc finger protein 710 [Source:MGI Symbol;Acc:MGI:1921747]	3.078e-12	5.176e-11	2.359
ENSMUSG00000022322	Shcbp1	Shc SH2-domain binding protein 1 [Source:MGI Symbol;Acc:MGI:1338802]	3.092e-12	5.194e-11	4.369
ENSMUSG00000024349	Tmem173	transmembrane protein 173 [Source:MGI Symbol;Acc:MGI:1919762]	3.22e-12	5.403e-11	1.628
ENSMUSG00000042331	Specc1	sperm antigen with calponin homology and coiled-coil domains 1 [Source:MGI Symbol;Acc:MGI:2442356]	3.269e-12	5.475e-11	2.034
ENSMUSG00000005447	Pafah1b3	platelet-activating factor acetylhydrolase, isoform 1b, subunit 3 [Source:MGI Symbol;Acc:MGI:108414]	3.275e-12	5.479e-11	2.141
ENSMUSG00000083282	Ctsf	cathepsin F [Source:MGI Symbol;Acc:MGI:1861434]	3.354e-12	5.605e-11	-1.689
ENSMUSG00000002109	Ddb2	damage specific DNA binding protein 2 [Source:MGI Symbol;Acc:MGI:1355314]	3.392e-12	5.663e-11	-1.973
ENSMUSG00000020524	Gria1	glutamate receptor, ionotropic, AMPA1 (alpha 1) [Source:MGI Symbol;Acc:MGI:95808]	3.454e-12	5.761e-11	9.63
ENSMUSG00000026873	Phf19	PHD finger protein 19 [Source:MGI Symbol;Acc:MGI:1921266]	3.487e-12	5.807e-11	2.993
ENSMUSG00000034768	Asb16	ankyrin repeat and SOCS box-containing 16 [Source:MGI Symbol;Acc:MGI:2654437]	3.489e-12	5.807e-11	-3.705
ENSMUSG00000024165	Hn1l	hematological and neurological expressed 1-like [Source:MGI Symbol;Acc:MGI:1196260]	3.543e-12	5.891e-11	1.561
ENSMUSG00000037573	Tob1	transducer of ErbB-2.1 [Source:MGI Symbol;Acc:MGI:1349721]	3.666e-12	6.09e-11	-2.01
ENSMUSG00000074505	Fat3	FAT atypical cadherin 3 [Source:MGI Symbol;Acc:MGI:2444314]	3.744e-12	6.214e-11	2.845
ENSMUSG00000023912	Slc25a27	solute carrier family 25, member 27 [Source:MGI Symbol;Acc:MGI:1921261]	3.765e-12	6.241e-11	-2.094
ENSMUSG00000026930	Gpsm1	G-protein signalling modulator 1 (AGS3-like, C. elegans) [Source:MGI Symbol;Acc:MGI:1915089]	4.185e-12	6.916e-11	-1.882
ENSMUSG00000020189	Osbpl8	oxysterol binding protein-like 8 [Source:MGI Symbol;Acc:MGI:2443807]	4.317e-12	7.128e-11	2.12
ENSMUSG00000025817	Nudt5	nudix (nucleoside diphosphate linked moiety X)-type motif 5 [Source:MGI Symbol;Acc:MGI:1858232]	4.333e-12	7.146e-11	1.604
ENSMUSG00000031616	Ednra	endothelin receptor type A [Source:MGI Symbol;Acc:MGI:105923]	4.461e-12	7.351e-11	2.492
ENSMUSG00000028475	5430416O09Rik	RIKEN cDNA 5430416O09 gene [Source:MGI Symbol;Acc:MGI:1918656]	4.467e-12	7.352e-11	-6.388
ENSMUSG00000015839	Nfe2l2	nuclear factor, erythroid derived 2, like 2 [Source:MGI Symbol;Acc:MGI:108420]	4.64e-12	7.63e-11	1.427
ENSMUSG00000026355	Mcm6	minichromosome maintenance complex component 6 [Source:MGI Symbol;Acc:MGI:1298227]	4.651e-12	7.64e-11	1.372
ENSMUSG00000022391	Rangap1	RAN GTPase activating protein 1 [Source:MGI Symbol;Acc:MGI:103071]	4.826e-12	7.919e-11	1.631
ENSMUSG00000024742	Fen1	flap structure specific endonuclease 1 [Source:MGI Symbol;Acc:MGI:102779]	4.948e-12	8.104e-11	1.861
ENSMUSG00000022558	Mroh1	maestro heat-like repeat family member 1 [Source:MGI Symbol;Acc:MGI:2442558]	4.958e-12	8.113e-11	2.049
ENSMUSG00000031827	Cotl1	coactosin-like 1 (Dictyostelium) [Source:MGI Symbol;Acc:MGI:1919292]	5.034e-12	8.229e-11	2.296
ENSMUSG00000035473	Galm	galactose mutarotase [Source:MGI Symbol;Acc:MGI:2442420]	5.128e-12	8.374e-11	2.298
ENSMUSG00000025747	Tyms	thymidylate synthase [Source:MGI Symbol;Acc:MGI:98878]	5.236e-12	8.541e-11	2.032
ENSMUSG00000020120	Plek	pleckstrin [Source:MGI Symbol;Acc:MGI:1860485]	5.371e-12	8.753e-11	1.315
ENSMUSG00000058163	Gm5431	predicted gene 5431 [Source:MGI Symbol;Acc:MGI:3645205]	5.412e-12	8.81e-11	2.947
ENSMUSG00000031451	Gas6	growth arrest specific 6 [Source:MGI Symbol;Acc:MGI:95660]	5.547e-12	9.021e-11	1.91
ENSMUSG00000093938	Evi2b	ecotropic viral integration site 2b [Source:MGI Symbol;Acc:MGI:1890682]	5.557e-12	9.029e-11	1.763
ENSMUSG00000006675	P4htm	prolyl 4-hydroxylase, transmembrane (endoplasmic reticulum) [Source:MGI Symbol;Acc:MGI:1921693]	5.904e-12	9.574e-11	-2.275
ENSMUSG00000068874	Selenbp1	selenium binding protein 1 [Source:MGI Symbol;Acc:MGI:96825]	5.915e-12	9.583e-11	-2.065
ENSMUSG00000086013	Gm15706	predicted gene 15706 [Source:MGI Symbol;Acc:MGI:3783146]	6.031e-12	9.761e-11	-2.839
ENSMUSG00000040606	Kazn	kazrin, periplakin interacting protein [Source:MGI Symbol;Acc:MGI:1918779]	6.065e-12	9.806e-11	-2.913
ENSMUSG00000029552	Tes	testis derived transcript [Source:MGI Symbol;Acc:MGI:105081]	6.081e-12	9.822e-11	2.936
ENSMUSG00000031903	Pla2g15	phospholipase A2, group XV [Source:MGI Symbol;Acc:MGI:2178076]	6.122e-12	9.878e-11	1.728
ENSMUSG00000002603	Tgfb1	transforming growth factor, beta 1 [Source:MGI Symbol;Acc:MGI:98725]	6.372e-12	1.027e-10	1.889
ENSMUSG00000034786	Gpsm3	G-protein signalling modulator 3 (AGS3-like, C. elegans) [Source:MGI Symbol;Acc:MGI:2146785]	6.38e-12	1.027e-10	2.085
ENSMUSG00000002985	Apoe	apolipoprotein E [Source:MGI Symbol;Acc:MGI:88057]	6.498e-12	1.045e-10	2.418
ENSMUSG00000033721	Vav3	vav 3 oncogene [Source:MGI Symbol;Acc:MGI:1888518]	6.665e-12	1.071e-10	1.773
ENSMUSG00000091649	Phf11b	PHD finger protein 11B [Source:MGI Symbol;Acc:MGI:3645789]	6.682e-12	1.073e-10	2.254
ENSMUSG00000101445	Gm28932	predicted gene 28932 [Source:MGI Symbol;Acc:MGI:5579638]	6.722e-12	1.078e-10	-2.826
ENSMUSG00000051506	Wdfy4	WD repeat and FYVE domain containing 4 [Source:MGI Symbol;Acc:MGI:3584510]	6.903e-12	1.106e-10	2.507
ENSMUSG00000054520	Sh3bp2	SH3-domain binding protein 2 [Source:MGI Symbol;Acc:MGI:1346349]	7.318e-12	1.172e-10	2.201
ENSMUSG00000034327	Kctd9	potassium channel tetramerisation domain containing 9 [Source:MGI Symbol;Acc:MGI:2145579]	7.534e-12	1.205e-10	-1.609
ENSMUSG00000020097	Sgpl1	sphingosine phosphate lyase 1 [Source:MGI Symbol;Acc:MGI:1261415]	7.631e-12	1.219e-10	1.337
ENSMUSG00000100345	Gm29418	predicted gene 29418 [Source:MGI Symbol;Acc:MGI:5580124]	7.681e-12	1.226e-10	-4.453
ENSMUSG00000029430	Ran	RAN, member RAS oncogene family [Source:MGI Symbol;Acc:MGI:1333112]	7.97e-12	1.271e-10	1.448
ENSMUSG00000055692	Tmem191c	transmembrane protein 191C [Source:MGI Symbol;Acc:MGI:107238]	8.013e-12	1.277e-10	-3.038
ENSMUSG00000031709	Tbc1d9	TBC1 domain family, member 9 [Source:MGI Symbol;Acc:MGI:1918560]	8.144e-12	1.296e-10	2.558
ENSMUSG00000024065	Ehd3	EH-domain containing 3 [Source:MGI Symbol;Acc:MGI:1928900]	8.193e-12	1.303e-10	-1.503
ENSMUSG00000021175	Cdca7l	cell division cycle associated 7 like [Source:MGI Symbol;Acc:MGI:2384982]	8.689e-12	1.38e-10	4.19
ENSMUSG00000027207	Galk2	galactokinase 2 [Source:MGI Symbol;Acc:MGI:1917226]	8.996e-12	1.428e-10	1.527
ENSMUSG00000021965	Ska3	spindle and kinetochore associated complex subunit 3 [Source:MGI Symbol;Acc:MGI:3041235]	9.041e-12	1.433e-10	4.452
ENSMUSG00000017499	Cdc6	cell division cycle 6 [Source:MGI Symbol;Acc:MGI:1345150]	9.111e-12	1.443e-10	3.953
ENSMUSG00000058952	Cfi	complement component factor i [Source:MGI Symbol;Acc:MGI:105937]	9.747e-12	1.541e-10	8.832
ENSMUSG00000025227	Mfsd13a	major facilitator superfamily domain containing 13a [Source:MGI Symbol;Acc:MGI:1922396]	9.896e-12	1.563e-10	2.904
ENSMUSG00000019838	Slc16a10	solute carrier family 16 (monocarboxylic acid transporters), member 10 [Source:MGI Symbol;Acc:MGI:1919722]	1.029e-11	1.624e-10	2.43
ENSMUSG00000000385	Tmprss2	transmembrane protease, serine 2 [Source:MGI Symbol;Acc:MGI:1354381]	1.045e-11	1.647e-10	-9.043
ENSMUSG00000032051	Fdx1	ferredoxin 1 [Source:MGI Symbol;Acc:MGI:103224]	1.074e-11	1.691e-10	-1.712
ENSMUSG00000041372	B4galnt3	beta-1,4-N-acetyl-galactosaminyl transferase 3 [Source:MGI Symbol;Acc:MGI:3041155]	1.085e-11	1.707e-10	-4.074
ENSMUSG00000035439	Haus8	4HAUS augmin-like complex, subunit 8 [Source:MGI Symbol;Acc:MGI:1923728]	1.088e-11	1.709e-10	2.363
ENSMUSG00000049502	Dtx3l	deltex 3-like, E3 ubiquitin ligase [Source:MGI Symbol;Acc:MGI:2656973]	1.114e-11	1.748e-10	2.098
ENSMUSG00000043263	Ifi209	interferon activated gene 209 [Source:MGI Symbol;Acc:MGI:2138243]	1.174e-11	1.84e-10	4.147
ENSMUSG00000029217	Tec	tec protein tyrosine kinase [Source:MGI Symbol;Acc:MGI:98662]	1.179e-11	1.846e-10	1.733
ENSMUSG00000090124	Ugt1a7c	UDP glucuronosyltransferase 1 family, polypeptide A7C [Source:MGI Symbol;Acc:MGI:3032636]	1.183e-11	1.85e-10	1.968
ENSMUSG00000053062	Jam2	junction adhesion molecule 2 [Source:MGI Symbol;Acc:MGI:1933820]	1.219e-11	1.905e-10	-2.032
ENSMUSG00000022676	Snai2	snail family zinc finger 2 [Source:MGI Symbol;Acc:MGI:1096393]	1.263e-11	1.971e-10	1.982
ENSMUSG00000022610	Mapk12	mitogen-activated protein kinase 12 [Source:MGI Symbol;Acc:MGI:1353438]	1.329e-11	2.072e-10	-2.471
ENSMUSG00000057143	Trim12c	tripartite motif-containing 12C [Source:MGI Symbol;Acc:MGI:4821183]	1.374e-11	2.141e-10	2.218
ENSMUSG00000002108	Nr1h3	nuclear receptor subfamily 1, group H, member 3 [Source:MGI Symbol;Acc:MGI:1352462]	1.379e-11	2.147e-10	2.331
ENSMUSG00000026166	Ccl20	chemokine (C-C motif) ligand 20 [Source:MGI Symbol;Acc:MGI:1329031]	1.434e-11	2.229e-10	9.051
ENSMUSG00000037318	Traf3ip3	TRAF3 interacting protein 3 [Source:MGI Symbol;Acc:MGI:2441706]	1.434e-11	2.229e-10	6.463
ENSMUSG00000022415	Syngr1	synaptogyrin 1 [Source:MGI Symbol;Acc:MGI:1328323]	1.462e-11	2.27e-10	2.179
ENSMUSG00000021451	Sema4d	sema domain, immunoglobulin domain (Ig), transmembrane domain (TM) and short cytoplasmic domain, (semaphorin) 4D [Source:MGI Symbol;Acc:MGI:109244]	1.548e-11	2.401e-10	2.584
ENSMUSG00000038807	Rap1gap2	RAP1 GTPase activating protein 2 [Source:MGI Symbol;Acc:MGI:3028623]	1.602e-11	2.482e-10	-1.745
ENSMUSG00000031662	Snx20	sorting nexin 20 [Source:MGI Symbol;Acc:MGI:1918857]	1.653e-11	2.559e-10	2.239
ENSMUSG00000050222	Il17d	interleukin 17D [Source:MGI Symbol;Acc:MGI:2446510]	1.658e-11	2.564e-10	-2.963
ENSMUSG00000039096	Rsad1	radical S-adenosyl methionine domain containing 1 [Source:MGI Symbol;Acc:MGI:3039628]	1.669e-11	2.578e-10	-1.71
ENSMUSG00000058715	Fcer1g	Fc receptor, IgE, high affinity I, gamma polypeptide [Source:MGI Symbol;Acc:MGI:95496]	1.69e-11	2.609e-10	1.996
ENSMUSG00000037032	Apbb1	amyloid beta (A4) precursor protein-binding, family B, member 1 [Source:MGI Symbol;Acc:MGI:107765]	1.742e-11	2.687e-10	-1.481
ENSMUSG00000020810	Cygb	cytoglobin [Source:MGI Symbol;Acc:MGI:2149481]	1.816e-11	2.797e-10	-1.963
ENSMUSG00000026202	Tuba4a	tubulin, alpha 4A [Source:MGI Symbol;Acc:MGI:1095410]	1.875e-11	2.886e-10	2.045
ENSMUSG00000001288	Rarg	retinoic acid receptor, gamma [Source:MGI Symbol;Acc:MGI:97858]	1.883e-11	2.895e-10	-1.613
ENSMUSG00000062542	Syt9	synaptotagmin IX [Source:MGI Symbol;Acc:MGI:1926373]	1.91e-11	2.934e-10	-3.611
ENSMUSG00000031355	Arhgap6	Rho GTPase activating protein 6 [Source:MGI Symbol;Acc:MGI:1196332]	1.957e-11	3.003e-10	-1.633
ENSMUSG00000050212	Eva1b	eva-1 homolog B (C. elegans) [Source:MGI Symbol;Acc:MGI:1922063]	1.961e-11	3.006e-10	-2.232
ENSMUSG00000038390	Gpr162	G protein-coupled receptor 162 [Source:MGI Symbol;Acc:MGI:1315214]	1.989e-11	3.047e-10	5.837
ENSMUSG00000004655	Aqp1	aquaporin 1 [Source:MGI Symbol;Acc:MGI:103201]	2.092e-11	3.196e-10	-2.286
ENSMUSG00000038393	Txnip	thioredoxin interacting protein [Source:MGI Symbol;Acc:MGI:1889549]	2.16e-11	3.297e-10	-1.622
ENSMUSG00000024087	Cyp1b1	cytochrome P450, family 1, subfamily b, polypeptide 1 [Source:MGI Symbol;Acc:MGI:88590]	2.2e-11	3.355e-10	3.18
ENSMUSG00000036062	Phf24	PHD finger protein 24 [Source:MGI Symbol;Acc:MGI:2140712]	2.3e-11	3.503e-10	-2.925
ENSMUSG00000005686	Ampd3	adenosine monophosphate deaminase 3 [Source:MGI Symbol;Acc:MGI:1096344]	2.419e-11	3.682e-10	1.986
ENSMUSG00000050107	Gsg2	germ cell associated 2, haspin [Source:MGI Symbol;Acc:MGI:1194498]	2.431e-11	3.697e-10	3.262
ENSMUSG00000046688	Tifa	TRAF-interacting protein with forkhead-associated domain [Source:MGI Symbol;Acc:MGI:2182965]	2.452e-11	3.723e-10	1.618
ENSMUSG00000026429	Ube2t	ubiquitin-conjugating enzyme E2T [Source:MGI Symbol;Acc:MGI:1914446]	2.479e-11	3.76e-10	3.39
ENSMUSG00000004207	Psap	prosaposin [Source:MGI Symbol;Acc:MGI:97783]	2.538e-11	3.846e-10	1.506
ENSMUSG00000031875	Cmtm3	CKLF-like MARVEL transmembrane domain containing 3 [Source:MGI Symbol;Acc:MGI:2447162]	2.562e-11	3.878e-10	1.819
ENSMUSG00000010307	Tmem86a	transmembrane protein 86A [Source:MGI Symbol;Acc:MGI:1915143]	2.572e-11	3.889e-10	1.693
ENSMUSG00000040483	Xaf1	XIAP associated factor 1 [Source:MGI Symbol;Acc:MGI:3772572]	2.604e-11	3.934e-10	1.687
ENSMUSG00000037936	Scarb1	scavenger receptor class B, member 1 [Source:MGI Symbol;Acc:MGI:893578]	2.689e-11	4.059e-10	1.866
ENSMUSG00000030346	Rad51ap1	RAD51 associated protein 1 [Source:MGI Symbol;Acc:MGI:1098224]	2.699e-11	4.07e-10	2.725
ENSMUSG00000006403	Adamts4	a disintegrin-like and metallopeptidase (reprolysin type) with thrombospondin type 1 motif, 4 [Source:MGI Symbol;Acc:MGI:1339949]	2.721e-11	4.1e-10	3.169
ENSMUSG00000021356	Irf4	interferon regulatory factor 4 [Source:MGI Symbol;Acc:MGI:1096873]	2.733e-11	4.114e-10	-2.708
ENSMUSG00000036155	Mgat5	mannoside acetylglucosaminyltransferase 5 [Source:MGI Symbol;Acc:MGI:894701]	2.771e-11	4.168e-10	1.623
ENSMUSG00000063765	Chadl	chondroadherin-like [Source:MGI Symbol;Acc:MGI:3036284]	2.783e-11	4.182e-10	-2.3
ENSMUSG00000048332	Lhfp	lipoma HMGIC fusion partner [Source:MGI Symbol;Acc:MGI:1920048]	2.8e-11	4.203e-10	-1.263
ENSMUSG00000032596	Uba7	ubiquitin-like modifier activating enzyme 7 [Source:MGI Symbol;Acc:MGI:1349462]	2.807e-11	4.21e-10	2.438
ENSMUSG00000097467	Gm26737	predicted gene, 26737 [Source:MGI Symbol;Acc:MGI:5477231]	2.889e-11	4.325e-10	3.475
ENSMUSG00000020173	Cobl	cordon-bleu WH2 repeat [Source:MGI Symbol;Acc:MGI:105056]	2.931e-11	4.384e-10	-2.308
ENSMUSG00000045968	Teddm2	transmembrane epididymal family member 2 [Source:MGI Symbol;Acc:MGI:1923273]	3.102e-11	4.636e-10	-4.223
ENSMUSG00000018459	Slc13a3	solute carrier family 13 (sodium-dependent dicarboxylate transporter), member 3 [Source:MGI Symbol;Acc:MGI:2149635]	3.11e-11	4.643e-10	3.597
ENSMUSG00000024989	Cep55	centrosomal protein 55 [Source:MGI Symbol;Acc:MGI:1921357]	3.135e-11	4.676e-10	4.774
ENSMUSG00000034714	Ttyh2	tweety family member 2 [Source:MGI Symbol;Acc:MGI:2157091]	3.286e-11	4.896e-10	1.778
ENSMUSG00000028463	Car9	carbonic anhydrase 9 [Source:MGI Symbol;Acc:MGI:2447188]	3.296e-11	4.908e-10	3.459
ENSMUSG00000028645	Slc2a1	solute carrier family 2 (facilitated glucose transporter), member 1 [Source:MGI Symbol;Acc:MGI:95755]	3.309e-11	4.922e-10	2.232
ENSMUSG00000103502	9330121J05Rik	RIKEN cDNA 9330121J05 gene [Source:MGI Symbol;Acc:MGI:3704218]	3.375e-11	5.016e-10	-3.97
ENSMUSG00000032607	Amt	aminomethyltransferase [Source:MGI Symbol;Acc:MGI:3646700]	3.386e-11	5.028e-10	-2.294
ENSMUSG00000031230	Fgf16	fibroblast growth factor 16 [Source:MGI Symbol;Acc:MGI:1931627]	3.584e-11	5.316e-10	-4.337
ENSMUSG00000043300	B3galnt1	UDP-GalNAc:betaGlcNAc beta 1,3-galactosaminyltransferase, polypeptide 1 [Source:MGI Symbol;Acc:MGI:1349405]	3.716e-11	5.507e-10	1.663
ENSMUSG00000032815	Fanca	Fanconi anemia, complementation group A [Source:MGI Symbol;Acc:MGI:1341823]	3.798e-11	5.624e-10	4.081
ENSMUSG00000078429	Ctdsp2	CTD (carboxy-terminal domain, RNA polymerase II, polypeptide A) small phosphatase 2 [Source:MGI Symbol;Acc:MGI:1098748]	3.802e-11	5.625e-10	-1.236
ENSMUSG00000034783	Cd207	CD207 antigen [Source:MGI Symbol;Acc:MGI:2180021]	3.832e-11	5.663e-10	9.086
ENSMUSG00000061100	Retnla	resistin like alpha [Source:MGI Symbol;Acc:MGI:1888504]	4.011e-11	5.923e-10	-5.352
ENSMUSG00000016477	E2f3	E2F transcription factor 3 [Source:MGI Symbol;Acc:MGI:1096340]	4.033e-11	5.95e-10	1.627
ENSMUSG00000079014	Serpina3i	serine (or cysteine) peptidase inhibitor, clade A, member 3I [Source:MGI Symbol;Acc:MGI:2182841]	4.267e-11	6.289e-10	6.86
ENSMUSG00000028718	Stil	Scl/Tal1 interrupting locus [Source:MGI Symbol;Acc:MGI:107477]	4.31e-11	6.347e-10	2.692
ENSMUSG00000031760	Mt3	metallothionein 3 [Source:MGI Symbol;Acc:MGI:97173]	4.327e-11	6.367e-10	-4.389
ENSMUSG00000028669	Pithd1	PITH (C-terminal proteasome-interacting domain of thioredoxin-like) domain containing 1 [Source:MGI Symbol;Acc:MGI:1913443]	4.331e-11	6.367e-10	-1.392
ENSMUSG00000048967	Yjefn3	YjeF N-terminal domain containing 3 [Source:MGI Symbol;Acc:MGI:2681845]	4.44e-11	6.521e-10	-3.647
ENSMUSG00000061039	Olfr920	olfactory receptor 920 [Source:MGI Symbol;Acc:MGI:3030754]	4.593e-11	6.734e-10	-2.023
ENSMUSG00000020185	E2f7	E2F transcription factor 7 [Source:MGI Symbol;Acc:MGI:1289147]	4.741e-11	6.938e-10	4.548
ENSMUSG00000026796	Fam129b	family with sequence similarity 129, member B [Source:MGI Symbol;Acc:MGI:2442910]	4.824e-11	7.054e-10	1.845
ENSMUSG00000041845	Rhod	ras homolog family member D [Source:MGI Symbol;Acc:MGI:108446]	4.87e-11	7.115e-10	2.433
ENSMUSG00000022836	Mylk	myosin, light polypeptide kinase [Source:MGI Symbol;Acc:MGI:894806]	4.878e-11	7.119e-10	-1.843
ENSMUSG00000047562	Mmp10	matrix metallopeptidase 10 [Source:MGI Symbol;Acc:MGI:97007]	4.952e-11	7.222e-10	8.06
ENSMUSG00000022126	Acod1	aconitate decarboxylase 1 [Source:MGI Symbol;Acc:MGI:103206]	5.014e-11	7.306e-10	4.148
ENSMUSG00000021185	9030617O03Rik	RIKEN cDNA 9030617O03 gene [Source:MGI Symbol;Acc:MGI:2444813]	5.045e-11	7.343e-10	1.941
ENSMUSG00000002885	Adgre5	adhesion G protein-coupled receptor E5 [Source:MGI Symbol;Acc:MGI:1347095]	5.068e-11	7.371e-10	-1.991
ENSMUSG00000085416	1700019G24Rik	RIKEN cDNA 1700019G24 gene [Source:MGI Symbol;Acc:MGI:1919499]	5.094e-11	7.402e-10	-9.089
ENSMUSG00000042109	Csdc2	cold shock domain containing C2, RNA binding [Source:MGI Symbol;Acc:MGI:2146027]	5.125e-11	7.441e-10	-2.162
ENSMUSG00000047592	Nxpe5	neurexophilin and PC-esterase domain family, member 5 [Source:MGI Symbol;Acc:MGI:3584036]	5.169e-11	7.498e-10	6.821
ENSMUSG00000034463	Scara3	scavenger receptor class A, member 3 [Source:MGI Symbol;Acc:MGI:2444418]	5.186e-11	7.515e-10	-1.655
ENSMUSG00000009585	Apobec3	apolipoprotein B mRNA editing enzyme, catalytic polypeptide 3 [Source:MGI Symbol;Acc:MGI:1933111]	5.261e-11	7.611e-10	2.188
ENSMUSG00000061898	Rbak	RB-associated KRAB zinc finger [Source:MGI Symbol;Acc:MGI:1927369]	5.308e-11	7.673e-10	-2.009
ENSMUSG00000028581	Laptm5	lysosomal-associated protein transmembrane 5 [Source:MGI Symbol;Acc:MGI:108046]	5.479e-11	7.906e-10	2.061
ENSMUSG00000015533	Itga2	integrin alpha 2 [Source:MGI Symbol;Acc:MGI:96600]	5.495e-11	7.922e-10	-3.673
ENSMUSG00000025503	Taldo1	transaldolase 1 [Source:MGI Symbol;Acc:MGI:1274789]	5.633e-11	8.106e-10	1.672
ENSMUSG00000044037	Als2cl	ALS2 C-terminal like [Source:MGI Symbol;Acc:MGI:2447532]	5.929e-11	8.518e-10	-2.336
ENSMUSG00000025351	Cd63	CD63 antigen [Source:MGI Symbol;Acc:MGI:99529]	6.013e-11	8.623e-10	1.36
ENSMUSG00000040717	Il17rd	interleukin 17 receptor D [Source:MGI Symbol;Acc:MGI:2159727]	6.208e-11	8.895e-10	-1.933
ENSMUSG00000041417	Pik3r1	phosphatidylinositol 3-kinase, regulatory subunit, polypeptide 1 (p85 alpha) [Source:MGI Symbol;Acc:MGI:97583]	6.349e-11	9.081e-10	-1.941
ENSMUSG00000054196	Cthrc1	collagen triple helix repeat containing 1 [Source:MGI Symbol;Acc:MGI:1915838]	6.471e-11	9.247e-10	2.889
ENSMUSG00000020340	Cyfip2	cytoplasmic FMR1 interacting protein 2 [Source:MGI Symbol;Acc:MGI:1924134]	6.507e-11	9.29e-10	2.161
ENSMUSG00000052430	Bmpr1b	bone morphogenetic protein receptor, type 1B [Source:MGI Symbol;Acc:MGI:107191]	6.575e-11	9.379e-10	-2.248
ENSMUSG00000057596	Trim30d	tripartite motif-containing 30D [Source:MGI Symbol;Acc:MGI:3035181]	6.829e-11	9.725e-10	2.228
ENSMUSG00000026023	Cdk15	cyclin-dependent kinase 15 [Source:MGI Symbol;Acc:MGI:3583944]	6.916e-11	9.838e-10	3.364
ENSMUSG00000054889	Dsp	desmoplakin [Source:MGI Symbol;Acc:MGI:109611]	6.921e-11	9.838e-10	-6.963
ENSMUSG00000040329	Il7	interleukin 7 [Source:MGI Symbol;Acc:MGI:96561]	6.987e-11	9.924e-10	3.457
ENSMUSG00000097729	2310015A10Rik	RIKEN cDNA 2310015A10 gene [Source:MGI Symbol;Acc:MGI:1916798]	7.249e-11	1.029e-09	-1.805
ENSMUSG00000002602	Axl	AXL receptor tyrosine kinase [Source:MGI Symbol;Acc:MGI:1347244]	7.319e-11	1.038e-09	-1.817
ENSMUSG00000047821	Trim16	tripartite motif-containing 16 [Source:MGI Symbol;Acc:MGI:2137356]	7.503e-11	1.063e-09	-1.836
ENSMUSG00000026697	Myoc	myocilin [Source:MGI Symbol;Acc:MGI:1202864]	7.655e-11	1.083e-09	-2.65
ENSMUSG00000047180	Neurl3	neuralized E3 ubiquitin protein ligase 3 [Source:MGI Symbol;Acc:MGI:2429944]	7.701e-11	1.089e-09	2.336
ENSMUSG00000029570	Lfng	LFNG O-fucosylpeptide 3-beta-N-acetylglucosaminyltransferase [Source:MGI Symbol;Acc:MGI:1095413]	7.781e-11	1.099e-09	2.424
ENSMUSG00000100254	Trpc2	transient receptor potential cation channel, subfamily C, member 2 [Source:MGI Symbol;Acc:MGI:109527]	8.035e-11	1.134e-09	-3.123
ENSMUSG00000044629	Cnrip1	cannabinoid receptor interacting protein 1 [Source:MGI Symbol;Acc:MGI:1917505]	8.125e-11	1.146e-09	1.627
ENSMUSG00000035506	Slc12a8	solute carrier family 12 (potassium/chloride transporters), member 8 [Source:MGI Symbol;Acc:MGI:2443672]	8.465e-11	1.193e-09	-3.823
ENSMUSG00000001418	Glmp	glycosylated lysosomal membrane protein [Source:MGI Symbol;Acc:MGI:1913318]	8.554e-11	1.205e-09	1.355
ENSMUSG00000050908	Tvp23a	trans-golgi network vesicle protein 23A [Source:MGI Symbol;Acc:MGI:3665441]	8.822e-11	1.241e-09	2.323
ENSMUSG00000025762	Larp1b	La ribonucleoprotein domain family, member 1B [Source:MGI Symbol;Acc:MGI:1914604]	8.858e-11	1.245e-09	-1.769
ENSMUSG00000063229	Ldha	lactate dehydrogenase A [Source:MGI Symbol;Acc:MGI:96759]	8.921e-11	1.253e-09	1.424
ENSMUSG00000108596	Itgam	integrin alpha M [Source:MGI Symbol;Acc:MGI:96607]	9.197e-11	1.291e-09	2.603
ENSMUSG00000026580	Selp	selectin, platelet [Source:MGI Symbol;Acc:MGI:98280]	9.418e-11	1.32e-09	9.019
ENSMUSG00000044252	Osbpl1a	oxysterol binding protein-like 1A [Source:MGI Symbol;Acc:MGI:1927551]	9.467e-11	1.326e-09	-1.602
ENSMUSG00000050556	Kcnb1	potassium voltage gated channel, Shab-related subfamily, member 1 [Source:MGI Symbol;Acc:MGI:96666]	9.605e-11	1.344e-09	-2.484
ENSMUSG00000020363	Gfpt2	glutamine fructose-6-phosphate transaminase 2 [Source:MGI Symbol;Acc:MGI:1338883]	1.038e-10	1.451e-09	-2.003
ENSMUSG00000034435	Tmem30b	transmembrane protein 30B [Source:MGI Symbol;Acc:MGI:2442082]	1.062e-10	1.483e-09	-2.022
ENSMUSG00000102059	Gm20257	predicted gene, 20257 [Source:MGI Symbol;Acc:MGI:5012442]	1.083e-10	1.511e-09	-2.791
ENSMUSG00000021575	Ahrr	aryl-hydrocarbon receptor repressor [Source:MGI Symbol;Acc:MGI:1333776]	1.16e-10	1.617e-09	3.704
ENSMUSG00000044201	Cdc25c	cell division cycle 25C [Source:MGI Symbol;Acc:MGI:88350]	1.287e-10	1.792e-09	8.381
ENSMUSG00000022965	Ifngr2	interferon gamma receptor 2 [Source:MGI Symbol;Acc:MGI:107654]	1.302e-10	1.812e-09	1.453
ENSMUSG00000061232	H2-K1	histocompatibility 2, K1, K region [Source:MGI Symbol;Acc:MGI:95904]	1.335e-10	1.853e-09	1.862
ENSMUSG00000038248	Sobp	sine oculis-binding protein homolog (Drosophila) [Source:MGI Symbol;Acc:MGI:1924427]	1.335e-10	1.853e-09	-1.727
ENSMUSG00000021871	Pnp	purine-nucleoside phosphorylase [Source:MGI Symbol;Acc:MGI:97365]	1.335e-10	1.853e-09	1.566
ENSMUSG00000001525	Tubb5	tubulin, beta 5 class I [Source:MGI Symbol;Acc:MGI:107812]	1.354e-10	1.877e-09	1.235
ENSMUSG00000020250	Txnrd1	thioredoxin reductase 1 [Source:MGI Symbol;Acc:MGI:1354175]	1.375e-10	1.905e-09	1.378
ENSMUSG00000026489	Coq8a	coenzyme Q8A [Source:MGI Symbol;Acc:MGI:1914676]	1.425e-10	1.973e-09	-2.246
ENSMUSG00000023045	Soat2	sterol O-acyltransferase 2 [Source:MGI Symbol;Acc:MGI:1332226]	1.437e-10	1.987e-09	-2.985
ENSMUSG00000029765	Plxna4	plexin A4 [Source:MGI Symbol;Acc:MGI:2179061]	1.491e-10	2.06e-09	3.629
ENSMUSG00000017390	Aldoc	aldolase C, fructose-bisphosphate [Source:MGI Symbol;Acc:MGI:101863]	1.522e-10	2.101e-09	3.334
ENSMUSG00000042073	Abhd14b	abhydrolase domain containing 14b [Source:MGI Symbol;Acc:MGI:1923741]	1.606e-10	2.216e-09	-1.636
ENSMUSG00000047810	Ccdc88b	coiled-coil domain containing 88B [Source:MGI Symbol;Acc:MGI:1925567]	1.641e-10	2.262e-09	2.599
ENSMUSG00000051235	Gen1	GEN1, Holliday junction 5' flap endonuclease [Source:MGI Symbol;Acc:MGI:2443149]	1.662e-10	2.287e-09	3.374
ENSMUSG00000034171	Faah	fatty acid amide hydrolase [Source:MGI Symbol;Acc:MGI:109609]	1.664e-10	2.288e-09	-3.618
ENSMUSG00000034708	Grn	granulin [Source:MGI Symbol;Acc:MGI:95832]	1.671e-10	2.296e-09	1.571
ENSMUSG00000037474	Dtl	denticleless E3 ubiquitin protein ligase [Source:MGI Symbol;Acc:MGI:1924093]	1.681e-10	2.308e-09	4.381
ENSMUSG00000079293	Clec7a	C-type lectin domain family 7, member a [Source:MGI Symbol;Acc:MGI:1861431]	1.691e-10	2.319e-09	1.824
ENSMUSG00000028656	Cap1	CAP, adenylate cyclase-associated protein 1 (yeast) [Source:MGI Symbol;Acc:MGI:88262]	1.704e-10	2.336e-09	1.373
ENSMUSG00000006818	Sod2	superoxide dismutase 2, mitochondrial [Source:MGI Symbol;Acc:MGI:98352]	1.72e-10	2.355e-09	1.555
ENSMUSG00000038508	Gdf15	growth differentiation factor 15 [Source:MGI Symbol;Acc:MGI:1346047]	1.763e-10	2.411e-09	5.14
ENSMUSG00000041773	Enc1	ectodermal-neural cortex 1 [Source:MGI Symbol;Acc:MGI:109610]	1.782e-10	2.436e-09	1.631
ENSMUSG00000040111	Gramd1b	GRAM domain containing 1B [Source:MGI Symbol;Acc:MGI:1925037]	1.788e-10	2.442e-09	1.859
ENSMUSG00000028517	Plpp3	phospholipid phosphatase 3 [Source:MGI Symbol;Acc:MGI:1915166]	1.808e-10	2.467e-09	-1.479
ENSMUSG00000056201	Cfl1	cofilin 1, non-muscle [Source:MGI Symbol;Acc:MGI:101757]	1.823e-10	2.486e-09	1.273
ENSMUSG00000037813	D630003M21Rik	RIKEN cDNA D630003M21 gene [Source:MGI Symbol;Acc:MGI:3606579]	1.847e-10	2.515e-09	-3.758
ENSMUSG00000030605	Mfge8	milk fat globule-EGF factor 8 protein [Source:MGI Symbol;Acc:MGI:102768]	1.848e-10	2.515e-09	-1.567
ENSMUSG00000059824	Dbp	D site albumin promoter binding protein [Source:MGI Symbol;Acc:MGI:94866]	1.87e-10	2.543e-09	-1.576
ENSMUSG00000090086	AI480526	expressed sequence AI480526 [Source:MGI Symbol;Acc:MGI:2140910]	1.897e-10	2.578e-09	-2.02
ENSMUSG00000068101	Cenpm	centromere protein M [Source:MGI Symbol;Acc:MGI:1913820]	1.905e-10	2.586e-09	5.835
ENSMUSG00000026817	Ak1	adenylate kinase 1 [Source:MGI Symbol;Acc:MGI:87977]	1.917e-10	2.601e-09	1.434
ENSMUSG00000024521	Pmaip1	phorbol-12-myristate-13-acetate-induced protein 1 [Source:MGI Symbol;Acc:MGI:1930146]	2.023e-10	2.738e-09	3.573
ENSMUSG00000016206	H2-M3	histocompatibility 2, M region locus 3 [Source:MGI Symbol;Acc:MGI:95915]	2.1e-10	2.837e-09	2.062
ENSMUSG00000003948	Mmd	monocyte to macrophage differentiation-associated [Source:MGI Symbol;Acc:MGI:1914718]	2.114e-10	2.854e-09	1.543
ENSMUSG00000034858	Fam214a	family with sequence similarity 214, member A [Source:MGI Symbol;Acc:MGI:2387648]	2.133e-10	2.877e-09	-1.329
ENSMUSG00000044303	Cdkn2a	cyclin-dependent kinase inhibitor 2A [Source:MGI Symbol;Acc:MGI:104738]	2.14e-10	2.885e-09	5.305
ENSMUSG00000004849	Ap1s1	adaptor protein complex AP-1, sigma 1 [Source:MGI Symbol;Acc:MGI:1098244]	2.149e-10	2.894e-09	1.412
ENSMUSG00000058756	Thra	thyroid hormone receptor alpha [Source:MGI Symbol;Acc:MGI:98742]	2.155e-10	2.899e-09	-1.52
ENSMUSG00000022893	Adamts1	a disintegrin-like and metallopeptidase (reprolysin type) with thrombospondin type 1 motif, 1 [Source:MGI Symbol;Acc:MGI:109249]	2.164e-10	2.909e-09	2.244
ENSMUSG00000038301	Snx10	sorting nexin 10 [Source:MGI Symbol;Acc:MGI:1919232]	2.173e-10	2.919e-09	1.674
ENSMUSG00000006585	Cdt1	chromatin licensing and DNA replication factor 1 [Source:MGI Symbol;Acc:MGI:1914427]	2.201e-10	2.955e-09	1.98
ENSMUSG00000072621	Slfn10-ps	schlafen 10, pseudogene [Source:MGI Symbol;Acc:MGI:3512288]	2.239e-10	3.003e-09	3.488
ENSMUSG00000064105	Cnnm2	cyclin M2 [Source:MGI Symbol;Acc:MGI:2151054]	2.258e-10	3.026e-09	1.538
ENSMUSG00000062510	Nsl1	NSL1, MIS12 kinetochore complex component [Source:MGI Symbol;Acc:MGI:2685830]	2.275e-10	3.045e-09	2.421
ENSMUSG00000026938	Fcna	ficolin A [Source:MGI Symbol;Acc:MGI:1340905]	2.311e-10	3.092e-09	2.136
ENSMUSG00000031661	Nkd1	naked cuticle 1 homolog (Drosophila) [Source:MGI Symbol;Acc:MGI:2135954]	2.459e-10	3.284e-09	-2.394
ENSMUSG00000020604	Arsg	arylsulfatase G [Source:MGI Symbol;Acc:MGI:1921258]	2.539e-10	3.389e-09	-1.802
ENSMUSG00000036863	Syde2	synapse defective 1, Rho GTPase, homolog 2 (C. elegans) [Source:MGI Symbol;Acc:MGI:3036264]	2.546e-10	3.395e-09	-2.053
ENSMUSG00000031880	Rrad	Ras-related associated with diabetes [Source:MGI Symbol;Acc:MGI:1930943]	2.567e-10	3.421e-09	2.317
ENSMUSG00000024962	Vegfb	vascular endothelial growth factor B [Source:MGI Symbol;Acc:MGI:106199]	2.618e-10	3.485e-09	1.81
ENSMUSG00000049985	Ankrd55	ankyrin repeat domain 55 [Source:MGI Symbol;Acc:MGI:1924568]	2.634e-10	3.504e-09	2.984
ENSMUSG00000078945	Naip2	NLR family, apoptosis inhibitory protein 2 [Source:MGI Symbol;Acc:MGI:1298226]	2.672e-10	3.552e-09	2.003
ENSMUSG00000103662	Gm34294	predicted gene, 34294 [Source:MGI Symbol;Acc:MGI:5593453]	2.75e-10	3.652e-09	-2.714
ENSMUSG00000024193	Phf1	PHD finger protein 1 [Source:MGI Symbol;Acc:MGI:98647]	2.858e-10	3.793e-09	-1.51
ENSMUSG00000069919	Hba-a1	hemoglobin alpha, adult chain 1 [Source:MGI Symbol;Acc:MGI:96015]	2.864e-10	3.797e-09	-12.21
ENSMUSG00000036446	Lum	lumican [Source:MGI Symbol;Acc:MGI:109347]	2.997e-10	3.971e-09	2.085
ENSMUSG00000009291	Pttg1ip	pituitary tumor-transforming 1 interacting protein [Source:MGI Symbol;Acc:MGI:2652132]	3.01e-10	3.984e-09	-1.194
ENSMUSG00000024365	Cyp21a1	cytochrome P450, family 21, subfamily a, polypeptide 1 [Source:MGI Symbol;Acc:MGI:88591]	3.129e-10	4.139e-09	-8.909
ENSMUSG00000030539	Sema4b	sema domain, immunoglobulin domain (Ig), transmembrane domain (TM) and short cytoplasmic domain, (semaphorin) 4B [Source:MGI Symbol;Acc:MGI:107559]	3.14e-10	4.15e-09	2.144
ENSMUSG00000078451	Ppil6	peptidylprolyl isomerase (cyclophilin)-like 6 [Source:MGI Symbol;Acc:MGI:1920325]	3.242e-10	4.278e-09	-3.751
ENSMUSG00000073147	5031425E22Rik	RIKEN cDNA 5031425E22 gene [Source:MGI Symbol;Acc:MGI:1923227]	3.265e-10	4.305e-09	-1.471
ENSMUSG00000063268	Parp10	poly (ADP-ribose) polymerase family, member 10 [Source:MGI Symbol;Acc:MGI:3712326]	3.282e-10	4.323e-09	2.503
ENSMUSG00000039103	Nexn	nexilin [Source:MGI Symbol;Acc:MGI:1916060]	3.342e-10	4.392e-09	-2.239
ENSMUSG00000042099	Kank3	KN motif and ankyrin repeat domains 3 [Source:MGI Symbol;Acc:MGI:1098615]	3.448e-10	4.528e-09	-1.741
ENSMUSG00000003206	Ebi3	Epstein-Barr virus induced gene 3 [Source:MGI Symbol;Acc:MGI:1354171]	3.55e-10	4.654e-09	2.979
ENSMUSG00000025558	Dock9	dedicator of cytokinesis 9 [Source:MGI Symbol;Acc:MGI:106321]	3.565e-10	4.67e-09	-1.624
ENSMUSG00000087265	Gm12349	predicted gene 12349 [Source:MGI Symbol;Acc:MGI:3650494]	3.591e-10	4.697e-09	-6.179
ENSMUSG00000031527	Eri1	exoribonuclease 1 [Source:MGI Symbol;Acc:MGI:1914526]	3.695e-10	4.829e-09	1.524
ENSMUSG00000015451	C4a	complement component 4A (Rodgers blood group) [Source:MGI Symbol;Acc:MGI:98320]	3.731e-10	4.865e-09	-3.468
ENSMUSG00000073802	Cdkn2b	cyclin-dependent kinase inhibitor 2B (p15, inhibits CDK4) [Source:MGI Symbol;Acc:MGI:104737]	3.732e-10	4.865e-09	3.484
ENSMUSG00000073490	Ifi207	interferon activated gene 207 [Source:MGI Symbol;Acc:MGI:2138302]	3.745e-10	4.879e-09	1.836
ENSMUSG00000031971	Ccsap	centriole, cilia and spindle associated protein [Source:MGI Symbol;Acc:MGI:1920670]	3.788e-10	4.93e-09	2.914
ENSMUSG00000027009	Itga4	integrin alpha 4 [Source:MGI Symbol;Acc:MGI:96603]	3.834e-10	4.987e-09	2.594
ENSMUSG00000097888	Gm26682	predicted gene, 26682 [Source:MGI Symbol;Acc:MGI:5477176]	3.859e-10	5.015e-09	3.685
ENSMUSG00000025001	Hells	helicase, lymphoid specific [Source:MGI Symbol;Acc:MGI:106209]	4.009e-10	5.202e-09	2.448
ENSMUSG00000047789	Slc38a9	solute carrier family 38, member 9 [Source:MGI Symbol;Acc:MGI:1918839]	4.037e-10	5.234e-09	-1.286
ENSMUSG00000039501	Znfx1	zinc finger, NFX1-type containing 1 [Source:MGI Symbol;Acc:MGI:2138982]	4.065e-10	5.266e-09	1.709
ENSMUSG00000036820	Amdhd2	amidohydrolase domain containing 2 [Source:MGI Symbol;Acc:MGI:2443978]	4.071e-10	5.268e-09	2.051
ENSMUSG00000029685	Asb15	ankyrin repeat and SOCS box-containing 15 [Source:MGI Symbol;Acc:MGI:1926160]	4.073e-10	5.268e-09	-3.886
ENSMUSG00000009185	Ccl8	chemokine (C-C motif) ligand 8 [Source:MGI Symbol;Acc:MGI:101878]	4.088e-10	5.283e-09	6.828
ENSMUSG00000006313	Upk1a	uroplakin 1A [Source:MGI Symbol;Acc:MGI:98911]	4.091e-10	5.283e-09	-4.248
ENSMUSG00000023456	Tpi1	triosephosphate isomerase 1 [Source:MGI Symbol;Acc:MGI:98797]	4.238e-10	5.465e-09	1.458
ENSMUSG00000021886	Gpr65	G-protein coupled receptor 65 [Source:MGI Symbol;Acc:MGI:108031]	4.246e-10	5.47e-09	2.188
ENSMUSG00000036606	Plxnb2	plexin B2 [Source:MGI Symbol;Acc:MGI:2154239]	4.426e-10	5.697e-09	1.823
ENSMUSG00000045667	Smtnl2	smoothelin-like 2 [Source:MGI Symbol;Acc:MGI:2442764]	4.443e-10	5.715e-09	-4.127
ENSMUSG00000041926	Rnpep	arginyl aminopeptidase (aminopeptidase B) [Source:MGI Symbol;Acc:MGI:2384902]	4.569e-10	5.868e-09	1.754
ENSMUSG00000033102	Cdc14b	CDC14 cell division cycle 14B [Source:MGI Symbol;Acc:MGI:2441808]	4.623e-10	5.933e-09	-1.288
ENSMUSG00000075514	Gm13375	predicted gene 13375 [Source:MGI Symbol;Acc:MGI:3649913]	4.68e-10	6.001e-09	-2.424
ENSMUSG00000041515	Irf8	interferon regulatory factor 8 [Source:MGI Symbol;Acc:MGI:96395]	4.729e-10	6.059e-09	1.831
ENSMUSG00000089809	Rasgef1b	RasGEF domain family, member 1B [Source:MGI Symbol;Acc:MGI:2443755]	4.734e-10	6.061e-09	1.892
ENSMUSG00000021367	Edn1	endothelin 1 [Source:MGI Symbol;Acc:MGI:95283]	4.828e-10	6.176e-09	-6.472
ENSMUSG00000036833	Pnpla7	patatin-like phospholipase domain containing 7 [Source:MGI Symbol;Acc:MGI:2385325]	4.845e-10	6.193e-09	1.592
ENSMUSG00000027635	Dsn1	DSN1 homolog, MIS12 kinetochore complex component [Source:MGI Symbol;Acc:MGI:1914184]	4.942e-10	6.307e-09	2.124
ENSMUSG00000023052	Npff	neuropeptide FF-amide peptide precursor [Source:MGI Symbol;Acc:MGI:1891708]	4.981e-10	6.353e-09	-2.613
ENSMUSG00000022899	Slc15a2	solute carrier family 15 (H+/peptide transporter), member 2 [Source:MGI Symbol;Acc:MGI:1890457]	5.108e-10	6.504e-09	-2.035
ENSMUSG00000026536	Ifi211	interferon activated gene 211 [Source:MGI Symbol;Acc:MGI:3041120]	5.123e-10	6.518e-09	2.261
ENSMUSG00000034744	Nagk	N-acetylglucosamine kinase [Source:MGI Symbol;Acc:MGI:1860418]	5.141e-10	6.536e-09	1.851
ENSMUSG00000021253	Tgfb3	transforming growth factor, beta 3 [Source:MGI Symbol;Acc:MGI:98727]	5.325e-10	6.749e-09	-1.768
ENSMUSG00000090675	Olfr111	olfactory receptor 111 [Source:MGI Symbol;Acc:MGI:2177494]	5.332e-10	6.752e-09	8.663
ENSMUSG00000020038	Cry1	cryptochrome 1 (photolyase-like) [Source:MGI Symbol;Acc:MGI:1270841]	5.338e-10	6.755e-09	-1.694
ENSMUSG00000079084	Ccdc82	coiled-coil domain containing 82 [Source:MGI Symbol;Acc:MGI:1913646]	5.549e-10	7.017e-09	-1.479
ENSMUSG00000032400	Zwilch	zwilch kinetochore protein [Source:MGI Symbol;Acc:MGI:1915264]	5.589e-10	7.057e-09	2.302
ENSMUSG00000029470	P2rx4	purinergic receptor P2X, ligand-gated ion channel 4 [Source:MGI Symbol;Acc:MGI:1338859]	5.64e-10	7.115e-09	1.502
ENSMUSG00000021003	Galc	galactosylceramidase [Source:MGI Symbol;Acc:MGI:95636]	5.661e-10	7.136e-09	1.537
ENSMUSG00000038637	Lrrc56	leucine rich repeat containing 56 [Source:MGI Symbol;Acc:MGI:1917802]	5.666e-10	7.136e-09	-1.795
ENSMUSG00000031805	Jak3	Janus kinase 3 [Source:MGI Symbol;Acc:MGI:99928]	5.73e-10	7.212e-09	2.7
ENSMUSG00000000275	Trim25	tripartite motif-containing 25 [Source:MGI Symbol;Acc:MGI:102749]	5.805e-10	7.3e-09	1.454
ENSMUSG00000086679	Gm15551	predicted gene 15551 [Source:MGI Symbol;Acc:MGI:3783000]	5.849e-10	7.351e-09	-4.387
ENSMUSG00000038886	Man2a2	mannosidase 2, alpha 2 [Source:MGI Symbol;Acc:MGI:2150656]	5.902e-10	7.411e-09	1.724
ENSMUSG00000031511	Arhgef7	Rho guanine nucleotide exchange factor (GEF7) [Source:MGI Symbol;Acc:MGI:1860493]	6.011e-10	7.542e-09	1.307
ENSMUSG00000078920	Ifi47	interferon gamma inducible protein 47 [Source:MGI Symbol;Acc:MGI:99448]	6.032e-10	7.563e-09	2.447
ENSMUSG00000028967	Errfi1	ERBB receptor feedback inhibitor 1 [Source:MGI Symbol;Acc:MGI:1921405]	6.093e-10	7.634e-09	-1.33
ENSMUSG00000049420	Tmem200a	transmembrane protein 200A [Source:MGI Symbol;Acc:MGI:1924470]	6.115e-10	7.655e-09	-3.038
ENSMUSG00000059412	Fxyd2	FXYD domain-containing ion transport regulator 2 [Source:MGI Symbol;Acc:MGI:1195260]	6.234e-10	7.799e-09	2.808
ENSMUSG00000038843	Gcnt1	glucosaminyl (N-acetyl) transferase 1, core 2 [Source:MGI Symbol;Acc:MGI:95676]	6.242e-10	7.801e-09	2.18
ENSMUSG00000030116	Mfap5	microfibrillar associated protein 5 [Source:MGI Symbol;Acc:MGI:1354387]	6.245e-10	7.801e-09	-1.957
ENSMUSG00000031756	Cenpn	centromere protein N [Source:MGI Symbol;Acc:MGI:1919405]	6.259e-10	7.812e-09	3.031
ENSMUSG00000086541	Has2os	hyaluronan synthase 2, opposite strand [Source:MGI Symbol;Acc:MGI:3643465]	6.324e-10	7.886e-09	-4.098
ENSMUSG00000035891	Cerk	ceramide kinase [Source:MGI Symbol;Acc:MGI:2386052]	6.537e-10	8.145e-09	1.47
ENSMUSG00000045980	Tmem104	transmembrane protein 104 [Source:MGI Symbol;Acc:MGI:2444222]	6.557e-10	8.164e-09	1.85
ENSMUSG00000101089	2610016A17Rik	RIKEN cDNA 2610016A17 gene [Source:MGI Symbol;Acc:MGI:1919653]	6.695e-10	8.33e-09	-4.037
ENSMUSG00000025582	Nptx1	neuronal pentraxin 1 [Source:MGI Symbol;Acc:MGI:107811]	6.769e-10	8.416e-09	3.488
ENSMUSG00000029798	Herc6	hect domain and RLD 6 [Source:MGI Symbol;Acc:MGI:1914388]	6.839e-10	8.497e-09	1.702
ENSMUSG00000054556	Gm4876	predicted gene 4876 [Source:MGI Symbol;Acc:MGI:3647654]	6.987e-10	8.674e-09	-5.394
ENSMUSG00000021134	Srsf5	serine/arginine-rich splicing factor 5 [Source:MGI Symbol;Acc:MGI:98287]	7.063e-10	8.762e-09	-1.266
ENSMUSG00000073705	Apitd1	apoptosis-inducing, TAF9-like domain 1 [Source:MGI Symbol;Acc:MGI:1917178]	7.24e-10	8.974e-09	4.203
ENSMUSG00000047798	Cd300lf	CD300 molecule like family member F [Source:MGI Symbol;Acc:MGI:2442359]	7.321e-10	9.061e-09	7.97
ENSMUSG00000026519	Tmem63a	transmembrane protein 63a [Source:MGI Symbol;Acc:MGI:2384789]	7.342e-10	9.081e-09	-1.677
ENSMUSG00000055612	Cdca7	cell division cycle associated 7 [Source:MGI Symbol;Acc:MGI:1914203]	7.483e-10	9.247e-09	2.794
ENSMUSG00000035960	Apex1	apurinic/apyrimidinic endonuclease 1 [Source:MGI Symbol;Acc:MGI:88042]	7.503e-10	9.266e-09	1.637
ENSMUSG00000022146	Osmr	oncostatin M receptor [Source:MGI Symbol;Acc:MGI:1330819]	7.537e-10	9.296e-09	1.333
ENSMUSG00000067714	Lpar5	lysophosphatidic acid receptor 5 [Source:MGI Symbol;Acc:MGI:2685918]	7.539e-10	9.296e-09	4.672
ENSMUSG00000030579	Tyrobp	TYRO protein tyrosine kinase binding protein [Source:MGI Symbol;Acc:MGI:1277211]	7.588e-10	9.349e-09	2.117
ENSMUSG00000042010	Acacb	acetyl-Coenzyme A carboxylase beta [Source:MGI Symbol;Acc:MGI:2140940]	7.778e-10	9.576e-09	-2.048
ENSMUSG00000012889	Podnl1	podocan-like 1 [Source:MGI Symbol;Acc:MGI:2685352]	7.88e-10	9.694e-09	4.807
ENSMUSG00000001642	Akr1b3	aldo-keto reductase family 1, member B3 (aldose reductase) [Source:MGI Symbol;Acc:MGI:1353494]	8.138e-10	9.996e-09	1.58
ENSMUSG00000070803	Cited4	Cbp/p300-interacting transactivator, with Glu/Asp-rich carboxy-terminal domain, 4 [Source:MGI Symbol;Acc:MGI:1861694]	8.171e-10	1.003e-08	-5.517
ENSMUSG00000036565	Ttyh3	tweety family member 3 [Source:MGI Symbol;Acc:MGI:1925589]	8.456e-10	1.037e-08	1.976
ENSMUSG00000031286	Glt28d2	glycosyltransferase 28 domain containing 2 [Source:MGI Symbol;Acc:MGI:2443773]	8.629e-10	1.058e-08	-2.616
ENSMUSG00000020473	Aebp1	AE binding protein 1 [Source:MGI Symbol;Acc:MGI:1197012]	8.721e-10	1.068e-08	1.625
ENSMUSG00000045733	Sprn	shadow of prion protein [Source:MGI Symbol;Acc:MGI:3582583]	8.942e-10	1.094e-08	-2.609
ENSMUSG00000036687	Tmem184a	transmembrane protein 184a [Source:MGI Symbol;Acc:MGI:2385897]	8.985e-10	1.099e-08	-5.354
ENSMUSG00000038119	Cdon	cell adhesion molecule-related/down-regulated by oncogenes [Source:MGI Symbol;Acc:MGI:1926387]	9.163e-10	1.119e-08	-1.151
ENSMUSG00000020709	Adap2	ArfGAP with dual PH domains 2 [Source:MGI Symbol;Acc:MGI:2663075]	9.363e-10	1.142e-08	2.082
ENSMUSG00000002297	Dbf4	DBF4 zinc finger [Source:MGI Symbol;Acc:MGI:1351328]	9.52e-10	1.16e-08	1.832
ENSMUSG00000048138	Dmrt2	doublesex and mab-3 related transcription factor 2 [Source:MGI Symbol;Acc:MGI:1330307]	9.524e-10	1.16e-08	-2.26
ENSMUSG00000037313	Tacc3	transforming, acidic coiled-coil containing protein 3 [Source:MGI Symbol;Acc:MGI:1341163]	9.633e-10	1.173e-08	2.114
ENSMUSG00000093577	Gm20632	predicted gene 20632 [Source:MGI Symbol;Acc:MGI:5313079]	9.8e-10	1.192e-08	-3.276
ENSMUSG00000002578	Ikzf4	IKAROS family zinc finger 4 [Source:MGI Symbol;Acc:MGI:1343139]	1.01e-09	1.228e-08	-2.693
ENSMUSG00000038379	Ttk	Ttk protein kinase [Source:MGI Symbol;Acc:MGI:1194921]	1.038e-09	1.261e-08	4.371
ENSMUSG00000029299	Abcg3	ATP-binding cassette, sub-family G (WHITE), member 3 [Source:MGI Symbol;Acc:MGI:1351624]	1.123e-09	1.36e-08	4.387
ENSMUSG00000000295	Hddc2	HD domain containing 2 [Source:MGI Symbol;Acc:MGI:1916942]	1.125e-09	1.362e-08	-1.742
ENSMUSG00000037994	Slc9b2	solute carrier family 9, subfamily B (NHA2, cation proton antiporter 2), member 2 [Source:MGI Symbol;Acc:MGI:2140077]	1.126e-09	1.362e-08	1.863
ENSMUSG00000018171	Vmp1	vacuole membrane protein 1 [Source:MGI Symbol;Acc:MGI:1923159]	1.131e-09	1.367e-08	1.552
ENSMUSG00000042851	Zc3h6	zinc finger CCCH type containing 6 [Source:MGI Symbol;Acc:MGI:1926001]	1.218e-09	1.47e-08	-1.861
ENSMUSG00000055413	H2-Q5	histocompatibility 2, Q region locus 5 [Source:MGI Symbol;Acc:MGI:95934]	1.226e-09	1.48e-08	5.606
ENSMUSG00000026479	Lamc2	laminin, gamma 2 [Source:MGI Symbol;Acc:MGI:99913]	1.239e-09	1.492e-08	-2.678
ENSMUSG00000006728	Cdk4	cyclin-dependent kinase 4 [Source:MGI Symbol;Acc:MGI:88357]	1.25e-09	1.504e-08	1.425
ENSMUSG00000032783	Troap	trophinin associated protein [Source:MGI Symbol;Acc:MGI:1925983]	1.25e-09	1.504e-08	4.9
ENSMUSG00000056069	Fam105a	family with sequence similarity 105, member A [Source:MGI Symbol;Acc:MGI:2687281]	1.257e-09	1.511e-08	1.579
ENSMUSG00000098465	Mir1668	microRNA 1668 [Source:MGI Symbol;Acc:MGI:5530972]	1.265e-09	1.52e-08	-2.378
ENSMUSG00000039953	Clstn1	calsyntenin 1 [Source:MGI Symbol;Acc:MGI:1929895]	1.272e-09	1.527e-08	-1.653
ENSMUSG00000013367	Iglon5	IgLON family member 5 [Source:MGI Symbol;Acc:MGI:2686277]	1.283e-09	1.538e-08	3.855
ENSMUSG00000101970	1810026B05Rik	RIKEN cDNA 1810026B05 gene [Source:MGI Symbol;Acc:MGI:1916420]	1.302e-09	1.56e-08	-1.503
ENSMUSG00000028226	Mmp16	matrix metallopeptidase 16 [Source:MGI Symbol;Acc:MGI:1276107]	1.306e-09	1.563e-08	2.208
ENSMUSG00000049932	H2afx	H2A histone family, member X [Source:MGI Symbol;Acc:MGI:102688]	1.348e-09	1.612e-08	1.881
ENSMUSG00000073418	C4b	complement component 4B (Chido blood group) [Source:MGI Symbol;Acc:MGI:88228]	1.366e-09	1.631e-08	2.533
ENSMUSG00000109926	Gm45808	predicted gene 45808 [Source:MGI Symbol;Acc:MGI:5804923]	1.381e-09	1.648e-08	1.789
ENSMUSG00000011008	Mcoln2	mucolipin 2 [Source:MGI Symbol;Acc:MGI:1915529]	1.387e-09	1.654e-08	2.649
ENSMUSG00000021556	Golm1	golgi membrane protein 1 [Source:MGI Symbol;Acc:MGI:1917329]	1.419e-09	1.691e-08	1.646
ENSMUSG00000079834	Tmlhe	trimethyllysine hydroxylase, epsilon [Source:MGI Symbol;Acc:MGI:2180203]	1.434e-09	1.707e-08	1.813
ENSMUSG00000028687	Mutyh	mutY DNA glycosylase [Source:MGI Symbol;Acc:MGI:1917853]	1.45e-09	1.726e-08	-2.172
ENSMUSG00000028078	Dclk2	doublecortin-like kinase 2 [Source:MGI Symbol;Acc:MGI:1918012]	1.456e-09	1.731e-08	-2.059
ENSMUSG00000098435	Gm27492	predicted gene, 27492 [Source:MGI Symbol;Acc:MGI:5530874]	1.485e-09	1.764e-08	-3.41
ENSMUSG00000021697	Depdc1b	DEP domain containing 1B [Source:MGI Symbol;Acc:MGI:2145425]	1.495e-09	1.775e-08	4.152
ENSMUSG00000002020	Ltbp2	latent transforming growth factor beta binding protein 2 [Source:MGI Symbol;Acc:MGI:99502]	1.508e-09	1.789e-08	1.998
ENSMUSG00000073759	4933407E24Rik	RIKEN cDNA 4933407E24 gene [Source:MGI Symbol;Acc:MGI:1918352]	1.549e-09	1.837e-08	-8.696
ENSMUSG00000060441	Trim5	tripartite motif-containing 5 [Source:MGI Symbol;Acc:MGI:3646853]	1.583e-09	1.874e-08	2.331
ENSMUSG00000101581	C430002N11Rik	RIKEN cDNA C430002N11 gene [Source:MGI Symbol;Acc:MGI:2442576]	1.617e-09	1.913e-08	6.208
ENSMUSG00000046794	Ppp1r3b	protein phosphatase 1, regulatory (inhibitor) subunit 3B [Source:MGI Symbol;Acc:MGI:2177268]	1.628e-09	1.925e-08	2.786
ENSMUSG00000027956	Tmem144	transmembrane protein 144 [Source:MGI Symbol;Acc:MGI:1917902]	1.692e-09	1.998e-08	2.904
ENSMUSG00000057914	Cacnb2	calcium channel, voltage-dependent, beta 2 subunit [Source:MGI Symbol;Acc:MGI:894644]	1.715e-09	2.025e-08	-1.947
ENSMUSG00000034917	Tjp3	tight junction protein 3 [Source:MGI Symbol;Acc:MGI:1351650]	1.724e-09	2.033e-08	8.5
ENSMUSG00000042042	Csgalnact2	chondroitin sulfate N-acetylgalactosaminyltransferase 2 [Source:MGI Symbol;Acc:MGI:1926002]	1.727e-09	2.036e-08	-1.746
ENSMUSG00000034684	Sema3f	sema domain, immunoglobulin domain (Ig), short basic domain, secreted, (semaphorin) 3F [Source:MGI Symbol;Acc:MGI:1096347]	1.743e-09	2.053e-08	-1.791
ENSMUSG00000027454	Gins1	GINS complex subunit 1 (Psf1 homolog) [Source:MGI Symbol;Acc:MGI:1916520]	1.749e-09	2.057e-08	2.621
ENSMUSG00000045273	Cenph	centromere protein H [Source:MGI Symbol;Acc:MGI:1349448]	1.749e-09	2.057e-08	4.852
ENSMUSG00000025198	Erlin1	ER lipid raft associated 1 [Source:MGI Symbol;Acc:MGI:2387613]	1.761e-09	2.07e-08	1.367
ENSMUSG00000036777	Anln	anillin, actin binding protein [Source:MGI Symbol;Acc:MGI:1920174]	1.806e-09	2.121e-08	1.536
ENSMUSG00000037681	Esyt3	extended synaptotagmin-like protein 3 [Source:MGI Symbol;Acc:MGI:1098699]	1.843e-09	2.163e-08	-4.117
ENSMUSG00000031825	Crispld2	cysteine-rich secretory protein LCCL domain containing 2 [Source:MGI Symbol;Acc:MGI:1926142]	1.846e-09	2.165e-08	-1.419
ENSMUSG00000039942	Ptger4	prostaglandin E receptor 4 (subtype EP4) [Source:MGI Symbol;Acc:MGI:104311]	1.906e-09	2.234e-08	1.865
ENSMUSG00000038535	Zfp280d	zinc finger protein 280D [Source:MGI Symbol;Acc:MGI:2384583]	1.969e-09	2.306e-08	-1.308
ENSMUSG00000005682	Pan2	PAN2 poly(A) specific ribonuclease subunit [Source:MGI Symbol;Acc:MGI:1918984]	1.992e-09	2.331e-08	-1.806
ENSMUSG00000041859	Mcm3	minichromosome maintenance complex component 3 [Source:MGI Symbol;Acc:MGI:101845]	2.015e-09	2.355e-08	1.422
ENSMUSG00000076431	Sox4	SRY (sex determining region Y)-box 4 [Source:MGI Symbol;Acc:MGI:98366]	2.029e-09	2.37e-08	1.958
ENSMUSG00000097296	Gm26532	predicted gene, 26532 [Source:MGI Symbol;Acc:MGI:5477026]	2.062e-09	2.407e-08	-2.263
ENSMUSG00000070323	Mmp27	matrix metallopeptidase 27 [Source:MGI Symbol;Acc:MGI:3039232]	2.12e-09	2.472e-08	4.392
ENSMUSG00000028613	Lrp8	low density lipoprotein receptor-related protein 8, apolipoprotein e receptor [Source:MGI Symbol;Acc:MGI:1340044]	2.158e-09	2.514e-08	2.616
ENSMUSG00000016262	Sertad4	SERTA domain containing 4 [Source:MGI Symbol;Acc:MGI:2443496]	2.166e-09	2.522e-08	-1.609
ENSMUSG00000022014	Epsti1	epithelial stromal interaction 1 (breast) [Source:MGI Symbol;Acc:MGI:1915168]	2.167e-09	2.522e-08	1.647
ENSMUSG00000034459	Ifit1	interferon-induced protein with tetratricopeptide repeats 1 [Source:MGI Symbol;Acc:MGI:99450]	2.171e-09	2.525e-08	2.314
ENSMUSG00000029298	Gbp9	guanylate-binding protein 9 [Source:MGI Symbol;Acc:MGI:3605620]	2.315e-09	2.688e-08	2.517
ENSMUSG00000022999	Lmbr1l	limb region 1 like [Source:MGI Symbol;Acc:MGI:1289247]	2.318e-09	2.69e-08	-2.035
ENSMUSG00000002769	Gnmt	glycine N-methyltransferase [Source:MGI Symbol;Acc:MGI:1202304]	2.319e-09	2.69e-08	-4.701
ENSMUSG00000086782	E130102H24Rik	RIKEN cDNA E130102H24 gene [Source:MGI Symbol;Acc:MGI:1925116]	2.356e-09	2.73e-08	-1.84
ENSMUSG00000017929	B4galt5	UDP-Gal:betaGlcNAc beta 1,4-galactosyltransferase, polypeptide 5 [Source:MGI Symbol;Acc:MGI:1927169]	2.379e-09	2.755e-08	1.542
ENSMUSG00000005338	Cadm3	cell adhesion molecule 3 [Source:MGI Symbol;Acc:MGI:2137858]	2.384e-09	2.759e-08	-3.013
ENSMUSG00000098395	Gm27998	predicted gene, 27998 [Source:MGI Symbol;Acc:MGI:5531380]	2.392e-09	2.766e-08	-3.781
ENSMUSG00000024338	Psmb8	proteasome (prosome, macropain) subunit, beta type 8 (large multifunctional peptidase 7) [Source:MGI Symbol;Acc:MGI:1346527]	2.575e-09	2.975e-08	1.952
ENSMUSG00000041471	Fam35a	family with sequence similarity 35, member A [Source:MGI Symbol;Acc:MGI:1922948]	2.598e-09	3e-08	-1.78
ENSMUSG00000030107	Usp18	ubiquitin specific peptidase 18 [Source:MGI Symbol;Acc:MGI:1344364]	2.627e-09	3.029e-08	2.295
ENSMUSG00000031429	Psmd10	proteasome (prosome, macropain) 26S subunit, non-ATPase, 10 [Source:MGI Symbol;Acc:MGI:1858898]	2.627e-09	3.029e-08	1.511
ENSMUSG00000044349	Snhg11	small nucleolar RNA host gene 11 [Source:MGI Symbol;Acc:MGI:2441845]	2.638e-09	3.039e-08	5.124
ENSMUSG00000048285	Frmd6	FERM domain containing 6 [Source:MGI Symbol;Acc:MGI:2442579]	2.7e-09	3.105e-08	-1.126
ENSMUSG00000000811	Txnrd3	thioredoxin reductase 3 [Source:MGI Symbol;Acc:MGI:2386711]	2.703e-09	3.105e-08	-2.038
ENSMUSG00000083929	Gm10600	predicted gene 10600 [Source:MGI Symbol;Acc:MGI:3710628]	2.867e-09	3.29e-08	-8.594
ENSMUSG00000021270	Hsp90aa1	heat shock protein 90, alpha (cytosolic), class A member 1 [Source:MGI Symbol;Acc:MGI:96250]	2.954e-09	3.385e-08	1.503
ENSMUSG00000030699	Tbx6	T-box 6 [Source:MGI Symbol;Acc:MGI:102539]	2.995e-09	3.429e-08	-2.874
ENSMUSG00000022297	Fzd6	frizzled class receptor 6 [Source:MGI Symbol;Acc:MGI:108474]	3.011e-09	3.445e-08	-2.084
ENSMUSG00000078794	Dact3	dishevelled-binding antagonist of beta-catenin 3 [Source:MGI Symbol;Acc:MGI:3654828]	3.089e-09	3.532e-08	-1.511
ENSMUSG00000022272	Myo10	myosin X [Source:MGI Symbol;Acc:MGI:107716]	3.142e-09	3.588e-08	1.513
ENSMUSG00000007122	Casq1	calsequestrin 1 [Source:MGI Symbol;Acc:MGI:1309468]	3.174e-09	3.621e-08	-7.965
ENSMUSG00000037254	Itih2	inter-alpha trypsin inhibitor, heavy chain 2 [Source:MGI Symbol;Acc:MGI:96619]	3.189e-09	3.636e-08	1.98
ENSMUSG00000076433	Cep295nl	CEP295 N-terminal like [Source:MGI Symbol;Acc:MGI:1929713]	3.307e-09	3.766e-08	-2.041
ENSMUSG00000059923	Grb2	growth factor receptor bound protein 2 [Source:MGI Symbol;Acc:MGI:95805]	3.346e-09	3.808e-08	1.237
ENSMUSG00000055866	Per2	period circadian clock 2 [Source:MGI Symbol;Acc:MGI:1195265]	3.419e-09	3.888e-08	-2.114
ENSMUSG00000031755	Bbs2	Bardet-Biedl syndrome 2 (human) [Source:MGI Symbol;Acc:MGI:2135267]	3.485e-09	3.96e-08	-1.635
ENSMUSG00000032698	Lmo2	LIM domain only 2 [Source:MGI Symbol;Acc:MGI:102811]	3.506e-09	3.981e-08	1.668
ENSMUSG00000032380	Dapk2	death-associated protein kinase 2 [Source:MGI Symbol;Acc:MGI:1341297]	3.632e-09	4.118e-08	-2.524
ENSMUSG00000023959	Clic5	chloride intracellular channel 5 [Source:MGI Symbol;Acc:MGI:1917912]	3.717e-09	4.212e-08	-3.536
ENSMUSG00000074182	Znhit6	zinc finger, HIT type 6 [Source:MGI Symbol;Acc:MGI:1916996]	3.811e-09	4.313e-08	-1.615
ENSMUSG00000029149	Krtcap3	keratinocyte associated protein 3 [Source:MGI Symbol;Acc:MGI:1917065]	3.812e-09	4.313e-08	-3.5
ENSMUSG00000002565	Scin	scinderin [Source:MGI Symbol;Acc:MGI:1306794]	3.847e-09	4.35e-08	-2.965
ENSMUSG00000021222	Dcaf4	DDB1 and CUL4 associated factor 4 [Source:MGI Symbol;Acc:MGI:1921078]	3.885e-09	4.39e-08	-1.668
ENSMUSG00000026692	Fmo4	flavin containing monooxygenase 4 [Source:MGI Symbol;Acc:MGI:2429497]	3.91e-09	4.415e-08	-3.743
ENSMUSG00000043740	B430306N03Rik	RIKEN cDNA B430306N03 gene [Source:MGI Symbol;Acc:MGI:2443478]	3.922e-09	4.425e-08	6.543
ENSMUSG00000047415	Gpr68	G protein-coupled receptor 68 [Source:MGI Symbol;Acc:MGI:2441763]	3.953e-09	4.458e-08	2.761
ENSMUSG00000044703	Phf11a	PHD finger protein 11A [Source:MGI Symbol;Acc:MGI:1918441]	4.081e-09	4.598e-08	3.802
ENSMUSG00000027074	Slc43a3	solute carrier family 43, member 3 [Source:MGI Symbol;Acc:MGI:1931054]	4.088e-09	4.604e-08	-2.13
ENSMUSG00000109130	Gm45187	predicted gene 45187 [Source:MGI Symbol;Acc:MGI:5753763]	4.151e-09	4.665e-08	-5.952
ENSMUSG00000038259	Gdf5	growth differentiation factor 5 [Source:MGI Symbol;Acc:MGI:95688]	4.273e-09	4.798e-08	-4.307
ENSMUSG00000034584	Exph5	exophilin 5 [Source:MGI Symbol;Acc:MGI:2443248]	4.436e-09	4.978e-08	-5.178
ENSMUSG00000031262	Cenpi	centromere protein I [Source:MGI Symbol;Acc:MGI:2147897]	4.614e-09	5.174e-08	3.986
ENSMUSG00000078716	Tmem8b	transmembrane protein 8B [Source:MGI Symbol;Acc:MGI:2441680]	4.653e-09	5.211e-08	-1.719
ENSMUSG00000023484	Prph	peripherin [Source:MGI Symbol;Acc:MGI:97774]	4.654e-09	5.211e-08	-3.97
ENSMUSG00000026274	Pask	PAS domain containing serine/threonine kinase [Source:MGI Symbol;Acc:MGI:2155936]	4.656e-09	5.211e-08	2.289
ENSMUSG00000051998	Lax1	lymphocyte transmembrane adaptor 1 [Source:MGI Symbol;Acc:MGI:2443362]	4.679e-09	5.233e-08	-8.201
ENSMUSG00000029095	Ablim2	actin-binding LIM protein 2 [Source:MGI Symbol;Acc:MGI:2385758]	4.706e-09	5.259e-08	-2.11
ENSMUSG00000031838	Ifi30	interferon gamma inducible protein 30 [Source:MGI Symbol;Acc:MGI:2137648]	4.795e-09	5.355e-08	1.478
ENSMUSG00000047344	Lancl3	LanC lantibiotic synthetase component C-like 3 (bacterial) [Source:MGI Symbol;Acc:MGI:2443335]	4.824e-09	5.385e-08	8.372
ENSMUSG00000026034	Clk1	CDC-like kinase 1 [Source:MGI Symbol;Acc:MGI:107403]	5.004e-09	5.581e-08	-1.402
ENSMUSG00000038375	Trp53inp2	transformation related protein 53 inducible nuclear protein 2 [Source:MGI Symbol;Acc:MGI:1915978]	5.142e-09	5.727e-08	1.351
ENSMUSG00000057789	Bak1	BCL2-antagonist/killer 1 [Source:MGI Symbol;Acc:MGI:1097161]	5.201e-09	5.781e-08	1.464
ENSMUSG00000026039	Sgol2a	shugoshin-like 2a (S. pombe) [Source:MGI Symbol;Acc:MGI:1098767]	5.426e-09	6.027e-08	2.279
ENSMUSG00000029330	Cds1	CDP-diacylglycerol synthase 1 [Source:MGI Symbol;Acc:MGI:1921846]	5.458e-09	6.057e-08	1.83
ENSMUSG00000021476	Habp4	hyaluronic acid binding protein 4 [Source:MGI Symbol;Acc:MGI:1891713]	5.46e-09	6.057e-08	-1.389
ENSMUSG00000090942	F830016B08Rik	RIKEN cDNA F830016B08 gene [Source:MGI Symbol;Acc:MGI:3588218]	5.681e-09	6.297e-08	3.734
ENSMUSG00000000204	Slfn4	schlafen 4 [Source:MGI Symbol;Acc:MGI:1329010]	5.87e-09	6.499e-08	3.968
ENSMUSG00000109243	Gm45867	predicted gene 45867 [Source:MGI Symbol;Acc:MGI:5804982]	5.88e-09	6.505e-08	2.024
ENSMUSG00000031609	Sap30	sin3 associated polypeptide [Source:MGI Symbol;Acc:MGI:1929129]	5.888e-09	6.51e-08	1.667
ENSMUSG00000015745	Plekho1	pleckstrin homology domain containing, family O member 1 [Source:MGI Symbol;Acc:MGI:1914470]	5.931e-09	6.548e-08	1.665
ENSMUSG00000025223	Ldb1	LIM domain binding 1 [Source:MGI Symbol;Acc:MGI:894762]	5.936e-09	6.55e-08	-1.414
ENSMUSG00000024981	Acsl5	acyl-CoA synthetase long-chain family member 5 [Source:MGI Symbol;Acc:MGI:1919129]	5.947e-09	6.557e-08	1.273
ENSMUSG00000078853	Igtp	interferon gamma induced GTPase [Source:MGI Symbol;Acc:MGI:107729]	6.062e-09	6.679e-08	1.699
ENSMUSG00000087177	E130307A14Rik	RIKEN cDNA E130307A14 gene [Source:MGI Symbol;Acc:MGI:3036287]	6.198e-09	6.824e-08	-1.504
ENSMUSG00000026669	Mcm10	minichromosome maintenance 10 replication initiation factor [Source:MGI Symbol;Acc:MGI:1917274]	6.273e-09	6.897e-08	2.426
ENSMUSG00000030560	Ctsc	cathepsin C [Source:MGI Symbol;Acc:MGI:109553]	6.443e-09	7.08e-08	1.457
ENSMUSG00000022906	Parp9	poly (ADP-ribose) polymerase family, member 9 [Source:MGI Symbol;Acc:MGI:1933117]	6.463e-09	7.097e-08	1.415
ENSMUSG00000032381	Fam96a	family with sequence similarity 96, member A [Source:MGI Symbol;Acc:MGI:1915500]	6.47e-09	7.1e-08	1.389
ENSMUSG00000084846	A730011C13Rik	RIKEN cDNA A730011C13 gene [Source:MGI Symbol;Acc:MGI:2442973]	6.531e-09	7.163e-08	-2.669
ENSMUSG00000049103	Ccr2	chemokine (C-C motif) receptor 2 [Source:MGI Symbol;Acc:MGI:106185]	6.619e-09	7.253e-08	-3.334
ENSMUSG00000016319	Slc25a5	solute carrier family 25 (mitochondrial carrier, adenine nucleotide translocator), member 5 [Source:MGI Symbol;Acc:MGI:1353496]	6.623e-09	7.253e-08	1.36
ENSMUSG00000058908	Pla2g2a	phospholipase A2, group IIA (platelets, synovial fluid) [Source:MGI Symbol;Acc:MGI:104642]	6.673e-09	7.303e-08	-7.306
ENSMUSG00000021794	Glud1	glutamate dehydrogenase 1 [Source:MGI Symbol;Acc:MGI:95753]	6.768e-09	7.397e-08	-1.131
ENSMUSG00000029167	Ppargc1a	peroxisome proliferative activated receptor, gamma, coactivator 1 alpha [Source:MGI Symbol;Acc:MGI:1342774]	6.844e-09	7.476e-08	2.822
ENSMUSG00000068246	Apol9b	apolipoprotein L 9b [Source:MGI Symbol;Acc:MGI:1919148]	6.872e-09	7.502e-08	1.779
ENSMUSG00000025791	Pgm2	phosphoglucomutase 2 [Source:MGI Symbol;Acc:MGI:97565]	6.922e-09	7.545e-08	1.198
ENSMUSG00000030124	Lag3	lymphocyte-activation gene 3 [Source:MGI Symbol;Acc:MGI:106588]	7.206e-09	7.85e-08	-4.202
ENSMUSG00000022747	St3gal6	ST3 beta-galactoside alpha-2,3-sialyltransferase 6 [Source:MGI Symbol;Acc:MGI:1888707]	7.369e-09	8.022e-08	-2.153
ENSMUSG00000016757	Ttll12	tubulin tyrosine ligase-like family, member 12 [Source:MGI Symbol;Acc:MGI:3039573]	7.484e-09	8.137e-08	1.526
ENSMUSG00000101102	Gm28609	predicted gene 28609 [Source:MGI Symbol;Acc:MGI:5579315]	7.513e-09	8.162e-08	-8.476
ENSMUSG00000052889	Prkcb	protein kinase C, beta [Source:MGI Symbol;Acc:MGI:97596]	7.567e-09	8.21e-08	1.955
ENSMUSG00000041119	Pde9a	phosphodiesterase 9A [Source:MGI Symbol;Acc:MGI:1277179]	7.609e-09	8.25e-08	-3.228
ENSMUSG00000091811	Inafm1	InaF motif containing 1 [Source:MGI Symbol;Acc:MGI:1913550]	7.743e-09	8.39e-08	-1.872
ENSMUSG00000079481	Nhsl2	NHS-like 2 [Source:MGI Symbol;Acc:MGI:3645090]	7.977e-09	8.638e-08	-1.962
ENSMUSG00000052305	Hbb-bs	hemoglobin, beta adult s chain [Source:MGI Symbol;Acc:MGI:5474852]	8.067e-09	8.73e-08	-11.44
ENSMUSG00000097320	Tmem147os	transmembrane protein 147, opposite strand [Source:MGI Symbol;Acc:MGI:3642392]	8.151e-09	8.815e-08	-1.661
ENSMUSG00000030834	Abcc6	ATP-binding cassette, sub-family C (CFTR/MRP), member 6 [Source:MGI Symbol;Acc:MGI:1351634]	8.247e-09	8.913e-08	-4.229
ENSMUSG00000092389	Gm20483	predicted gene 20483 [Source:MGI Symbol;Acc:MGI:5141948]	8.274e-09	8.936e-08	-8.581
ENSMUSG00000069049	Eif2s3y	eukaryotic translation initiation factor 2, subunit 3, structural gene Y-linked [Source:MGI Symbol;Acc:MGI:1349430]	8.34e-09	9e-08	-1.198
ENSMUSG00000030084	Plxna1	plexin A1 [Source:MGI Symbol;Acc:MGI:107685]	8.345e-09	9e-08	1.778
ENSMUSG00000059540	Tcea2	transcription elongation factor A (SII), 2 [Source:MGI Symbol;Acc:MGI:107368]	8.369e-09	9.02e-08	-1.803
ENSMUSG00000040274	Cdk6	cyclin-dependent kinase 6 [Source:MGI Symbol;Acc:MGI:1277162]	8.543e-09	9.202e-08	1.441
ENSMUSG00000017466	Timp2	tissue inhibitor of metalloproteinase 2 [Source:MGI Symbol;Acc:MGI:98753]	8.583e-09	9.239e-08	-1.436
ENSMUSG00000022912	Pros1	protein S (alpha) [Source:MGI Symbol;Acc:MGI:1095733]	8.714e-09	9.374e-08	1.751
ENSMUSG00000026090	2010300C02Rik	RIKEN cDNA 2010300C02 gene [Source:MGI Symbol;Acc:MGI:1919347]	8.927e-09	9.593e-08	-3.878
ENSMUSG00000015854	Cd5l	CD5 antigen-like [Source:MGI Symbol;Acc:MGI:1334419]	8.93e-09	9.593e-08	7.945
ENSMUSG00000035649	Zcchc7	zinc finger, CCHC domain containing 7 [Source:MGI Symbol;Acc:MGI:2442912]	9.085e-09	9.754e-08	-1.42
ENSMUSG00000073678	Pgap1	post-GPI attachment to proteins 1 [Source:MGI Symbol;Acc:MGI:2443342]	9.121e-09	9.786e-08	2.373
ENSMUSG00000043939	A530064D06Rik	RIKEN cDNA A530064D06 gene [Source:MGI Symbol;Acc:MGI:2443476]	9.614e-09	1.031e-07	5.916
ENSMUSG00000029759	Pon3	paraoxonase 3 [Source:MGI Symbol;Acc:MGI:106686]	9.741e-09	1.044e-07	1.752
ENSMUSG00000046591	Ticrr	TOPBP1-interacting checkpoint and replication regulator [Source:MGI Symbol;Acc:MGI:1924261]	9.892e-09	1.059e-07	3.192
ENSMUSG00000027843	Ptpn22	protein tyrosine phosphatase, non-receptor type 22 (lymphoid) [Source:MGI Symbol;Acc:MGI:107170]	9.992e-09	1.069e-07	-1.595
ENSMUSG00000029321	Slc10a6	solute carrier family 10 (sodium/bile acid cotransporter family), member 6 [Source:MGI Symbol;Acc:MGI:1923000]	1.003e-08	1.073e-07	2.617
ENSMUSG00000050541	Adra1b	adrenergic receptor, alpha 1b [Source:MGI Symbol;Acc:MGI:104774]	1.028e-08	1.098e-07	-3.427
ENSMUSG00000044447	Dock5	dedicator of cytokinesis 5 [Source:MGI Symbol;Acc:MGI:2652871]	1.032e-08	1.101e-07	1.97
ENSMUSG00000022769	Sdf2l1	stromal cell-derived factor 2-like 1 [Source:MGI Symbol;Acc:MGI:2149842]	1.039e-08	1.109e-07	1.544
ENSMUSG00000024427	Spry4	sprouty homolog 4 (Drosophila) [Source:MGI Symbol;Acc:MGI:1345144]	1.074e-08	1.144e-07	-1.584
ENSMUSG00000036585	Fgf1	fibroblast growth factor 1 [Source:MGI Symbol;Acc:MGI:95515]	1.079e-08	1.149e-07	-6.2
ENSMUSG00000052593	Adam17	a disintegrin and metallopeptidase domain 17 [Source:MGI Symbol;Acc:MGI:1096335]	1.081e-08	1.151e-07	1.376
ENSMUSG00000085667	Gm12992	predicted gene 12992 [Source:MGI Symbol;Acc:MGI:3702644]	1.088e-08	1.156e-07	-2.55
ENSMUSG00000021280	Exoc3l4	exocyst complex component 3-like 4 [Source:MGI Symbol;Acc:MGI:1921363]	1.12e-08	1.189e-07	2.935
ENSMUSG00000048699	Krt90	keratin 90 [Source:MGI Symbol;Acc:MGI:3045312]	1.121e-08	1.19e-07	-8.721
ENSMUSG00000019810	Fuca2	fucosidase, alpha-L- 2, plasma [Source:MGI Symbol;Acc:MGI:1914098]	1.186e-08	1.258e-07	1.556
ENSMUSG00000061186	Sfmbt2	Scm-like with four mbt domains 2 [Source:MGI Symbol;Acc:MGI:2447794]	1.187e-08	1.259e-07	5.63
ENSMUSG00000020589	Fam49a	family with sequence similarity 49, member A [Source:MGI Symbol;Acc:MGI:1261783]	1.233e-08	1.307e-07	-1.907
ENSMUSG00000034614	Pik3ip1	phosphoinositide-3-kinase interacting protein 1 [Source:MGI Symbol;Acc:MGI:1917016]	1.254e-08	1.328e-07	-1.268
ENSMUSG00000001348	Acp5	acid phosphatase 5, tartrate resistant [Source:MGI Symbol;Acc:MGI:87883]	1.265e-08	1.337e-07	2.381
ENSMUSG00000040659	Efhd2	EF hand domain containing 2 [Source:MGI Symbol;Acc:MGI:106504]	1.273e-08	1.346e-07	1.546
ENSMUSG00000028040	Efna4	ephrin A4 [Source:MGI Symbol;Acc:MGI:106643]	1.292e-08	1.364e-07	2.951
ENSMUSG00000075707	Dio3	deiodinase, iodothyronine type III [Source:MGI Symbol;Acc:MGI:1306782]	1.315e-08	1.387e-07	2.773
ENSMUSG00000026390	Marco	macrophage receptor with collagenous structure [Source:MGI Symbol;Acc:MGI:1309998]	1.318e-08	1.389e-07	8.396
ENSMUSG00000006589	Aprt	adenine phosphoribosyl transferase [Source:MGI Symbol;Acc:MGI:88061]	1.325e-08	1.396e-07	1.687
ENSMUSG00000022186	Oxct1	3-oxoacid CoA transferase 1 [Source:MGI Symbol;Acc:MGI:1914291]	1.331e-08	1.401e-07	1.596
ENSMUSG00000041891	Lman1	lectin, mannose-binding, 1 [Source:MGI Symbol;Acc:MGI:1917611]	1.354e-08	1.425e-07	1.128
ENSMUSG00000034936	Arl4d	ADP-ribosylation factor-like 4D [Source:MGI Symbol;Acc:MGI:1933155]	1.36e-08	1.43e-07	-2.931
ENSMUSG00000038188	Scarf1	scavenger receptor class F, member 1 [Source:MGI Symbol;Acc:MGI:2449455]	1.363e-08	1.432e-07	-2.573
ENSMUSG00000023940	Sgol1	shugoshin-like 1 (S. pombe) [Source:MGI Symbol;Acc:MGI:1919665]	1.405e-08	1.475e-07	4.655
ENSMUSG00000030342	Cd9	CD9 antigen [Source:MGI Symbol;Acc:MGI:88348]	1.442e-08	1.512e-07	-1.321
ENSMUSG00000028356	Ambp	alpha 1 microglobulin/bikunin [Source:MGI Symbol;Acc:MGI:88002]	1.445e-08	1.515e-07	8.222
ENSMUSG00000034883	Lrr1	leucine rich repeat protein 1 [Source:MGI Symbol;Acc:MGI:1916956]	1.457e-08	1.525e-07	8.159
ENSMUSG00000022848	Dirc2	disrupted in renal carcinoma 2 (human) [Source:MGI Symbol;Acc:MGI:2387188]	1.466e-08	1.533e-07	-1.144
ENSMUSG00000034659	Tmem109	transmembrane protein 109 [Source:MGI Symbol;Acc:MGI:1915789]	1.473e-08	1.54e-07	-1.323
ENSMUSG00000107169	Gm43796	predicted gene 43796 [Source:MGI Symbol;Acc:MGI:5663933]	1.497e-08	1.564e-07	1.986
ENSMUSG00000019899	Lama2	laminin, alpha 2 [Source:MGI Symbol;Acc:MGI:99912]	1.502e-08	1.569e-07	-2.507
ENSMUSG00000037336	Mfsd2b	major facilitator superfamily domain containing 2B [Source:MGI Symbol;Acc:MGI:3583946]	1.592e-08	1.661e-07	-3.616
ENSMUSG00000028497	Hacd4	3-hydroxyacyl-CoA dehydratase 4 [Source:MGI Symbol;Acc:MGI:1914025]	1.644e-08	1.713e-07	1.601
ENSMUSG00000026123	Plekhb2	pleckstrin homology domain containing, family B (evectins) member 2 [Source:MGI Symbol;Acc:MGI:2385825]	1.672e-08	1.742e-07	1.292
ENSMUSG00000010047	Hyal2	hyaluronoglucosaminidase 2 [Source:MGI Symbol;Acc:MGI:1196334]	1.712e-08	1.781e-07	1.586
ENSMUSG00000062421	Arf2	ADP-ribosylation factor 2 [Source:MGI Symbol;Acc:MGI:99595]	1.718e-08	1.787e-07	-1.089
ENSMUSG00000087060	Eldr	Egfr long non-coding downstream RNA [Source:MGI Symbol;Acc:MGI:1919985]	1.719e-08	1.787e-07	8.173
ENSMUSG00000022360	Atad2	ATPase family, AAA domain containing 2 [Source:MGI Symbol;Acc:MGI:1917722]	1.723e-08	1.79e-07	1.546
ENSMUSG00000032322	Pstpip1	proline-serine-threonine phosphatase-interacting protein 1 [Source:MGI Symbol;Acc:MGI:1321396]	1.737e-08	1.803e-07	-1.581
ENSMUSG00000005360	Slc1a3	solute carrier family 1 (glial high affinity glutamate transporter), member 3 [Source:MGI Symbol;Acc:MGI:99917]	1.757e-08	1.823e-07	1.259
ENSMUSG00000047462	A530099J19Rik	RIKEN cDNA A530099J19 gene [Source:MGI Symbol;Acc:MGI:2441809]	1.806e-08	1.873e-07	-7.096
ENSMUSG00000070354	Gm21975	predicted gene 21975 [Source:MGI Symbol;Acc:MGI:5439444]	1.82e-08	1.886e-07	1.438
ENSMUSG00000054626	Xlr	X-linked lymphocyte-regulated [Source:MGI Symbol;Acc:MGI:98976]	1.851e-08	1.915e-07	1.96
ENSMUSG00000070031	Sp140	Sp140 nuclear body protein [Source:MGI Symbol;Acc:MGI:3702467]	1.861e-08	1.925e-07	1.526
ENSMUSG00000032334	Loxl1	lysyl oxidase-like 1 [Source:MGI Symbol;Acc:MGI:106096]	1.865e-08	1.928e-07	1.876
ENSMUSG00000104876	Trdc	T cell receptor delta, constant region [Source:MGI Symbol;Acc:MGI:98612]	1.888e-08	1.95e-07	8.191
ENSMUSG00000072875	Gpr27	G protein-coupled receptor 27 [Source:MGI Symbol;Acc:MGI:1202299]	1.893e-08	1.954e-07	-2.186
ENSMUSG00000031400	G6pdx	glucose-6-phosphate dehydrogenase X-linked [Source:MGI Symbol;Acc:MGI:105979]	1.901e-08	1.962e-07	1.473
ENSMUSG00000029826	Zc3hav1	zinc finger CCCH type, antiviral 1 [Source:MGI Symbol;Acc:MGI:1926031]	1.921e-08	1.98e-07	1.155
ENSMUSG00000042992	Borcs5	BLOC-1 related complex subunit 5 [Source:MGI Symbol;Acc:MGI:1915024]	1.951e-08	2.009e-07	-1.4
ENSMUSG00000041488	Stx3	syntaxin 3 [Source:MGI Symbol;Acc:MGI:103077]	1.98e-08	2.038e-07	1.538
ENSMUSG00000007659	Bcl2l1	BCL2-like 1 [Source:MGI Symbol;Acc:MGI:88139]	2.007e-08	2.064e-07	1.212
ENSMUSG00000050565	Tor1aip2	torsin A interacting protein 2 [Source:MGI Symbol;Acc:MGI:3582695]	2.034e-08	2.09e-07	1.188
ENSMUSG00000028175	Depdc1a	DEP domain containing 1a [Source:MGI Symbol;Acc:MGI:1923381]	2.044e-08	2.1e-07	8.127
ENSMUSG00000031438	Rnf128	ring finger protein 128 [Source:MGI Symbol;Acc:MGI:1914139]	2.095e-08	2.15e-07	5.134
ENSMUSG00000095576	Fmo6	flavin containing monooxygenase 6 [Source:MGI Symbol;Acc:MGI:2681841]	2.138e-08	2.189e-07	-5.718
ENSMUSG00000025950	Idh1	isocitrate dehydrogenase 1 (NADP+), soluble [Source:MGI Symbol;Acc:MGI:96413]	2.14e-08	2.19e-07	1.25
ENSMUSG00000037580	Gch1	GTP cyclohydrolase 1 [Source:MGI Symbol;Acc:MGI:95675]	2.173e-08	2.222e-07	1.82
ENSMUSG00000026721	Rabgap1l	RAB GTPase activating protein 1-like [Source:MGI Symbol;Acc:MGI:1352507]	2.192e-08	2.241e-07	-1.412
ENSMUSG00000051065	Mb21d2	Mab-21 domain containing 2 [Source:MGI Symbol;Acc:MGI:1917028]	2.205e-08	2.252e-07	-1.57
ENSMUSG00000055546	Timd4	T cell immunoglobulin and mucin domain containing 4 [Source:MGI Symbol;Acc:MGI:2445125]	2.241e-08	2.287e-07	-3.346
ENSMUSG00000068696	Gpr88	G-protein coupled receptor 88 [Source:MGI Symbol;Acc:MGI:1927653]	2.242e-08	2.287e-07	7.629
ENSMUSG00000043017	Ptgir	prostaglandin I receptor (IP) [Source:MGI Symbol;Acc:MGI:99535]	2.253e-08	2.297e-07	-1.646
ENSMUSG00000090523	Gypc	glycophorin C [Source:MGI Symbol;Acc:MGI:1098566]	2.274e-08	2.317e-07	-1.359
ENSMUSG00000023175	Bsg	basigin [Source:MGI Symbol;Acc:MGI:88208]	2.286e-08	2.327e-07	1.012
ENSMUSG00000022206	Npr3	natriuretic peptide receptor 3 [Source:MGI Symbol;Acc:MGI:97373]	2.3e-08	2.34e-07	-2.665
ENSMUSG00000021665	Hexb	hexosaminidase B [Source:MGI Symbol;Acc:MGI:96074]	2.342e-08	2.38e-07	1.438
ENSMUSG00000098905	Zfp953	zinc finger protein 953 [Source:MGI Symbol;Acc:MGI:3612873]	2.356e-08	2.392e-07	2.045
ENSMUSG00000027323	Rad51	RAD51 recombinase [Source:MGI Symbol;Acc:MGI:97890]	2.384e-08	2.42e-07	1.715
ENSMUSG00000002625	Akap8l	A kinase (PRKA) anchor protein 8-like [Source:MGI Symbol;Acc:MGI:1860606]	2.405e-08	2.439e-07	-1.327
ENSMUSG00000000278	Scpep1	serine carboxypeptidase 1 [Source:MGI Symbol;Acc:MGI:1921867]	2.418e-08	2.452e-07	1.278
ENSMUSG00000038736	Nudcd1	NudC domain containing 1 [Source:MGI Symbol;Acc:MGI:1914679]	2.436e-08	2.468e-07	1.488
ENSMUSG00000021803	Cdhr1	cadherin-related family member 1 [Source:MGI Symbol;Acc:MGI:2157782]	2.437e-08	2.468e-07	8.158
ENSMUSG00000036591	Arhgap21	Rho GTPase activating protein 21 [Source:MGI Symbol;Acc:MGI:1918685]	2.453e-08	2.48e-07	-1.276
ENSMUSG00000035042	Ccl5	chemokine (C-C motif) ligand 5 [Source:MGI Symbol;Acc:MGI:98262]	2.51e-08	2.537e-07	2.978
ENSMUSG00000046295	Ankle1	ankyrin repeat and LEM domain containing 1 [Source:MGI Symbol;Acc:MGI:1918775]	2.53e-08	2.555e-07	5.475
ENSMUSG00000015377	Dennd6b	DENN/MADD domain containing 6B [Source:MGI Symbol;Acc:MGI:1916690]	2.534e-08	2.558e-07	-2.169
ENSMUSG00000061666	Gdpd1	glycerophosphodiester phosphodiesterase domain containing 1 [Source:MGI Symbol;Acc:MGI:1913819]	2.606e-08	2.627e-07	2.064
ENSMUSG00000030614	Tmem126b	transmembrane protein 126B [Source:MGI Symbol;Acc:MGI:1915722]	2.639e-08	2.659e-07	1.365
ENSMUSG00000054203	Ifi205	interferon activated gene 205 [Source:MGI Symbol;Acc:MGI:101847]	2.65e-08	2.668e-07	2.551
ENSMUSG00000100046	Gm29232	predicted gene 29232 [Source:MGI Symbol;Acc:MGI:5579938]	2.762e-08	2.779e-07	6.87
ENSMUSG00000033685	Ucp2	uncoupling protein 2 (mitochondrial, proton carrier) [Source:MGI Symbol;Acc:MGI:109354]	2.795e-08	2.809e-07	1.886
ENSMUSG00000028957	Per3	period circadian clock 3 [Source:MGI Symbol;Acc:MGI:1277134]	2.806e-08	2.819e-07	-1.441
ENSMUSG00000055897	Ppp4r1l-ps	protein phosphatase 4, regulatory subunit 1-like, pseudogene [Source:MGI Symbol;Acc:MGI:1924560]	2.89e-08	2.901e-07	-1.488
ENSMUSG00000023951	Vegfa	vascular endothelial growth factor A [Source:MGI Symbol;Acc:MGI:103178]	2.914e-08	2.923e-07	1.823
ENSMUSG00000042524	Sun2	Sad1 and UNC84 domain containing 2 [Source:MGI Symbol;Acc:MGI:2443011]	2.918e-08	2.926e-07	-1.185
ENSMUSG00000024661	Fth1	ferritin heavy polypeptide 1 [Source:MGI Symbol;Acc:MGI:95588]	2.932e-08	2.937e-07	1.726
ENSMUSG00000005973	Rcn1	reticulocalbin 1 [Source:MGI Symbol;Acc:MGI:104559]	2.95e-08	2.954e-07	1.469
ENSMUSG00000015812	Gnrh1	gonadotropin releasing hormone 1 [Source:MGI Symbol;Acc:MGI:95789]	2.978e-08	2.98e-07	-3.053
ENSMUSG00000045573	Penk	preproenkephalin [Source:MGI Symbol;Acc:MGI:104629]	2.992e-08	2.992e-07	3.473
ENSMUSG00000021835	Bmp4	bone morphogenetic protein 4 [Source:MGI Symbol;Acc:MGI:88180]	3.005e-08	3.003e-07	-1.78
ENSMUSG00000030590	Fam98c	family with sequence similarity 98, member C [Source:MGI Symbol;Acc:MGI:1921083]	3.008e-08	3.005e-07	-1.834
ENSMUSG00000017400	Stac2	SH3 and cysteine rich domain 2 [Source:MGI Symbol;Acc:MGI:2144518]	3.066e-08	3.061e-07	2.561
ENSMUSG00000000958	Slc7a7	solute carrier family 7 (cationic amino acid transporter, y+ system), member 7 [Source:MGI Symbol;Acc:MGI:1337120]	3.125e-08	3.116e-07	1.313
ENSMUSG00000030324	Rho	rhodopsin [Source:MGI Symbol;Acc:MGI:97914]	3.158e-08	3.145e-07	-3.628
ENSMUSG00000030315	Vgll4	vestigial like family member 4 [Source:MGI Symbol;Acc:MGI:2652840]	3.16e-08	3.145e-07	1.352
ENSMUSG00000024965	Fermt3	fermitin family member 3 [Source:MGI Symbol;Acc:MGI:2147790]	3.177e-08	3.16e-07	2.288
ENSMUSG00000109118	Gm45109	predicted gene 45109 [Source:MGI Symbol;Acc:MGI:5753685]	3.187e-08	3.168e-07	-2.617
ENSMUSG00000046841	Ckap4	cytoskeleton-associated protein 4 [Source:MGI Symbol;Acc:MGI:2444926]	3.192e-08	3.171e-07	1.113
ENSMUSG00000050022	Amz1	archaelysin family metallopeptidase 1 [Source:MGI Symbol;Acc:MGI:2442258]	3.2e-08	3.177e-07	3.035
ENSMUSG00000052151	Plpp2	phospholipid phosphatase 2 [Source:MGI Symbol;Acc:MGI:1354945]	3.273e-08	3.245e-07	1.705
ENSMUSG00000032841	Prr5l	proline rich 5 like [Source:MGI Symbol;Acc:MGI:1919696]	3.292e-08	3.263e-07	2.118
ENSMUSG00000028859	Csf3r	colony stimulating factor 3 receptor (granulocyte) [Source:MGI Symbol;Acc:MGI:1339755]	3.322e-08	3.29e-07	2.489
ENSMUSG00000038903	Ccdc68	coiled-coil domain containing 68 [Source:MGI Symbol;Acc:MGI:3612676]	3.413e-08	3.376e-07	-2.761
ENSMUSG00000041642	Kif21b	kinesin family member 21B [Source:MGI Symbol;Acc:MGI:109234]	3.421e-08	3.382e-07	1.938
ENSMUSG00000102752	Gm7694	predicted gene 7694 [Source:MGI Symbol;Acc:MGI:3649135]	3.446e-08	3.403e-07	-1.749
ENSMUSG00000002103	Acp2	acid phosphatase 2, lysosomal [Source:MGI Symbol;Acc:MGI:87882]	3.529e-08	3.482e-07	1.207
ENSMUSG00000033615	Cplx1	complexin 1 [Source:MGI Symbol;Acc:MGI:104727]	3.543e-08	3.494e-07	-9.16
ENSMUSG00000053007	Creb5	cAMP responsive element binding protein 5 [Source:MGI Symbol;Acc:MGI:2443973]	3.562e-08	3.511e-07	-2.061
ENSMUSG00000037095	Lrg1	leucine-rich alpha-2-glycoprotein 1 [Source:MGI Symbol;Acc:MGI:1924155]	3.585e-08	3.531e-07	5.849
ENSMUSG00000040459	Arglu1	arginine and glutamate rich 1 [Source:MGI Symbol;Acc:MGI:2442985]	3.62e-08	3.564e-07	-1.235
ENSMUSG00000019822	Smpd2	sphingomyelin phosphodiesterase 2, neutral [Source:MGI Symbol;Acc:MGI:1278330]	3.634e-08	3.576e-07	-1.548
ENSMUSG00000046207	Pik3r6	phosphoinositide-3-kinase, regulatory subunit 6 [Source:MGI Symbol;Acc:MGI:2144613]	3.64e-08	3.579e-07	-1.942
ENSMUSG00000097048	1600020E01Rik	RIKEN cDNA 1600020E01 gene [Source:MGI Symbol;Acc:MGI:1919262]	3.647e-08	3.583e-07	-1.909
ENSMUSG00000003644	Rps6ka1	ribosomal protein S6 kinase polypeptide 1 [Source:MGI Symbol;Acc:MGI:104558]	3.648e-08	3.583e-07	1.718
ENSMUSG00000019302	Atp6v0a1	ATPase, H+ transporting, lysosomal V0 subunit A1 [Source:MGI Symbol;Acc:MGI:103286]	3.751e-08	3.679e-07	1.395
ENSMUSG00000025324	Atp10a	ATPase, class V, type 10A [Source:MGI Symbol;Acc:MGI:1330809]	3.807e-08	3.73e-07	-1.476
ENSMUSG00000071281	Zfp65	zinc finger protein 65 [Source:MGI Symbol;Acc:MGI:107769]	3.831e-08	3.751e-07	1.581
ENSMUSG00000057342	Sphk2	sphingosine kinase 2 [Source:MGI Symbol;Acc:MGI:1861380]	3.85e-08	3.768e-07	1.74
ENSMUSG00000051323	Pcdh19	protocadherin 19 [Source:MGI Symbol;Acc:MGI:2685563]	3.901e-08	3.815e-07	2.272
ENSMUSG00000024887	Asah2	N-acylsphingosine amidohydrolase 2 [Source:MGI Symbol;Acc:MGI:1859310]	3.918e-08	3.83e-07	1.939
ENSMUSG00000001741	Il16	interleukin 16 [Source:MGI Symbol;Acc:MGI:1270855]	3.954e-08	3.863e-07	-1.862
ENSMUSG00000004071	Cdip1	cell death inducing Trp53 target 1 [Source:MGI Symbol;Acc:MGI:1913876]	3.989e-08	3.894e-07	-1.437
ENSMUSG00000110453	Gm45748	predicted gene 45748 [Source:MGI Symbol;Acc:MGI:5804863]	4.025e-08	3.927e-07	-8.233
ENSMUSG00000030641	Ddias	DNA damage-induced apoptosis suppressor [Source:MGI Symbol;Acc:MGI:1921291]	4.125e-08	4.02e-07	2.777
ENSMUSG00000040146	Rgl3	ral guanine nucleotide dissociation stimulator-like 3 [Source:MGI Symbol;Acc:MGI:1918996]	4.129e-08	4.021e-07	2.261
ENSMUSG00000026833	Olfm1	olfactomedin 1 [Source:MGI Symbol;Acc:MGI:1860437]	4.16e-08	4.047e-07	1.665
ENSMUSG00000096862	Gm13301	predicted gene 13301 [Source:MGI Symbol;Acc:MGI:3707230]	4.164e-08	4.048e-07	-4.657
ENSMUSG00000054640	Slc8a1	solute carrier family 8 (sodium/calcium exchanger), member 1 [Source:MGI Symbol;Acc:MGI:107956]	4.184e-08	4.065e-07	3.913
ENSMUSG00000037731	Themis2	thymocyte selection associated family member 2 [Source:MGI Symbol;Acc:MGI:2446213]	4.293e-08	4.168e-07	1.916
ENSMUSG00000031295	Phka2	phosphorylase kinase alpha 2 [Source:MGI Symbol;Acc:MGI:97577]	4.333e-08	4.205e-07	-1.61
ENSMUSG00000020718	Polg2	polymerase (DNA directed), gamma 2, accessory subunit [Source:MGI Symbol;Acc:MGI:1354947]	4.365e-08	4.234e-07	-1.61
ENSMUSG00000020605	Hs1bp3	HCLS1 binding protein 3 [Source:MGI Symbol;Acc:MGI:1913224]	4.388e-08	4.253e-07	1.499
ENSMUSG00000112023	Lilr4b	leukocyte immunoglobulin-like receptor, subfamily B, member 4B [Source:MGI Symbol;Acc:MGI:102702]	4.396e-08	4.259e-07	1.243
ENSMUSG00000010660	Plcd1	phospholipase C, delta 1 [Source:MGI Symbol;Acc:MGI:97614]	4.518e-08	4.369e-07	-1.716
ENSMUSG00000034551	Hdx	highly divergent homeobox [Source:MGI Symbol;Acc:MGI:2685226]	4.525e-08	4.373e-07	5.065
ENSMUSG00000071064	Zfp827	zinc finger protein 827 [Source:MGI Symbol;Acc:MGI:2444807]	4.528e-08	4.374e-07	-1.281
ENSMUSG00000054619	Mettl7a1	methyltransferase like 7A1 [Source:MGI Symbol;Acc:MGI:1916523]	4.531e-08	4.374e-07	-1.605
ENSMUSG00000032010	Usp2	ubiquitin specific peptidase 2 [Source:MGI Symbol;Acc:MGI:1858178]	4.696e-08	4.522e-07	-1.803
ENSMUSG00000040536	Necab1	N-terminal EF-hand calcium binding protein 1 [Source:MGI Symbol;Acc:MGI:1916602]	4.907e-08	4.72e-07	-5.347
ENSMUSG00000086814	Gm15677	predicted gene 15677 [Source:MGI Symbol;Acc:MGI:3783119]	4.963e-08	4.771e-07	-7.724
ENSMUSG00000033676	Gabrb3	gamma-aminobutyric acid (GABA) A receptor, subunit beta 3 [Source:MGI Symbol;Acc:MGI:95621]	5.077e-08	4.875e-07	2.361
ENSMUSG00000029910	Mad2l1	MAD2 mitotic arrest deficient-like 1 [Source:MGI Symbol;Acc:MGI:1860374]	5.119e-08	4.912e-07	1.527
ENSMUSG00000092274	Neat1	nuclear paraspeckle assembly transcript 1 (non-protein coding) [Source:MGI Symbol;Acc:MGI:1914211]	5.164e-08	4.953e-07	-1.517
ENSMUSG00000039232	Stx11	syntaxin 11 [Source:MGI Symbol;Acc:MGI:1921982]	5.195e-08	4.979e-07	1.702
ENSMUSG00000022831	Hcls1	hematopoietic cell specific Lyn substrate 1 [Source:MGI Symbol;Acc:MGI:104568]	5.252e-08	5.031e-07	1.609
ENSMUSG00000029638	Glcci1	glucocorticoid induced transcript 1 [Source:MGI Symbol;Acc:MGI:2179717]	5.438e-08	5.204e-07	-1.436
ENSMUSG00000057530	Ece1	endothelin converting enzyme 1 [Source:MGI Symbol;Acc:MGI:1101357]	5.493e-08	5.253e-07	-1.254
ENSMUSG00000066687	Zbtb16	zinc finger and BTB domain containing 16 [Source:MGI Symbol;Acc:MGI:103222]	5.542e-08	5.297e-07	-2.727
ENSMUSG00000040204	Pclaf	PCNA clamp associated factor [Source:MGI Symbol;Acc:MGI:1915276]	5.681e-08	5.423e-07	7.897
ENSMUSG00000039936	Pik3cd	phosphatidylinositol 3-kinase catalytic delta polypeptide [Source:MGI Symbol;Acc:MGI:1098211]	5.828e-08	5.557e-07	1.533
ENSMUSG00000038236	Hoxa7	homeobox A7 [Source:MGI Symbol;Acc:MGI:96179]	5.853e-08	5.574e-07	-2.054
ENSMUSG00000025169	Ogfod3	2-oxoglutarate and iron-dependent oxygenase domain containing 3 [Source:MGI Symbol;Acc:MGI:1913429]	5.919e-08	5.634e-07	-1.475
ENSMUSG00000026939	Tmem141	transmembrane protein 141 [Source:MGI Symbol;Acc:MGI:1098773]	6.014e-08	5.721e-07	1.906
ENSMUSG00000070695	Cntnap5a	contactin associated protein-like 5A [Source:MGI Symbol;Acc:MGI:3643623]	6.113e-08	5.812e-07	8.21
ENSMUSG00000032115	Hyou1	hypoxia up-regulated 1 [Source:MGI Symbol;Acc:MGI:108030]	6.144e-08	5.838e-07	1.163
ENSMUSG00000021214	Akr1c18	aldo-keto reductase family 1, member C18 [Source:MGI Symbol;Acc:MGI:2145420]	6.221e-08	5.908e-07	8.278
ENSMUSG00000037110	Ralgapa2	Ral GTPase activating protein, alpha subunit 2 (catalytic) [Source:MGI Symbol;Acc:MGI:3036245]	6.372e-08	6.048e-07	1.519
ENSMUSG00000038763	Alpk3	alpha-kinase 3 [Source:MGI Symbol;Acc:MGI:2151224]	6.655e-08	6.308e-07	-4.413
ENSMUSG00000025592	Dach2	dachshund 2 (Drosophila) [Source:MGI Symbol;Acc:MGI:1890446]	6.747e-08	6.392e-07	8.105
ENSMUSG00000024778	Fas	Fas (TNF receptor superfamily member 6) [Source:MGI Symbol;Acc:MGI:95484]	6.754e-08	6.395e-07	-1.397
ENSMUSG00000002504	Slc9a3r2	solute carrier family 9 (sodium/hydrogen exchanger), member 3 regulator 2 [Source:MGI Symbol;Acc:MGI:1890662]	6.814e-08	6.448e-07	-1.927
ENSMUSG00000021773	Comtd1	catechol-O-methyltransferase domain containing 1 [Source:MGI Symbol;Acc:MGI:1916406]	6.867e-08	6.494e-07	1.934
ENSMUSG00000053175	Bcl3	B cell leukemia/lymphoma 3 [Source:MGI Symbol;Acc:MGI:88140]	6.989e-08	6.606e-07	2.178
ENSMUSG00000025900	Rp1	retinitis pigmentosa 1 (human) [Source:MGI Symbol;Acc:MGI:1341105]	7.166e-08	6.769e-07	-4.501
ENSMUSG00000028028	Alpk1	alpha-kinase 1 [Source:MGI Symbol;Acc:MGI:1918731]	7.213e-08	6.81e-07	1.74
ENSMUSG00000030895	Hpx	hemopexin [Source:MGI Symbol;Acc:MGI:105112]	7.611e-08	7.173e-07	-2.845
ENSMUSG00000021457	Syk	spleen tyrosine kinase [Source:MGI Symbol;Acc:MGI:99515]	7.709e-08	7.261e-07	1.782
ENSMUSG00000001751	Naglu	alpha-N-acetylglucosaminidase (Sanfilippo disease IIIB) [Source:MGI Symbol;Acc:MGI:1351641]	7.912e-08	7.444e-07	1.428
ENSMUSG00000024030	Abcg1	ATP-binding cassette, sub-family G (WHITE), member 1 [Source:MGI Symbol;Acc:MGI:107704]	7.917e-08	7.445e-07	1.827
ENSMUSG00000058454	Dhcr7	7-dehydrocholesterol reductase [Source:MGI Symbol;Acc:MGI:1298378]	7.961e-08	7.482e-07	1.288
ENSMUSG00000085658	Gm15704	predicted gene 15704 [Source:MGI Symbol;Acc:MGI:3783144]	8.012e-08	7.525e-07	-4.017
ENSMUSG00000033306	Lpp	LIM domain containing preferred translocation partner in lipoma [Source:MGI Symbol;Acc:MGI:2441849]	8.066e-08	7.572e-07	1.593
ENSMUSG00000019478	Rab4a	RAB4A, member RAS oncogene family [Source:MGI Symbol;Acc:MGI:105069]	8.137e-08	7.634e-07	-1.762
ENSMUSG00000022876	Samsn1	SAM domain, SH3 domain and nuclear localization signals, 1 [Source:MGI Symbol;Acc:MGI:1914992]	8.218e-08	7.706e-07	2.125
ENSMUSG00000090394	4930523C07Rik	RIKEN cDNA 4930523C07 gene [Source:MGI Symbol;Acc:MGI:1914897]	8.339e-08	7.806e-07	-1.82
ENSMUSG00000040808	S100g	S100 calcium binding protein G [Source:MGI Symbol;Acc:MGI:104528]	8.507e-08	7.958e-07	-8.315
ENSMUSG00000051314	Ffar2	free fatty acid receptor 2 [Source:MGI Symbol;Acc:MGI:2441731]	8.609e-08	8.045e-07	-8.353
ENSMUSG00000025189	Cnnm1	cyclin M1 [Source:MGI Symbol;Acc:MGI:1891366]	8.958e-08	8.352e-07	7.912
ENSMUSG00000089812	Gm15867	predicted gene 15867 [Source:MGI Symbol;Acc:MGI:3801862]	9.257e-08	8.62e-07	-2.855
ENSMUSG00000026779	Mastl	microtubule associated serine/threonine kinase-like [Source:MGI Symbol;Acc:MGI:1914371]	9.373e-08	8.724e-07	2.284
ENSMUSG00000035936	Aldh5a1	aldhehyde dehydrogenase family 5, subfamily A1 [Source:MGI Symbol;Acc:MGI:2441982]	9.435e-08	8.777e-07	-1.79
ENSMUSG00000030351	Tspan11	tetraspanin 11 [Source:MGI Symbol;Acc:MGI:1915748]	9.46e-08	8.795e-07	2.267
ENSMUSG00000025420	Katnal2	katanin p60 subunit A-like 2 [Source:MGI Symbol;Acc:MGI:1924234]	9.472e-08	8.801e-07	7.959
ENSMUSG00000092060	Bend4	BEN domain containing 4 [Source:MGI Symbol;Acc:MGI:3648414]	9.523e-08	8.841e-07	2.098
ENSMUSG00000049562	Ap5b1	adaptor-related protein complex 5, beta 1 subunit [Source:MGI Symbol;Acc:MGI:2685808]	9.526e-08	8.841e-07	2.269
ENSMUSG00000049848	Ceacam19	carcinoembryonic antigen-related cell adhesion molecule 19 [Source:MGI Symbol;Acc:MGI:2443001]	9.741e-08	9.036e-07	5.16
ENSMUSG00000020262	Adarb1	adenosine deaminase, RNA-specific, B1 [Source:MGI Symbol;Acc:MGI:891999]	9.833e-08	9.115e-07	-1.341
ENSMUSG00000031129	Slc9a9	solute carrier family 9 (sodium/hydrogen exchanger), member 9 [Source:MGI Symbol;Acc:MGI:2679732]	9.971e-08	9.233e-07	1.587
ENSMUSG00000091735	Gpr62	G protein-coupled receptor 62 [Source:MGI Symbol;Acc:MGI:3525078]	1.003e-07	9.285e-07	-4.222
ENSMUSG00000026628	Atf3	activating transcription factor 3 [Source:MGI Symbol;Acc:MGI:109384]	1.022e-07	9.45e-07	2.65
ENSMUSG00000044749	Abca6	ATP-binding cassette, sub-family A (ABC1), member 6 [Source:MGI Symbol;Acc:MGI:1923434]	1.023e-07	9.454e-07	-2.86
ENSMUSG00000073016	Uprt	uracil phosphoribosyltransferase [Source:MGI Symbol;Acc:MGI:2685620]	1.026e-07	9.47e-07	2.632
ENSMUSG00000001910	Nacc1	nucleus accumbens associated 1, BEN and BTB (POZ) domain containing [Source:MGI Symbol;Acc:MGI:1914080]	1.027e-07	9.475e-07	1.444
ENSMUSG00000041560	Nop53	NOP53 ribosome biogenesis factor [Source:MGI Symbol;Acc:MGI:2154441]	1.033e-07	9.528e-07	-1.223
ENSMUSG00000024121	Atp6v0c	ATPase, H+ transporting, lysosomal V0 subunit C [Source:MGI Symbol;Acc:MGI:88116]	1.034e-07	9.534e-07	1.796
ENSMUSG00000040562	Gstm2	glutathione S-transferase, mu 2 [Source:MGI Symbol;Acc:MGI:95861]	1.037e-07	9.558e-07	1.776
ENSMUSG00000041096	Tspyl2	TSPY-like 2 [Source:MGI Symbol;Acc:MGI:106244]	1.098e-07	1.011e-06	-1.408
ENSMUSG00000073409	H2-Q6	histocompatibility 2, Q region locus 6 [Source:MGI Symbol;Acc:MGI:95935]	1.117e-07	1.027e-06	3.627
ENSMUSG00000032434	Cmtm6	CKLF-like MARVEL transmembrane domain containing 6 [Source:MGI Symbol;Acc:MGI:2447165]	1.126e-07	1.035e-06	-1.31
ENSMUSG00000028803	Nipal3	NIPA-like domain containing 3 [Source:MGI Symbol;Acc:MGI:1921802]	1.14e-07	1.047e-06	2.119
ENSMUSG00000026389	Steap3	STEAP family member 3 [Source:MGI Symbol;Acc:MGI:1915678]	1.161e-07	1.065e-06	1.418
ENSMUSG00000020519	Sap30l	SAP30-like [Source:MGI Symbol;Acc:MGI:1354709]	1.176e-07	1.078e-06	-1.382
ENSMUSG00000027533	Fabp5	fatty acid binding protein 5, epidermal [Source:MGI Symbol;Acc:MGI:101790]	1.187e-07	1.088e-06	5.083
ENSMUSG00000026436	Elk4	ELK4, member of ETS oncogene family [Source:MGI Symbol;Acc:MGI:102853]	1.193e-07	1.092e-06	-1.122
ENSMUSG00000027326	Knl1	kinetochore scaffold 1 [Source:MGI Symbol;Acc:MGI:1923714]	1.196e-07	1.094e-06	6.714
ENSMUSG00000071540	3425401B19Rik	RIKEN cDNA 3425401B19 gene [Source:MGI Symbol;Acc:MGI:3588196]	1.215e-07	1.112e-06	-4.443
ENSMUSG00000019528	Gyg	glycogenin [Source:MGI Symbol;Acc:MGI:1351614]	1.246e-07	1.139e-06	1.428
ENSMUSG00000035673	Sbno2	strawberry notch homolog 2 (Drosophila) [Source:MGI Symbol;Acc:MGI:2448490]	1.247e-07	1.139e-06	1.959
ENSMUSG00000086150	Bach2os	BTB and CNC homology 2, opposite strand [Source:MGI Symbol;Acc:MGI:3041246]	1.269e-07	1.158e-06	7.867
ENSMUSG00000058886	Deaf1	deformed epidermal autoregulatory factor 1 (Drosophila) [Source:MGI Symbol;Acc:MGI:1858496]	1.279e-07	1.167e-06	-1.294
ENSMUSG00000074817	Papolb	poly (A) polymerase beta (testis specific) [Source:MGI Symbol;Acc:MGI:1932115]	1.296e-07	1.181e-06	-5.59
ENSMUSG00000042607	Asb4	ankyrin repeat and SOCS box-containing 4 [Source:MGI Symbol;Acc:MGI:1929751]	1.297e-07	1.182e-06	7.896
ENSMUSG00000071715	Ncf4	neutrophil cytosolic factor 4 [Source:MGI Symbol;Acc:MGI:109186]	1.326e-07	1.207e-06	2.114
ENSMUSG00000074345	Tnfaip8l3	tumor necrosis factor, alpha-induced protein 8-like 3 [Source:MGI Symbol;Acc:MGI:2685363]	1.33e-07	1.21e-06	-2.045
ENSMUSG00000021070	Bdkrb2	bradykinin receptor, beta 2 [Source:MGI Symbol;Acc:MGI:102845]	1.335e-07	1.214e-06	4.547
ENSMUSG00000040414	Slc25a28	solute carrier family 25, member 28 [Source:MGI Symbol;Acc:MGI:2180509]	1.341e-07	1.219e-06	-1.706
ENSMUSG00000033350	Chst2	carbohydrate sulfotransferase 2 [Source:MGI Symbol;Acc:MGI:1891160]	1.344e-07	1.221e-06	1.647
ENSMUSG00000103309	BC037039	cDNA sequence BC037039 [Source:MGI Symbol;Acc:MGI:3697820]	1.35e-07	1.225e-06	-3.029
ENSMUSG00000006127	Inpp5k	inositol polyphosphate 5-phosphatase K [Source:MGI Symbol;Acc:MGI:1194899]	1.356e-07	1.23e-06	-1.156
ENSMUSG00000035365	Parpbp	PARP1 binding protein [Source:MGI Symbol;Acc:MGI:1922567]	1.367e-07	1.239e-06	4.272
ENSMUSG00000022620	Arsa	arylsulfatase A [Source:MGI Symbol;Acc:MGI:88077]	1.413e-07	1.279e-06	1.134
ENSMUSG00000027342	Pcna	proliferating cell nuclear antigen [Source:MGI Symbol;Acc:MGI:97503]	1.471e-07	1.329e-06	1.113
ENSMUSG00000043924	Ncmap	noncompact myelin associated protein [Source:MGI Symbol;Acc:MGI:2444888]	1.479e-07	1.336e-06	-9.212
ENSMUSG00000086903	Hotair	HOX transcript antisense RNA (non-protein coding) [Source:MGI Symbol;Acc:MGI:3826586]	1.491e-07	1.346e-06	-2.288
ENSMUSG00000068744	Psrc1	proline/serine-rich coiled-coil 1 [Source:MGI Symbol;Acc:MGI:1913099]	1.514e-07	1.365e-06	2.881
ENSMUSG00000032776	Mctp2	multiple C2 domains, transmembrane 2 [Source:MGI Symbol;Acc:MGI:2685335]	1.521e-07	1.371e-06	4.586
ENSMUSG00000040687	Madd	MAP-kinase activating death domain [Source:MGI Symbol;Acc:MGI:2444672]	1.522e-07	1.371e-06	1.718
ENSMUSG00000026923	Notch1	notch 1 [Source:MGI Symbol;Acc:MGI:97363]	1.523e-07	1.371e-06	2.629
ENSMUSG00000036139	Hoxc9	homeobox C9 [Source:MGI Symbol;Acc:MGI:96199]	1.53e-07	1.377e-06	-2.163
ENSMUSG00000114046	AC124712.1		1.552e-07	1.396e-06	1.503
ENSMUSG00000050122	Vwa3b	von Willebrand factor A domain containing 3B [Source:MGI Symbol;Acc:MGI:1918103]	1.561e-07	1.404e-06	-3.856
ENSMUSG00000097059	Fam120aos	family with sequence similarity 120A, opposite strand [Source:MGI Symbol;Acc:MGI:1915378]	1.569e-07	1.41e-06	-2.568
ENSMUSG00000026786	Apbb1ip	amyloid beta (A4) precursor protein-binding, family B, member 1 interacting protein [Source:MGI Symbol;Acc:MGI:1861354]	1.577e-07	1.416e-06	1.518
ENSMUSG00000047330	Kcne4	potassium voltage-gated channel, Isk-related subfamily, gene 4 [Source:MGI Symbol;Acc:MGI:1891125]	1.611e-07	1.446e-06	1.906
ENSMUSG00000049988	Lrrc25	leucine rich repeat containing 25 [Source:MGI Symbol;Acc:MGI:2445284]	1.62e-07	1.453e-06	1.932
ENSMUSG00000057706	Mex3b	mex3 RNA binding family member B [Source:MGI Symbol;Acc:MGI:1918252]	1.633e-07	1.464e-06	1.912
ENSMUSG00000022032	Scara5	scavenger receptor class A, member 5 [Source:MGI Symbol;Acc:MGI:1918395]	1.638e-07	1.468e-06	-2.161
ENSMUSG00000113856	AC165247.1		1.698e-07	1.521e-06	-8.058
ENSMUSG00000005864	Cnga2	cyclic nucleotide gated channel alpha 2 [Source:MGI Symbol;Acc:MGI:108040]	1.699e-07	1.521e-06	-6.227
ENSMUSG00000030720	Cln3	ceroid lipofuscinosis, neuronal 3, juvenile (Batten, Spielmeyer-Vogt disease) [Source:MGI Symbol;Acc:MGI:107537]	1.712e-07	1.532e-06	1.365
ENSMUSG00000106205	C230096K16Rik	RIKEN cDNA C230096K16 gene [Source:MGI Symbol;Acc:MGI:3041194]	1.722e-07	1.539e-06	-3.348
ENSMUSG00000036596	Cpz	carboxypeptidase Z [Source:MGI Symbol;Acc:MGI:88487]	1.727e-07	1.543e-06	-2.311
ENSMUSG00000039661	Dusp26	dual specificity phosphatase 26 (putative) [Source:MGI Symbol;Acc:MGI:1914209]	1.738e-07	1.552e-06	-5.309
ENSMUSG00000038195	Rilp	Rab interacting lysosomal protein [Source:MGI Symbol;Acc:MGI:2144271]	1.753e-07	1.565e-06	-1.729
ENSMUSG00000050549	5730508B09Rik	RIKEN cDNA 5730508B09 gene [Source:MGI Symbol;Acc:MGI:1917867]	1.77e-07	1.579e-06	2.341
ENSMUSG00000051212	Gpr183	G protein-coupled receptor 183 [Source:MGI Symbol;Acc:MGI:2442034]	1.786e-07	1.592e-06	-1.738
ENSMUSG00000023048	Prr13	proline rich 13 [Source:MGI Symbol;Acc:MGI:1913401]	1.803e-07	1.605e-06	1.126
ENSMUSG00000061689	Dlgap4	discs, large homolog-associated protein 4 (Drosophila) [Source:MGI Symbol;Acc:MGI:2138865]	1.825e-07	1.623e-06	-1.362
ENSMUSG00000025272	Tro	trophinin [Source:MGI Symbol;Acc:MGI:1928994]	1.857e-07	1.651e-06	5.618
ENSMUSG00000079323	Gm20661	predicted gene 20661 [Source:MGI Symbol;Acc:MGI:5313108]	1.889e-07	1.676e-06	2.527
ENSMUSG00000028692	Akr1a1	aldo-keto reductase family 1, member A1 (aldehyde reductase) [Source:MGI Symbol;Acc:MGI:1929955]	1.912e-07	1.695e-06	1.11
ENSMUSG00000040123	Zmym5	zinc finger, MYM-type 5 [Source:MGI Symbol;Acc:MGI:3041170]	1.935e-07	1.715e-06	-1.106
ENSMUSG00000055095	Spink6	serine peptidase inhibitor, Kazal type 6 [Source:MGI Symbol;Acc:MGI:3648654]	1.941e-07	1.719e-06	7.866
ENSMUSG00000070871	Ccnyl1	cyclin Y-like 1 [Source:MGI Symbol;Acc:MGI:2138614]	1.952e-07	1.728e-06	-1.151
ENSMUSG00000030413	Pglyrp1	peptidoglycan recognition protein 1 [Source:MGI Symbol;Acc:MGI:1345092]	2.033e-07	1.798e-06	-5.525
ENSMUSG00000032788	Pdxk	pyridoxal (pyridoxine, vitamin B6) kinase [Source:MGI Symbol;Acc:MGI:1351869]	2.051e-07	1.813e-06	1.307
ENSMUSG00000020573	Pik3cg	phosphoinositide-3-kinase, catalytic, gamma polypeptide [Source:MGI Symbol;Acc:MGI:1353576]	2.06e-07	1.82e-06	1.593
ENSMUSG00000047117	Ankdd1b	ankyrin repeat and death domain containing 1B [Source:MGI Symbol;Acc:MGI:2444730]	2.085e-07	1.841e-06	-6.808
ENSMUSG00000043419	Chd3os	chromodomain helicase DNA binding protein 3, opposite strand [Source:MGI Symbol;Acc:MGI:1915359]	2.088e-07	1.843e-06	2.935
ENSMUSG00000112736	AC159379.2		2.095e-07	1.848e-06	5.753
ENSMUSG00000006386	Tek	endothelial-specific receptor tyrosine kinase [Source:MGI Symbol;Acc:MGI:98664]	2.103e-07	1.854e-06	-2.223
ENSMUSG00000024644	Cndp2	CNDP dipeptidase 2 (metallopeptidase M20 family) [Source:MGI Symbol;Acc:MGI:1913304]	2.107e-07	1.857e-06	1.505
ENSMUSG00000015890	Amdhd1	amidohydrolase domain containing 1 [Source:MGI Symbol;Acc:MGI:1919011]	2.111e-07	1.859e-06	-4.615
ENSMUSG00000004267	Eno2	enolase 2, gamma neuronal [Source:MGI Symbol;Acc:MGI:95394]	2.118e-07	1.864e-06	1.823
ENSMUSG00000097162	2310010J17Rik	RIKEN cDNA 2310010J17 gene [Source:MGI Symbol;Acc:MGI:1925579]	2.124e-07	1.869e-06	-2.438
ENSMUSG00000031549	Ido2	indoleamine 2,3-dioxygenase 2 [Source:MGI Symbol;Acc:MGI:2142489]	2.141e-07	1.882e-06	-2.614
ENSMUSG00000005611	Mrvi1	MRV integration site 1 [Source:MGI Symbol;Acc:MGI:1338023]	2.155e-07	1.894e-06	-2.275
ENSMUSG00000026725	Tnn	tenascin N [Source:MGI Symbol;Acc:MGI:2665790]	2.157e-07	1.894e-06	8.183
ENSMUSG00000015476	Prrt1	proline-rich transmembrane protein 1 [Source:MGI Symbol;Acc:MGI:1932118]	2.18e-07	1.913e-06	-2.334
ENSMUSG00000051048	P4ha3	procollagen-proline, 2-oxoglutarate 4-dioxygenase (proline 4-hydroxylase), alpha polypeptide III [Source:MGI Symbol;Acc:MGI:2444049]	2.222e-07	1.949e-06	1.811
ENSMUSG00000025810	Nrp1	neuropilin 1 [Source:MGI Symbol;Acc:MGI:106206]	2.23e-07	1.956e-06	1.4
ENSMUSG00000042498	D330045A20Rik	RIKEN cDNA D330045A20 gene [Source:MGI Symbol;Acc:MGI:2147848]	2.245e-07	1.967e-06	2.868
ENSMUSG00000034206	Polq	polymerase (DNA directed), theta [Source:MGI Symbol;Acc:MGI:2155399]	2.265e-07	1.983e-06	3.385
ENSMUSG00000107881	Gm44250	predicted gene, 44250 [Source:MGI Symbol;Acc:MGI:5690642]	2.297e-07	2.007e-06	1.402
ENSMUSG00000047986	Palm3	paralemmin 3 [Source:MGI Symbol;Acc:MGI:1921587]	2.313e-07	2.019e-06	-1.905
ENSMUSG00000026097	Ormdl1	ORM1-like 1 (S. cerevisiae) [Source:MGI Symbol;Acc:MGI:2181669]	2.318e-07	2.023e-06	1.493
ENSMUSG00000026317	Cln8	ceroid-lipofuscinosis, neuronal 8 [Source:MGI Symbol;Acc:MGI:1349447]	2.344e-07	2.044e-06	1.443
ENSMUSG00000066233	Tmem42	transmembrane protein 42 [Source:MGI Symbol;Acc:MGI:1277176]	2.354e-07	2.052e-06	-1.774
ENSMUSG00000062248	Cks2	CDC28 protein kinase regulatory subunit 2 [Source:MGI Symbol;Acc:MGI:1913447]	2.447e-07	2.131e-06	2.433
ENSMUSG00000053199	Arhgap20	Rho GTPase activating protein 20 [Source:MGI Symbol;Acc:MGI:2445175]	2.463e-07	2.144e-06	-2.044
ENSMUSG00000031700	Gpt2	glutamic pyruvate transaminase (alanine aminotransferase) 2 [Source:MGI Symbol;Acc:MGI:1915391]	2.5e-07	2.174e-06	1.669
ENSMUSG00000032198	Dock6	dedicator of cytokinesis 6 [Source:MGI Symbol;Acc:MGI:1914789]	2.531e-07	2.199e-06	-1.705
ENSMUSG00000004814	Ccl24	chemokine (C-C motif) ligand 24 [Source:MGI Symbol;Acc:MGI:1928953]	2.546e-07	2.211e-06	-6.319
ENSMUSG00000024613	Tcof1	treacle ribosome biogenesis factor 1 [Source:MGI Symbol;Acc:MGI:892003]	2.55e-07	2.213e-06	1.422
ENSMUSG00000090626	Tex9	testis expressed gene 9 [Source:MGI Symbol;Acc:MGI:1201610]	2.583e-07	2.241e-06	-1.663
ENSMUSG00000041440	Gk5	glycerol kinase 5 (putative) [Source:MGI Symbol;Acc:MGI:2443336]	2.593e-07	2.248e-06	-1.537
ENSMUSG00000039105	Atp6v1g1	ATPase, H+ transporting, lysosomal V1 subunit G1 [Source:MGI Symbol;Acc:MGI:1913540]	2.622e-07	2.273e-06	1.121
ENSMUSG00000086288	Gm15265	predicted gene 15265 [Source:MGI Symbol;Acc:MGI:3705193]	2.66e-07	2.304e-06	-2.722
ENSMUSG00000020641	Rsad2	radical S-adenosyl methionine domain containing 2 [Source:MGI Symbol;Acc:MGI:1929628]	2.698e-07	2.335e-06	1.559
ENSMUSG00000061086	Myl4	myosin, light polypeptide 4 [Source:MGI Symbol;Acc:MGI:97267]	2.724e-07	2.356e-06	-2.077
ENSMUSG00000036943	Rab8b	RAB8B, member RAS oncogene family [Source:MGI Symbol;Acc:MGI:2442982]	2.798e-07	2.417e-06	1.407
ENSMUSG00000087110	Gm11264	predicted gene 11264 [Source:MGI Symbol;Acc:MGI:3649480]	2.853e-07	2.463e-06	-8.222
ENSMUSG00000055022	Cntn1	contactin 1 [Source:MGI Symbol;Acc:MGI:105980]	2.86e-07	2.468e-06	7.774
ENSMUSG00000036941	Elac1	elaC ribonuclease Z 1 [Source:MGI Symbol;Acc:MGI:1890495]	2.87e-07	2.475e-06	-1.116
ENSMUSG00000057818	1600029O15Rik	RIKEN cDNA 1600029O15 gene [Source:MGI Symbol;Acc:MGI:3045362]	2.872e-07	2.476e-06	-7.164
ENSMUSG00000073242	Dnmt3aos	DNA methyltransferase 3A, opposite strand [Source:MGI Symbol;Acc:MGI:3641689]	2.912e-07	2.509e-06	7.758
ENSMUSG00000003070	Efna2	ephrin A2 [Source:MGI Symbol;Acc:MGI:102707]	2.923e-07	2.517e-06	3.087
ENSMUSG00000029027	Dffb	DNA fragmentation factor, beta subunit [Source:MGI Symbol;Acc:MGI:1196287]	2.93e-07	2.522e-06	-1.857
ENSMUSG00000031534	Smim19	small integral membrane protein 19 [Source:MGI Symbol;Acc:MGI:2142501]	2.943e-07	2.532e-06	-1.341
ENSMUSG00000038042	Ptpdc1	protein tyrosine phosphatase domain containing 1 [Source:MGI Symbol;Acc:MGI:2145430]	2.948e-07	2.535e-06	-1.911
ENSMUSG00000052125	F730043M19Rik	RIKEN cDNA F730043M19 gene [Source:MGI Symbol;Acc:MGI:2443237]	2.952e-07	2.537e-06	3.228
ENSMUSG00000052949	Rnf157	ring finger protein 157 [Source:MGI Symbol;Acc:MGI:2442484]	2.964e-07	2.546e-06	1.341
ENSMUSG00000069917	Hba-a2	hemoglobin alpha, adult chain 2 [Source:MGI Symbol;Acc:MGI:96016]	2.987e-07	2.564e-06	-11.48
ENSMUSG00000034387	Ssu2	ssu-2 homolog (C. elegans) [Source:MGI Symbol;Acc:MGI:2443733]	3.01e-07	2.583e-06	-7.972
ENSMUSG00000028134	Ptbp2	polypyrimidine tract binding protein 2 [Source:MGI Symbol;Acc:MGI:1860489]	3.021e-07	2.591e-06	-1.303
ENSMUSG00000039813	Tbc1d2	TBC1 domain family, member 2 [Source:MGI Symbol;Acc:MGI:2652885]	3.085e-07	2.644e-06	2.277
ENSMUSG00000043833	2900005J15Rik	RIKEN cDNA 2900005J15 gene [Source:MGI Symbol;Acc:MGI:1914511]	3.092e-07	2.647e-06	-2.468
ENSMUSG00000053318	Slamf8	SLAM family member 8 [Source:MGI Symbol;Acc:MGI:1921998]	3.1e-07	2.653e-06	4.718
ENSMUSG00000027959	Sass6	SAS-6 centriolar assembly protein [Source:MGI Symbol;Acc:MGI:1920026]	3.151e-07	2.695e-06	1.793
ENSMUSG00000085396	Firre	functional intergenic repeating RNA element [Source:MGI Symbol;Acc:MGI:2147989]	3.161e-07	2.702e-06	-1.378
ENSMUSG00000023186	Vwa5a	von Willebrand factor A domain containing 5A [Source:MGI Symbol;Acc:MGI:1915026]	3.178e-07	2.715e-06	1.316
ENSMUSG00000114018	AC157352.2		3.196e-07	2.729e-06	-8.102
ENSMUSG00000024007	Ppil1	peptidylprolyl isomerase (cyclophilin)-like 1 [Source:MGI Symbol;Acc:MGI:1916066]	3.344e-07	2.853e-06	1.624
ENSMUSG00000073940	Hbb-bt	hemoglobin, beta adult t chain [Source:MGI Symbol;Acc:MGI:5474850]	3.347e-07	2.854e-06	-12.77
ENSMUSG00000036534	Slc38a7	solute carrier family 38, member 7 [Source:MGI Symbol;Acc:MGI:2679005]	3.349e-07	2.854e-06	1.125
ENSMUSG00000085655	Gm15952	predicted gene 15952 [Source:MGI Symbol;Acc:MGI:3802149]	3.353e-07	2.856e-06	-2.51
ENSMUSG00000054702	Ap1s3	adaptor-related protein complex AP-1, sigma 3 [Source:MGI Symbol;Acc:MGI:1891304]	3.37e-07	2.866e-06	7.777
ENSMUSG00000079164	Tlr5	toll-like receptor 5 [Source:MGI Symbol;Acc:MGI:1858171]	3.391e-07	2.882e-06	-2.121
ENSMUSG00000022788	Fgd4	FYVE, RhoGEF and PH domain containing 4 [Source:MGI Symbol;Acc:MGI:2183747]	3.395e-07	2.884e-06	1.731
ENSMUSG00000041769	Ppp2r2d	protein phosphatase 2, regulatory subunit B, delta [Source:MGI Symbol;Acc:MGI:1289252]	3.446e-07	2.926e-06	-1.107
ENSMUSG00000064215	Ifi27	interferon, alpha-inducible protein 27 [Source:MGI Symbol;Acc:MGI:1277180]	3.469e-07	2.943e-06	1.431
ENSMUSG00000038608	Dock10	dedicator of cytokinesis 10 [Source:MGI Symbol;Acc:MGI:2146320]	3.469e-07	2.943e-06	1.453
ENSMUSG00000029671	Wnt16	wingless-type MMTV integration site family, member 16 [Source:MGI Symbol;Acc:MGI:2136018]	3.512e-07	2.976e-06	2.275
ENSMUSG00000087589	D430040D24Rik	RIKEN cDNA D430040D24 gene [Source:MGI Symbol;Acc:MGI:2442526]	3.517e-07	2.978e-06	-2.351
ENSMUSG00000078616	Trim30c	tripartite motif-containing 30C [Source:MGI Symbol;Acc:MGI:4821257]	3.74e-07	3.166e-06	4.424
ENSMUSG00000036473	Tbc1d24	TBC1 domain family, member 24 [Source:MGI Symbol;Acc:MGI:2443456]	3.761e-07	3.182e-06	1.423
ENSMUSG00000034037	Fgd5	FYVE, RhoGEF and PH domain containing 5 [Source:MGI Symbol;Acc:MGI:2443369]	3.856e-07	3.254e-06	-3.366
ENSMUSG00000026896	Ifih1	interferon induced with helicase C domain 1 [Source:MGI Symbol;Acc:MGI:1918836]	3.868e-07	3.262e-06	1.429
ENSMUSG00000070056	Mfhas1	malignant fibrous histiocytoma amplified sequence 1 [Source:MGI Symbol;Acc:MGI:1098644]	3.878e-07	3.269e-06	1.443
ENSMUSG00000036246	Gmip	Gem-interacting protein [Source:MGI Symbol;Acc:MGI:1926066]	4.002e-07	3.367e-06	1.461
ENSMUSG00000027184	Caprin1	cell cycle associated protein 1 [Source:MGI Symbol;Acc:MGI:1858234]	4.013e-07	3.374e-06	1.186
ENSMUSG00000041143	Tmco4	transmembrane and coiled-coil domains 4 [Source:MGI Symbol;Acc:MGI:1924306]	4.089e-07	3.436e-06	-1.297
ENSMUSG00000046605	B3gntl1	UDP-GlcNAc:betaGal beta-1,3-N-acetylglucosaminyltransferase-like 1 [Source:MGI Symbol;Acc:MGI:2441705]	4.128e-07	3.467e-06	-1.505
ENSMUSG00000083161	Gm11427	predicted gene 11427 [Source:MGI Symbol;Acc:MGI:3651774]	4.153e-07	3.487e-06	1.784
ENSMUSG00000009145	Dqx1	DEAQ RNA-dependent ATPase [Source:MGI Symbol;Acc:MGI:2136388]	4.218e-07	3.537e-06	-2.806
ENSMUSG00000020620	Abca8b	ATP-binding cassette, sub-family A (ABC1), member 8b [Source:MGI Symbol;Acc:MGI:1351668]	4.311e-07	3.61e-06	-1.733
ENSMUSG00000016493	Cd46	CD46 antigen, complement regulatory protein [Source:MGI Symbol;Acc:MGI:1203290]	4.311e-07	3.61e-06	-2.032
ENSMUSG00000038550	Ciart	circadian associated repressor of transcription [Source:MGI Symbol;Acc:MGI:2684975]	4.316e-07	3.612e-06	-1.724
ENSMUSG00000016356	Col20a1	collagen, type XX, alpha 1 [Source:MGI Symbol;Acc:MGI:1920618]	4.367e-07	3.653e-06	-2.753
ENSMUSG00000048163	Selplg	selectin, platelet (p-selectin) ligand [Source:MGI Symbol;Acc:MGI:106689]	4.377e-07	3.658e-06	1.773
ENSMUSG00000006517	Mvd	mevalonate (diphospho) decarboxylase [Source:MGI Symbol;Acc:MGI:2179327]	4.437e-07	3.702e-06	2.056
ENSMUSG00000037736	Limch1	LIM and calponin homology domains 1 [Source:MGI Symbol;Acc:MGI:1924819]	4.449e-07	3.71e-06	-5.967
ENSMUSG00000074517	Gm10710	predicted gene 10710 [Source:MGI Symbol;Acc:MGI:3642896]	4.495e-07	3.747e-06	-5.087
ENSMUSG00000085925	Rtl1	retrotransposon-like 1 [Source:MGI Symbol;Acc:MGI:2656842]	4.5e-07	3.749e-06	-6.668
ENSMUSG00000048329	Mfsd6l	major facilitator superfamily domain containing 6-like [Source:MGI Symbol;Acc:MGI:2384904]	4.545e-07	3.783e-06	-4.059
ENSMUSG00000079165	Sap25	sin3 associated polypeptide [Source:MGI Symbol;Acc:MGI:3802945]	4.545e-07	3.783e-06	-2.435
ENSMUSG00000021091	Serpina3n	serine (or cysteine) peptidase inhibitor, clade A, member 3N [Source:MGI Symbol;Acc:MGI:105045]	4.577e-07	3.808e-06	1.095
ENSMUSG00000026288	Inpp5d	inositol polyphosphate-5-phosphatase D [Source:MGI Symbol;Acc:MGI:107357]	4.661e-07	3.873e-06	1.741
ENSMUSG00000045008	9030612E09Rik	RIKEN cDNA 9030612E09 gene [Source:MGI Symbol;Acc:MGI:1921780]	4.678e-07	3.881e-06	-2.938
ENSMUSG00000045281	Gpr20	G protein-coupled receptor 20 [Source:MGI Symbol;Acc:MGI:2441803]	4.745e-07	3.935e-06	-7.9
ENSMUSG00000021583	Erap1	endoplasmic reticulum aminopeptidase 1 [Source:MGI Symbol;Acc:MGI:1933403]	4.777e-07	3.96e-06	1.409
ENSMUSG00000097378	B230208H11Rik	RIKEN cDNA B230208H11 gene [Source:MGI Symbol;Acc:MGI:2443719]	4.787e-07	3.966e-06	-5.019
ENSMUSG00000026309	Ilkap	integrin-linked kinase-associated serine/threonine phosphatase 2C [Source:MGI Symbol;Acc:MGI:1914694]	4.813e-07	3.985e-06	-1.237
ENSMUSG00000030104	Edem1	ER degradation enhancer, mannosidase alpha-like 1 [Source:MGI Symbol;Acc:MGI:2180139]	4.828e-07	3.996e-06	1.138
ENSMUSG00000054136	Adm2	adrenomedullin 2 [Source:MGI Symbol;Acc:MGI:2675256]	4.845e-07	4.007e-06	7.784
ENSMUSG00000003873	Bax	BCL2-associated X protein [Source:MGI Symbol;Acc:MGI:99702]	4.847e-07	4.007e-06	1.567
ENSMUSG00000112627	AC123720.1		4.922e-07	4.065e-06	3.053
ENSMUSG00000030806	Stx1b	syntaxin 1B [Source:MGI Symbol;Acc:MGI:1930705]	4.949e-07	4.085e-06	-2.169
ENSMUSG00000040690	Col16a1	collagen, type XVI, alpha 1 [Source:MGI Symbol;Acc:MGI:1095396]	4.987e-07	4.115e-06	-1.494
ENSMUSG00000026450	Chit1	chitinase 1 (chitotriosidase) [Source:MGI Symbol;Acc:MGI:1919134]	5.097e-07	4.201e-06	-5.586
ENSMUSG00000056737	Capg	capping protein (actin filament), gelsolin-like [Source:MGI Symbol;Acc:MGI:1098259]	5.143e-07	4.235e-06	1.148
ENSMUSG00000048965	Mrgpre	MAS-related GPR, member E [Source:MGI Symbol;Acc:MGI:2441884]	5.163e-07	4.249e-06	1.807
ENSMUSG00000022323	Rida	reactive intermediate imine deaminase A homolog [Source:MGI Symbol;Acc:MGI:1095401]	5.184e-07	4.265e-06	2.208
ENSMUSG00000057967	Fgf18	fibroblast growth factor 18 [Source:MGI Symbol;Acc:MGI:1277980]	5.201e-07	4.276e-06	-1.496
ENSMUSG00000026335	Pam	peptidylglycine alpha-amidating monooxygenase [Source:MGI Symbol;Acc:MGI:97475]	5.288e-07	4.346e-06	-1.094
ENSMUSG00000042115	Klhdc8a	kelch domain containing 8A [Source:MGI Symbol;Acc:MGI:2442630]	5.418e-07	4.45e-06	-1.884
ENSMUSG00000074743	Thbd	thrombomodulin [Source:MGI Symbol;Acc:MGI:98736]	5.458e-07	4.479e-06	-2.273
ENSMUSG00000018648	Dusp14	dual specificity phosphatase 14 [Source:MGI Symbol;Acc:MGI:1927168]	5.458e-07	4.479e-06	-1.646
ENSMUSG00000029206	Nsun7	NOL1/NOP2/Sun domain family, member 7 [Source:MGI Symbol;Acc:MGI:1918168]	5.476e-07	4.491e-06	7.71
ENSMUSG00000025505	Tmem80	transmembrane protein 80 [Source:MGI Symbol;Acc:MGI:1918698]	5.68e-07	4.654e-06	1.589
ENSMUSG00000026840	Lamc3	laminin gamma 3 [Source:MGI Symbol;Acc:MGI:1344394]	5.688e-07	4.658e-06	-4.862
ENSMUSG00000013846	St3gal1	ST3 beta-galactoside alpha-2,3-sialyltransferase 1 [Source:MGI Symbol;Acc:MGI:98304]	5.755e-07	4.707e-06	1.184
ENSMUSG00000032101	Ddx25	DEAD (Asp-Glu-Ala-Asp) box polypeptide 25 [Source:MGI Symbol;Acc:MGI:1353582]	5.757e-07	4.707e-06	7.701
ENSMUSG00000060962	Dmkn	dermokine [Source:MGI Symbol;Acc:MGI:1920962]	6.014e-07	4.908e-06	-2.677
ENSMUSG00000024818	Slc25a45	solute carrier family 25, member 45 [Source:MGI Symbol;Acc:MGI:2147731]	6.025e-07	4.914e-06	1.74
ENSMUSG00000051378	Kif18b	kinesin family member 18B [Source:MGI Symbol;Acc:MGI:2446979]	6.068e-07	4.947e-06	7.242
ENSMUSG00000033597	Caskin1	CASK interacting protein 1 [Source:MGI Symbol;Acc:MGI:2442952]	6.091e-07	4.96e-06	-2.411
ENSMUSG00000109967	Gm45883	predicted gene 45883 [Source:MGI Symbol;Acc:MGI:5804998]	6.093e-07	4.96e-06	1.812
ENSMUSG00000026980	Ly75	lymphocyte antigen 75 [Source:MGI Symbol;Acc:MGI:106662]	6.098e-07	4.962e-06	7.841
ENSMUSG00000020472	Zkscan17	zinc finger with KRAB and SCAN domains 17 [Source:MGI Symbol;Acc:MGI:2679270]	6.2e-07	5.04e-06	-1.022
ENSMUSG00000038227	Hoxa9	homeobox A9 [Source:MGI Symbol;Acc:MGI:96180]	6.21e-07	5.045e-06	-1.417
ENSMUSG00000090210	Itga10	integrin, alpha 10 [Source:MGI Symbol;Acc:MGI:2153482]	6.274e-07	5.094e-06	-1.699
ENSMUSG00000050447	Lypd6	LY6/PLAUR domain containing 6 [Source:MGI Symbol;Acc:MGI:2443848]	6.412e-07	5.199e-06	-2.459
ENSMUSG00000046447	Camk2n1	calcium/calmodulin-dependent protein kinase II inhibitor 1 [Source:MGI Symbol;Acc:MGI:1913509]	6.44e-07	5.219e-06	-2.035
ENSMUSG00000066363	Serpina3f	serine (or cysteine) peptidase inhibitor, clade A, member 3F [Source:MGI Symbol;Acc:MGI:2182838]	6.485e-07	5.253e-06	7.691
ENSMUSG00000030045	Mrpl19	mitochondrial ribosomal protein L19 [Source:MGI Symbol;Acc:MGI:1926274]	6.516e-07	5.275e-06	1.165
ENSMUSG00000022054	Nefm	neurofilament, medium polypeptide [Source:MGI Symbol;Acc:MGI:97314]	6.56e-07	5.308e-06	-7.545
ENSMUSG00000047804	Akap10	A kinase (PRKA) anchor protein 10 [Source:MGI Symbol;Acc:MGI:1890218]	6.618e-07	5.352e-06	1.35
ENSMUSG00000001656	Hoxc11	homeobox C11 [Source:MGI Symbol;Acc:MGI:96193]	6.773e-07	5.473e-06	-1.423
ENSMUSG00000037995	Igsf9	immunoglobulin superfamily, member 9 [Source:MGI Symbol;Acc:MGI:2135283]	6.774e-07	5.473e-06	-3.065
ENSMUSG00000021375	Kif13a	kinesin family member 13A [Source:MGI Symbol;Acc:MGI:1098264]	6.823e-07	5.505e-06	-1.205
ENSMUSG00000011589	Fsd1	fibronectin type 3 and SPRY domain-containing protein [Source:MGI Symbol;Acc:MGI:1934858]	6.848e-07	5.522e-06	7.646
ENSMUSG00000000753	Serpinf1	serine (or cysteine) peptidase inhibitor, clade F, member 1 [Source:MGI Symbol;Acc:MGI:108080]	6.88e-07	5.545e-06	-1.381
ENSMUSG00000028524	Sgip1	SH3-domain GRB2-like (endophilin) interacting protein 1 [Source:MGI Symbol;Acc:MGI:1920344]	6.883e-07	5.545e-06	-1.815
ENSMUSG00000037366	Pafah2	platelet-activating factor acetylhydrolase 2 [Source:MGI Symbol;Acc:MGI:2140321]	6.902e-07	5.558e-06	1.213
ENSMUSG00000027459	Fam110a	family with sequence similarity 110, member A [Source:MGI Symbol;Acc:MGI:1921097]	6.911e-07	5.562e-06	1.698
ENSMUSG00000102692	Dchs2	dachsous 2 (Drosophila) [Source:MGI Symbol;Acc:MGI:2685263]	6.972e-07	5.606e-06	-2.249
ENSMUSG00000022216	Psme1	proteasome (prosome, macropain) activator subunit 1 (PA28 alpha) [Source:MGI Symbol;Acc:MGI:1096367]	7.074e-07	5.685e-06	1.051
ENSMUSG00000032028	Nxpe2	neurexophilin and PC-esterase domain family, member 2 [Source:MGI Symbol;Acc:MGI:1925502]	7.286e-07	5.852e-06	-5.311
ENSMUSG00000035351	Nup37	nucleoporin 37 [Source:MGI Symbol;Acc:MGI:1919964]	7.393e-07	5.935e-06	1.497
ENSMUSG00000029068	Ccnl2	cyclin L2 [Source:MGI Symbol;Acc:MGI:1927119]	7.456e-07	5.983e-06	-1.367
ENSMUSG00000047419	Cmya5	cardiomyopathy associated 5 [Source:MGI Symbol;Acc:MGI:1923719]	7.515e-07	6.024e-06	-1.691
ENSMUSG00000006764	Tph2	tryptophan hydroxylase 2 [Source:MGI Symbol;Acc:MGI:2651811]	7.612e-07	6.099e-06	8.058
ENSMUSG00000085151	1110018N20Rik	RIKEN cDNA 1110018N20 gene [Source:MGI Symbol;Acc:MGI:1915753]	7.933e-07	6.35e-06	-4.685
ENSMUSG00000046997	Spsb4	splA/ryanodine receptor domain and SOCS box containing 4 [Source:MGI Symbol;Acc:MGI:2183445]	7.965e-07	6.373e-06	-2.789
ENSMUSG00000030654	Arl6ip1	ADP-ribosylation factor-like 6 interacting protein 1 [Source:MGI Symbol;Acc:MGI:1858943]	8.007e-07	6.4e-06	1.211
ENSMUSG00000029622	Arpc1b	actin related protein 2/3 complex, subunit 1B [Source:MGI Symbol;Acc:MGI:1343142]	8.095e-07	6.467e-06	1.174
ENSMUSG00000037465	Klf10	Kruppel-like factor 10 [Source:MGI Symbol;Acc:MGI:1101353]	8.175e-07	6.528e-06	-1.65
ENSMUSG00000044689	Gm13749	predicted gene 13749 [Source:MGI Symbol;Acc:MGI:3649721]	8.202e-07	6.547e-06	-7.29
ENSMUSG00000032285	Dnaja4	DnaJ heat shock protein family (Hsp40) member A4 [Source:MGI Symbol;Acc:MGI:1927638]	8.275e-07	6.601e-06	-1.251
ENSMUSG00000043091	Tuba1c	tubulin, alpha 1C [Source:MGI Symbol;Acc:MGI:1095409]	8.314e-07	6.628e-06	1.778
ENSMUSG00000027895	Kcnc4	potassium voltage gated channel, Shaw-related subfamily, member 4 [Source:MGI Symbol;Acc:MGI:96670]	8.316e-07	6.628e-06	-7.977
ENSMUSG00000004748	Mtfp1	mitochondrial fission process 1 [Source:MGI Symbol;Acc:MGI:1916686]	8.339e-07	6.643e-06	3.086
ENSMUSG00000063354	Slc39a4	solute carrier family 39 (zinc transporter), member 4 [Source:MGI Symbol;Acc:MGI:1919277]	8.35e-07	6.648e-06	6.254
ENSMUSG00000055323	Gm9967	predicted gene 9967 [Source:MGI Symbol;Acc:MGI:3704300]	8.436e-07	6.714e-06	-6.013
ENSMUSG00000040189	Ccdc114	coiled-coil domain containing 114 [Source:MGI Symbol;Acc:MGI:2446120]	8.472e-07	6.739e-06	-2
ENSMUSG00000029650	Slc46a3	solute carrier family 46, member 3 [Source:MGI Symbol;Acc:MGI:1918956]	8.482e-07	6.743e-06	1.894
ENSMUSG00000028152	Tspan5	tetraspanin 5 [Source:MGI Symbol;Acc:MGI:1928096]	8.505e-07	6.755e-06	-1.012
ENSMUSG00000030768	Disp1	dispatched RND transporter family member 1 [Source:MGI Symbol;Acc:MGI:1916147]	8.534e-07	6.775e-06	-1.496
ENSMUSG00000050592	Fam78a	family with sequence similarity 78, member A [Source:MGI Symbol;Acc:MGI:2443569]	8.66e-07	6.869e-06	2.192
ENSMUSG00000020152	Actr2	ARP2 actin-related protein 2 [Source:MGI Symbol;Acc:MGI:1913963]	8.674e-07	6.876e-06	1.253
ENSMUSG00000030967	Zranb1	zinc finger, RAN-binding domain containing 1 [Source:MGI Symbol;Acc:MGI:106441]	8.725e-07	6.913e-06	-1.262
ENSMUSG00000021701	Plk2	polo-like kinase 2 [Source:MGI Symbol;Acc:MGI:1099790]	8.736e-07	6.918e-06	1.787
ENSMUSG00000054676	1600014C10Rik	RIKEN cDNA 1600014C10 gene [Source:MGI Symbol;Acc:MGI:1919494]	8.781e-07	6.944e-06	1.486
ENSMUSG00000028420	Tmem38b	transmembrane protein 38B [Source:MGI Symbol;Acc:MGI:1098718]	8.993e-07	7.105e-06	1.5
ENSMUSG00000046032	Snx12	sorting nexin 12 [Source:MGI Symbol;Acc:MGI:1919331]	9.037e-07	7.131e-06	1.115
ENSMUSG00000032344	Mb21d1	Mab-21 domain containing 1 [Source:MGI Symbol;Acc:MGI:2442261]	9.039e-07	7.131e-06	1.826
ENSMUSG00000040007	Bahd1	bromo adjacent homology domain containing 1 [Source:MGI Symbol;Acc:MGI:2139371]	9.06e-07	7.144e-06	1.256
ENSMUSG00000021281	Tnfaip2	tumor necrosis factor, alpha-induced protein 2 [Source:MGI Symbol;Acc:MGI:104960]	9.114e-07	7.183e-06	1.534
ENSMUSG00000029465	Arpc3	actin related protein 2/3 complex, subunit 3 [Source:MGI Symbol;Acc:MGI:1928375]	9.179e-07	7.231e-06	1.16
ENSMUSG00000066677	Ifi208	interferon activated gene 208 [Source:MGI Symbol;Acc:MGI:2442822]	9.214e-07	7.253e-06	3.31
ENSMUSG00000070372	Capza1	capping protein (actin filament) muscle Z-line, alpha 1 [Source:MGI Symbol;Acc:MGI:106227]	9.316e-07	7.329e-06	1.177
ENSMUSG00000019935	Slc17a8	solute carrier family 17 (sodium-dependent inorganic phosphate cotransporter), member 8 [Source:MGI Symbol;Acc:MGI:3039629]	9.367e-07	7.365e-06	5.963
ENSMUSG00000085271	E130006D01Rik	RIKEN cDNA E130006D01 gene [Source:MGI Symbol;Acc:MGI:2685527]	9.601e-07	7.538e-06	-7.782
ENSMUSG00000020682	Mmp28	matrix metallopeptidase 28 (epilysin) [Source:MGI Symbol;Acc:MGI:2153062]	9.741e-07	7.644e-06	-1.776
ENSMUSG00000020085	Aifm2	apoptosis-inducing factor, mitochondrion-associated 2 [Source:MGI Symbol;Acc:MGI:1918611]	9.781e-07	7.672e-06	-1.177
ENSMUSG00000015467	Egfl8	EGF-like domain 8 [Source:MGI Symbol;Acc:MGI:1932094]	9.808e-07	7.69e-06	-3.51
ENSMUSG00000061654	Spry3	sprouty homolog 3 (Drosophila) [Source:MGI Symbol;Acc:MGI:1345188]	9.959e-07	7.804e-06	6.459
ENSMUSG00000032193	Ldlr	low density lipoprotein receptor [Source:MGI Symbol;Acc:MGI:96765]	1.002e-06	7.845e-06	1.591
ENSMUSG00000038331	Satb2	special AT-rich sequence binding protein 2 [Source:MGI Symbol;Acc:MGI:2679336]	1.013e-06	7.923e-06	2.333
ENSMUSG00000027951	Adar	adenosine deaminase, RNA-specific [Source:MGI Symbol;Acc:MGI:1889575]	1.017e-06	7.944e-06	1.298
ENSMUSG00000024299	Adamts10	a disintegrin-like and metallopeptidase (reprolysin type) with thrombospondin type 1 motif, 10 [Source:MGI Symbol;Acc:MGI:2449112]	1.028e-06	8.016e-06	-1.58
ENSMUSG00000035407	Kank4	KN motif and ankyrin repeat domains 4 [Source:MGI Symbol;Acc:MGI:3043381]	1.032e-06	8.045e-06	-6.403
ENSMUSG00000032652	Crebl2	cAMP responsive element binding protein-like 2 [Source:MGI Symbol;Acc:MGI:1889385]	1.045e-06	8.134e-06	-1.411
ENSMUSG00000039682	Lap3	leucine aminopeptidase 3 [Source:MGI Symbol;Acc:MGI:1914238]	1.076e-06	8.374e-06	1.103
ENSMUSG00000027584	Oprl1	opioid receptor-like 1 [Source:MGI Symbol;Acc:MGI:97440]	1.077e-06	8.378e-06	-3.805
ENSMUSG00000036304	Zdhhc23	zinc finger, DHHC domain containing 23 [Source:MGI Symbol;Acc:MGI:2685625]	1.08e-06	8.395e-06	-3.085
ENSMUSG00000061758	Akr1b10	aldo-keto reductase family 1, member B10 (aldose reductase) [Source:MGI Symbol;Acc:MGI:1915111]	1.099e-06	8.538e-06	1.269
ENSMUSG00000042828	Trim72	tripartite motif-containing 72 [Source:MGI Symbol;Acc:MGI:3612190]	1.1e-06	8.542e-06	-5.094
ENSMUSG00000010311	Optc	opticin [Source:MGI Symbol;Acc:MGI:2151113]	1.116e-06	8.657e-06	-3.218
ENSMUSG00000071103	1700029J07Rik	RIKEN cDNA 1700029J07 gene [Source:MGI Symbol;Acc:MGI:1916729]	1.145e-06	8.871e-06	-2.051
ENSMUSG00000085596	Gm11476	predicted gene 11476 [Source:MGI Symbol;Acc:MGI:3705135]	1.185e-06	9.169e-06	-2.243
ENSMUSG00000070392	Gm20634	predicted gene 20634 [Source:MGI Symbol;Acc:MGI:5313081]	1.203e-06	9.309e-06	2.263
ENSMUSG00000089736	Tgfbr3l	transforming growth factor, beta receptor III-like [Source:MGI Symbol;Acc:MGI:3833469]	1.208e-06	9.344e-06	-2.616
ENSMUSG00000026605	Cenpf	centromere protein F [Source:MGI Symbol;Acc:MGI:1313302]	1.221e-06	9.432e-06	5.374
ENSMUSG00000024640	Psat1	phosphoserine aminotransferase 1 [Source:MGI Symbol;Acc:MGI:2183441]	1.229e-06	9.491e-06	2.244
ENSMUSG00000052632	Asap2	ArfGAP with SH3 domain, ankyrin repeat and PH domain 2 [Source:MGI Symbol;Acc:MGI:2685438]	1.231e-06	9.499e-06	-1.503
ENSMUSG00000042333	Tnfrsf14	tumor necrosis factor receptor superfamily, member 14 (herpesvirus entry mediator) [Source:MGI Symbol;Acc:MGI:2675303]	1.248e-06	9.625e-06	2.532
ENSMUSG00000026748	Plxdc2	plexin domain containing 2 [Source:MGI Symbol;Acc:MGI:1914698]	1.254e-06	9.663e-06	-1.261
ENSMUSG00000020614	Fam20a	family with sequence similarity 20, member A [Source:MGI Symbol;Acc:MGI:2388266]	1.27e-06	9.777e-06	-1.549
ENSMUSG00000104960	Snhg8	small nucleolar RNA host gene 8 [Source:MGI Symbol;Acc:MGI:1917145]	1.286e-06	9.892e-06	-1.591
ENSMUSG00000036381	P2ry14	purinergic receptor P2Y, G-protein coupled, 14 [Source:MGI Symbol;Acc:MGI:2155705]	1.287e-06	9.895e-06	3.15
ENSMUSG00000033379	Atp6v0b	ATPase, H+ transporting, lysosomal V0 subunit B [Source:MGI Symbol;Acc:MGI:1890510]	1.288e-06	9.899e-06	1.281
ENSMUSG00000053219	Raet1e	retinoic acid early transcript 1E [Source:MGI Symbol;Acc:MGI:2675273]	1.311e-06	1.006e-05	4.156
ENSMUSG00000057054	Inca1	inhibitor of CDK, cyclin A1 interacting protein 1 [Source:MGI Symbol;Acc:MGI:2144284]	1.316e-06	1.009e-05	-2.808
ENSMUSG00000026480	Ncf2	neutrophil cytosolic factor 2 [Source:MGI Symbol;Acc:MGI:97284]	1.324e-06	1.015e-05	1.31
ENSMUSG00000029833	Trim24	tripartite motif-containing 24 [Source:MGI Symbol;Acc:MGI:109275]	1.331e-06	1.02e-05	-1.174
ENSMUSG00000105987	AI506816	expressed sequence AI506816 [Source:MGI Symbol;Acc:MGI:2140929]	1.334e-06	1.022e-05	1.347
ENSMUSG00000009876	Cox4i2	cytochrome c oxidase subunit IV isoform 2 [Source:MGI Symbol;Acc:MGI:2135755]	1.349e-06	1.032e-05	-3.003
ENSMUSG00000036298	Slc2a13	solute carrier family 2 (facilitated glucose transporter), member 13 [Source:MGI Symbol;Acc:MGI:2146030]	1.363e-06	1.042e-05	-1.756
ENSMUSG00000090248	Gm14027	predicted gene 14027 [Source:MGI Symbol;Acc:MGI:3757578]	1.38e-06	1.055e-05	-2.355
ENSMUSG00000026085	Lyg1	lysozyme G-like 1 [Source:MGI Symbol;Acc:MGI:1916791]	1.385e-06	1.059e-05	-7.851
ENSMUSG00000028076	Cd1d1	CD1d1 antigen [Source:MGI Symbol;Acc:MGI:107674]	1.387e-06	1.059e-05	1.918
ENSMUSG00000081137	BC022960	cDNA sequence BC022960 [Source:MGI Symbol;Acc:MGI:2670977]	1.392e-06	1.062e-05	-2.332
ENSMUSG00000027447	Cst3	cystatin C [Source:MGI Symbol;Acc:MGI:102519]	1.393e-06	1.063e-05	-1.325
ENSMUSG00000037217	Syn1	synapsin I [Source:MGI Symbol;Acc:MGI:98460]	1.406e-06	1.072e-05	2.69
ENSMUSG00000041046	Ramp3	receptor (calcitonin) activity modifying protein 3 [Source:MGI Symbol;Acc:MGI:1860292]	1.411e-06	1.075e-05	-5.018
ENSMUSG00000039678	Tbc1d13	TBC1 domain family, member 13 [Source:MGI Symbol;Acc:MGI:2385326]	1.431e-06	1.09e-05	1.134
ENSMUSG00000033857	Engase	endo-beta-N-acetylglucosaminidase [Source:MGI Symbol;Acc:MGI:2443788]	1.436e-06	1.093e-05	-1.855
ENSMUSG00000104000	Gm38335	predicted gene, 38335 [Source:MGI Symbol;Acc:MGI:5611563]	1.458e-06	1.109e-05	7.528
ENSMUSG00000019883	Echdc1	enoyl Coenzyme A hydratase domain containing 1 [Source:MGI Symbol;Acc:MGI:1277169]	1.464e-06	1.112e-05	1.762
ENSMUSG00000022847	Thpo	thrombopoietin [Source:MGI Symbol;Acc:MGI:101875]	1.482e-06	1.124e-05	-3.168
ENSMUSG00000060860	Ube2s	ubiquitin-conjugating enzyme E2S [Source:MGI Symbol;Acc:MGI:1925141]	1.494e-06	1.133e-05	1.218
ENSMUSG00000015980	Lrrc27	leucine rich repeat containing 27 [Source:MGI Symbol;Acc:MGI:1923862]	1.5e-06	1.137e-05	1.622
ENSMUSG00000031165	Was	Wiskott-Aldrich syndrome [Source:MGI Symbol;Acc:MGI:105059]	1.506e-06	1.141e-05	1.588
ENSMUSG00000053469	Tg	thyroglobulin [Source:MGI Symbol;Acc:MGI:98733]	1.513e-06	1.145e-05	-5.469
ENSMUSG00000035314	Gdpd5	glycerophosphodiester phosphodiesterase domain containing 5 [Source:MGI Symbol;Acc:MGI:2686926]	1.52e-06	1.15e-05	-1.538
ENSMUSG00000024190	Dusp1	dual specificity phosphatase 1 [Source:MGI Symbol;Acc:MGI:105120]	1.525e-06	1.153e-05	-1.211
ENSMUSG00000056234	Ncoa4	nuclear receptor coactivator 4 [Source:MGI Symbol;Acc:MGI:1350932]	1.533e-06	1.158e-05	1.225
ENSMUSG00000001138	Cnnm3	cyclin M3 [Source:MGI Symbol;Acc:MGI:2151055]	1.539e-06	1.162e-05	-1.068
ENSMUSG00000085006	BC021767	cDNA sequence BC021767 [Source:MGI Symbol;Acc:MGI:3615512]	1.545e-06	1.166e-05	7.517
ENSMUSG00000040554	Aipl1	aryl hydrocarbon receptor-interacting protein-like 1 [Source:MGI Symbol;Acc:MGI:2148800]	1.548e-06	1.167e-05	-4.634
ENSMUSG00000030545	Pex11a	peroxisomal biogenesis factor 11 alpha [Source:MGI Symbol;Acc:MGI:1338788]	1.558e-06	1.174e-05	1.781
ENSMUSG00000022571	Pycrl	pyrroline-5-carboxylate reductase-like [Source:MGI Symbol;Acc:MGI:1913444]	1.562e-06	1.177e-05	1.538
ENSMUSG00000015133	Lrrk1	leucine-rich repeat kinase 1 [Source:MGI Symbol;Acc:MGI:2142227]	1.572e-06	1.184e-05	-1.295
ENSMUSG00000027962	Vcam1	vascular cell adhesion molecule 1 [Source:MGI Symbol;Acc:MGI:98926]	1.586e-06	1.192e-05	1.502
ENSMUSG00000022044	Stmn4	stathmin-like 4 [Source:MGI Symbol;Acc:MGI:1931224]	1.586e-06	1.192e-05	-4.183
ENSMUSG00000032481	Smarcc1	SWI/SNF related, matrix associated, actin dependent regulator of chromatin, subfamily c, member 1 [Source:MGI Symbol;Acc:MGI:1203524]	1.597e-06	1.199e-05	1.306
ENSMUSG00000043259	Fam13c	family with sequence similarity 13, member C [Source:MGI Symbol;Acc:MGI:1918971]	1.6e-06	1.201e-05	1.342
ENSMUSG00000062619	2310039H08Rik	RIKEN cDNA 2310039H08 gene [Source:MGI Symbol;Acc:MGI:1914351]	1.616e-06	1.213e-05	-1.996
ENSMUSG00000035183	Slc24a5	solute carrier family 24, member 5 [Source:MGI Symbol;Acc:MGI:2677271]	1.629e-06	1.222e-05	7.671
ENSMUSG00000103041	Gm37305	predicted gene, 37305 [Source:MGI Symbol;Acc:MGI:5610533]	1.632e-06	1.223e-05	-1.416
ENSMUSG00000026563	Tada1	transcriptional adaptor 1 [Source:MGI Symbol;Acc:MGI:1196415]	1.633e-06	1.223e-05	1.15
ENSMUSG00000075569	Rsph10b	radial spoke head 10 homolog B (Chlamydomonas) [Source:MGI Symbol;Acc:MGI:1922386]	1.641e-06	1.228e-05	-2.353
ENSMUSG00000027612	Mmp24	matrix metallopeptidase 24 [Source:MGI Symbol;Acc:MGI:1341867]	1.679e-06	1.256e-05	-7.847
ENSMUSG00000022945	Chaf1b	chromatin assembly factor 1, subunit B (p60) [Source:MGI Symbol;Acc:MGI:1314881]	1.686e-06	1.259e-05	1.606
ENSMUSG00000004187	Kifc2	kinesin family member C2 [Source:MGI Symbol;Acc:MGI:109187]	1.691e-06	1.263e-05	-1.453
ENSMUSG00000063430	Wscd2	WSC domain containing 2 [Source:MGI Symbol;Acc:MGI:2445030]	1.712e-06	1.277e-05	-3.929
ENSMUSG00000030849	Fgfr2	fibroblast growth factor receptor 2 [Source:MGI Symbol;Acc:MGI:95523]	1.721e-06	1.283e-05	1.622
ENSMUSG00000000791	Il12rb1	interleukin 12 receptor, beta 1 [Source:MGI Symbol;Acc:MGI:104579]	1.745e-06	1.301e-05	4.807
ENSMUSG00000039958	Etfbkmt	electron transfer flavoprotein beta subunit lysine methyltransferase [Source:MGI Symbol;Acc:MGI:2443575]	1.761e-06	1.312e-05	-1.444
ENSMUSG00000032452	Clstn2	calsyntenin 2 [Source:MGI Symbol;Acc:MGI:1929897]	1.765e-06	1.315e-05	2.504
ENSMUSG00000043664	Tmem221	transmembrane protein 221 [Source:MGI Symbol;Acc:MGI:3525074]	1.77e-06	1.318e-05	4.154
ENSMUSG00000109032	Gm7972	predicted gene 7972 [Source:MGI Symbol;Acc:MGI:3647337]	1.775e-06	1.321e-05	-3.195
ENSMUSG00000028545	Bend5	BEN domain containing 5 [Source:MGI Symbol;Acc:MGI:1914871]	1.781e-06	1.324e-05	-2.445
ENSMUSG00000025196	Cpn1	carboxypeptidase N, polypeptide 1 [Source:MGI Symbol;Acc:MGI:2135874]	1.782e-06	1.325e-05	-7.436
ENSMUSG00000109341	Gm44556	predicted gene 44556 [Source:MGI Symbol;Acc:MGI:5753132]	1.798e-06	1.335e-05	7.643
ENSMUSG00000074115	Saa1	serum amyloid A 1 [Source:MGI Symbol;Acc:MGI:98221]	1.815e-06	1.347e-05	2.775
ENSMUSG00000026196	Bard1	BRCA1 associated RING domain 1 [Source:MGI Symbol;Acc:MGI:1328361]	1.817e-06	1.348e-05	2.927
ENSMUSG00000089942	Pira2	paired-Ig-like receptor A2 [Source:MGI Symbol;Acc:MGI:1195970]	1.85e-06	1.372e-05	2.242
ENSMUSG00000055660	Mettl4	methyltransferase like 4 [Source:MGI Symbol;Acc:MGI:1924031]	1.853e-06	1.374e-05	1.706
ENSMUSG00000086448	9330162012Rik	cDNA RIKEN 9330162012 gene [Source:MGI Symbol;Acc:MGI:3604449]	1.856e-06	1.374e-05	-4.135
ENSMUSG00000035284	Vps13c	vacuolar protein sorting 13C [Source:MGI Symbol;Acc:MGI:2444207]	1.863e-06	1.38e-05	1.84
ENSMUSG00000020077	Srgn	serglycin [Source:MGI Symbol;Acc:MGI:97756]	1.883e-06	1.394e-05	1.369
ENSMUSG00000024042	Sik1	salt inducible kinase 1 [Source:MGI Symbol;Acc:MGI:104754]	1.89e-06	1.398e-05	-1.964
ENSMUSG00000001227	Sema6b	sema domain, transmembrane domain (TM), and cytoplasmic domain, (semaphorin) 6B [Source:MGI Symbol;Acc:MGI:1202889]	1.892e-06	1.399e-05	2.919
ENSMUSG00000023030	Slc11a2	solute carrier family 11 (proton-coupled divalent metal ion transporters), member 2 [Source:MGI Symbol;Acc:MGI:1345279]	1.893e-06	1.399e-05	1.268
ENSMUSG00000087064	Sap30bpos	SAP30 binding protein, opposite strand [Source:MGI Symbol;Acc:MGI:3650575]	1.91e-06	1.411e-05	-5.667
ENSMUSG00000027281	Slx4ip	SLX4 interacting protein [Source:MGI Symbol;Acc:MGI:1921493]	1.947e-06	1.437e-05	1.597
ENSMUSG00000021485	Mxd3	Max dimerization protein 3 [Source:MGI Symbol;Acc:MGI:104987]	1.966e-06	1.45e-05	3.083
ENSMUSG00000048988	Elfn1	leucine rich repeat and fibronectin type III, extracellular 1 [Source:MGI Symbol;Acc:MGI:2442479]	2.003e-06	1.476e-05	6.293
ENSMUSG00000030587	2200002D01Rik	RIKEN cDNA 2200002D01 gene [Source:MGI Symbol;Acc:MGI:1919525]	2.004e-06	1.476e-05	-2.598
ENSMUSG00000109036	2210406H18Rik	RIKEN cDNA 2210406H18 gene [Source:MGI Symbol;Acc:MGI:1917383]	2.004e-06	1.476e-05	2.794
ENSMUSG00000025332	Kdm5c	lysine (K)-specific demethylase 5C [Source:MGI Symbol;Acc:MGI:99781]	2.014e-06	1.482e-05	1.225
ENSMUSG00000048109	Rbm15	RNA binding motif protein 15 [Source:MGI Symbol;Acc:MGI:2443205]	2.022e-06	1.487e-05	1.341
ENSMUSG00000026224	4933407L21Rik	RIKEN cDNA 4933407L21 gene [Source:MGI Symbol;Acc:MGI:1918391]	2.051e-06	1.507e-05	-6.333
ENSMUSG00000046727	Cystm1	cysteine-rich transmembrane module containing 1 [Source:MGI Symbol;Acc:MGI:1913310]	2.052e-06	1.507e-05	-1.728
ENSMUSG00000025488	Cox8b	cytochrome c oxidase subunit VIIIb [Source:MGI Symbol;Acc:MGI:105958]	2.064e-06	1.515e-05	-3.557
ENSMUSG00000032855	Pkd1	polycystic kidney disease 1 homolog [Source:MGI Symbol;Acc:MGI:97603]	2.099e-06	1.54e-05	-1.549
ENSMUSG00000078606	Gm4070	predicted gene 4070 [Source:MGI Symbol;Acc:MGI:3782245]	2.111e-06	1.548e-05	4.487
ENSMUSG00000071076	Jund	jun D proto-oncogene [Source:MGI Symbol;Acc:MGI:96648]	2.132e-06	1.562e-05	-1.836
ENSMUSG00000032462	Pik3cb	phosphatidylinositol 3-kinase, catalytic, beta polypeptide [Source:MGI Symbol;Acc:MGI:1922019]	2.146e-06	1.572e-05	1.482
ENSMUSG00000020326	Ccng1	cyclin G1 [Source:MGI Symbol;Acc:MGI:102890]	2.185e-06	1.599e-05	1.219
ENSMUSG00000034908	Sidt2	SID1 transmembrane family, member 2 [Source:MGI Symbol;Acc:MGI:2446134]	2.201e-06	1.61e-05	-1.208
ENSMUSG00000040537	Adam22	a disintegrin and metallopeptidase domain 22 [Source:MGI Symbol;Acc:MGI:1340046]	2.204e-06	1.611e-05	-1.508
ENSMUSG00000044468	Fam46c	family with sequence similarity 46, member C [Source:MGI Symbol;Acc:MGI:1921895]	2.212e-06	1.617e-05	-1.614
ENSMUSG00000033610	Pank1	pantothenate kinase 1 [Source:MGI Symbol;Acc:MGI:1922985]	2.23e-06	1.628e-05	1.997
ENSMUSG00000022843	Clcn2	chloride channel, voltage-sensitive 2 [Source:MGI Symbol;Acc:MGI:105061]	2.243e-06	1.635e-05	-2.393
ENSMUSG00000108112	Gm45193	predicted gene 45193 [Source:MGI Symbol;Acc:MGI:5753769]	2.248e-06	1.639e-05	1.864
ENSMUSG00000030443	Zfp583	zinc finger protein 583 [Source:MGI Symbol;Acc:MGI:2682297]	2.266e-06	1.651e-05	3.875
ENSMUSG00000052105	Mtcl1	microtubule crosslinking factor 1 [Source:MGI Symbol;Acc:MGI:1915867]	2.297e-06	1.671e-05	-1.418
ENSMUSG00000033436	Armcx2	armadillo repeat containing, X-linked 2 [Source:MGI Symbol;Acc:MGI:1914666]	2.302e-06	1.674e-05	1.283
ENSMUSG00000087115	Pcsk2os2	proprotein convertase subtilisin/kexin type 2, opposite strand 2 [Source:MGI Symbol;Acc:MGI:3649365]	2.305e-06	1.674e-05	-7.968
ENSMUSG00000030283	St8sia1	ST8 alpha-N-acetyl-neuraminide alpha-2,8-sialyltransferase 1 [Source:MGI Symbol;Acc:MGI:106011]	2.313e-06	1.68e-05	-3.757
ENSMUSG00000022865	Cxadr	coxsackie virus and adenovirus receptor [Source:MGI Symbol;Acc:MGI:1201679]	2.322e-06	1.686e-05	3.64
ENSMUSG00000028973	Abcb8	ATP-binding cassette, sub-family B (MDR/TAP), member 8 [Source:MGI Symbol;Acc:MGI:1351667]	2.359e-06	1.71e-05	1.365
ENSMUSG00000029752	Asns	asparagine synthetase [Source:MGI Symbol;Acc:MGI:1350929]	2.418e-06	1.75e-05	1.578
ENSMUSG00000026785	Pkn3	protein kinase N3 [Source:MGI Symbol;Acc:MGI:2388285]	2.418e-06	1.75e-05	-1.569
ENSMUSG00000109198	D7Bwg0826e	DNA segment, Chr 7, Brigham & Women's Genetics 0826 expressed [Source:MGI Symbol;Acc:MGI:106455]	2.454e-06	1.775e-05	-4.19
ENSMUSG00000107215	Gm43197	predicted gene 43197 [Source:MGI Symbol;Acc:MGI:5663334]	2.458e-06	1.777e-05	2.044
ENSMUSG00000079625	Tm4sf19	transmembrane 4 L six family member 19 [Source:MGI Symbol;Acc:MGI:3645933]	2.459e-06	1.777e-05	2.271
ENSMUSG00000070427	Il18bp	interleukin 18 binding protein [Source:MGI Symbol;Acc:MGI:1333800]	2.464e-06	1.78e-05	1.378
ENSMUSG00000099398	Ms4a14	membrane-spanning 4-domains, subfamily A, member 14 [Source:MGI Symbol;Acc:MGI:2686122]	2.471e-06	1.784e-05	1.149
ENSMUSG00000040340	1700019B03Rik	RIKEN cDNA 1700019B03 gene [Source:MGI Symbol;Acc:MGI:1923656]	2.485e-06	1.793e-05	-7.844
ENSMUSG00000029575	Mmab	methylmalonic aciduria (cobalamin deficiency) cblB type homolog (human) [Source:MGI Symbol;Acc:MGI:1924947]	2.494e-06	1.798e-05	1.411
ENSMUSG00000056671	Prelid2	PRELI domain containing 2 [Source:MGI Symbol;Acc:MGI:1924869]	2.52e-06	1.814e-05	2.422
ENSMUSG00000001281	Itgb7	integrin beta 7 [Source:MGI Symbol;Acc:MGI:96616]	2.521e-06	1.814e-05	-2.329
ENSMUSG00000036908	Unc93b1	unc-93 homolog B1 (C. elegans) [Source:MGI Symbol;Acc:MGI:1859307]	2.532e-06	1.822e-05	1.608
ENSMUSG00000030789	Itgax	integrin alpha X [Source:MGI Symbol;Acc:MGI:96609]	2.551e-06	1.834e-05	4.979
ENSMUSG00000036492	Rnf39	ring finger protein 39 [Source:MGI Symbol;Acc:MGI:2156378]	2.551e-06	1.834e-05	-3.363
ENSMUSG00000096727	Psmb9	proteasome (prosome, macropain) subunit, beta type 9 (large multifunctional peptidase 2) [Source:MGI Symbol;Acc:MGI:1346526]	2.56e-06	1.839e-05	1.875
ENSMUSG00000048578	Mlec	malectin [Source:MGI Symbol;Acc:MGI:1924015]	2.577e-06	1.851e-05	1.163
ENSMUSG00000030123	Plxnd1	plexin D1 [Source:MGI Symbol;Acc:MGI:2154244]	2.646e-06	1.898e-05	1.329
ENSMUSG00000023047	Amhr2	anti-Mullerian hormone type 2 receptor [Source:MGI Symbol;Acc:MGI:105062]	2.666e-06	1.911e-05	-2.377
ENSMUSG00000024401	Tnf	tumor necrosis factor [Source:MGI Symbol;Acc:MGI:104798]	2.73e-06	1.954e-05	2.056
ENSMUSG00000026443	Lrrn2	leucine rich repeat protein 2, neuronal [Source:MGI Symbol;Acc:MGI:106037]	2.735e-06	1.956e-05	2.555
ENSMUSG00000048337	Npy4r	neuropeptide Y receptor Y4 [Source:MGI Symbol;Acc:MGI:105374]	2.735e-06	1.956e-05	-3.892
ENSMUSG00000106468	AC122844.1		2.771e-06	1.981e-05	2.319
ENSMUSG00000086600	C030005K06Rik	RIKEN cDNA C030005K06 gene [Source:MGI Symbol;Acc:MGI:1925945]	2.774e-06	1.982e-05	-3.422
ENSMUSG00000002475	Abhd3	abhydrolase domain containing 3 [Source:MGI Symbol;Acc:MGI:2147183]	2.775e-06	1.982e-05	-1.683
ENSMUSG00000027997	Casp6	caspase 6 [Source:MGI Symbol;Acc:MGI:1312921]	2.78e-06	1.985e-05	1.415
ENSMUSG00000021171	Esyt2	extended synaptotagmin-like protein 2 [Source:MGI Symbol;Acc:MGI:1261845]	2.838e-06	2.024e-05	-1.184
ENSMUSG00000039115	Itga9	integrin alpha 9 [Source:MGI Symbol;Acc:MGI:104756]	2.868e-06	2.044e-05	-1.081
ENSMUSG00000034173	Zbed5	zinc finger, BED type containing 5 [Source:MGI Symbol;Acc:MGI:1919220]	2.869e-06	2.044e-05	-1.945
ENSMUSG00000061207	Stk19	serine/threonine kinase 19 [Source:MGI Symbol;Acc:MGI:1860085]	2.872e-06	2.045e-05	-1.586
ENSMUSG00000045466	Zfp956	zinc finger protein 956 [Source:MGI Symbol;Acc:MGI:2141515]	2.885e-06	2.053e-05	-1.958
ENSMUSG00000104850	Gm42901	predicted gene 42901 [Source:MGI Symbol;Acc:MGI:5663038]	2.887e-06	2.054e-05	-4.417
ENSMUSG00000033576	Apol6	apolipoprotein L 6 [Source:MGI Symbol;Acc:MGI:1919189]	2.921e-06	2.077e-05	-1.963
ENSMUSG00000090733	Rps27	ribosomal protein S27 [Source:MGI Symbol;Acc:MGI:1888676]	2.923e-06	2.078e-05	-1.512
ENSMUSG00000013707	Tnfaip8l2	tumor necrosis factor, alpha-induced protein 8-like 2 [Source:MGI Symbol;Acc:MGI:1917019]	2.946e-06	2.093e-05	1.953
ENSMUSG00000066150	Slc31a1	solute carrier family 31, member 1 [Source:MGI Symbol;Acc:MGI:1333843]	2.952e-06	2.096e-05	1.128
ENSMUSG00000047656	Trpt1	tRNA phosphotransferase 1 [Source:MGI Symbol;Acc:MGI:1333115]	2.974e-06	2.11e-05	-1.726
ENSMUSG00000004446	Bid	BH3 interacting domain death agonist [Source:MGI Symbol;Acc:MGI:108093]	2.975e-06	2.11e-05	2.079
ENSMUSG00000042298	Ttc19	tetratricopeptide repeat domain 19 [Source:MGI Symbol;Acc:MGI:1920045]	2.988e-06	2.118e-05	-1.029
ENSMUSG00000022724	Riox2	ribosomal oxygenase 2 [Source:MGI Symbol;Acc:MGI:1914264]	2.994e-06	2.121e-05	1.344
ENSMUSG00000040658	Dnph1	2'-deoxynucleoside 5'-phosphate N-hydrolase 1 [Source:MGI Symbol;Acc:MGI:3039376]	2.998e-06	2.123e-05	2.524
ENSMUSG00000042097	Zfp239	zinc finger protein 239 [Source:MGI Symbol;Acc:MGI:1306812]	3.012e-06	2.132e-05	3.287
ENSMUSG00000028407	Toporsos	topoisomerase I binding, arginine/serine-rich, opposite strand [Source:MGI Symbol;Acc:MGI:1913684]	3.074e-06	2.175e-05	-1.768
ENSMUSG00000030222	Rerg	RAS-like, estrogen-regulated, growth-inhibitor [Source:MGI Symbol;Acc:MGI:2665139]	3.118e-06	2.205e-05	-1.68
ENSMUSG00000113662	AC152827.2		3.129e-06	2.211e-05	-2.436
ENSMUSG00000031934	Panx1	pannexin 1 [Source:MGI Symbol;Acc:MGI:1860055]	3.136e-06	2.214e-05	1.6
ENSMUSG00000022469	Rapgef3	Rap guanine nucleotide exchange factor (GEF) 3 [Source:MGI Symbol;Acc:MGI:2441741]	3.179e-06	2.243e-05	-2.174
ENSMUSG00000056413	Adap1	ArfGAP with dual PH domains 1 [Source:MGI Symbol;Acc:MGI:2442201]	3.208e-06	2.261e-05	1.835
ENSMUSG00000052270	Fpr2	formyl peptide receptor 2 [Source:MGI Symbol;Acc:MGI:1278319]	3.231e-06	2.275e-05	7.497
ENSMUSG00000079671	2610203C22Rik	RIKEN cDNA 2610203C22 gene [Source:MGI Symbol;Acc:MGI:1919731]	3.245e-06	2.284e-05	1.493
ENSMUSG00000025270	Alas2	aminolevulinic acid synthase 2, erythroid [Source:MGI Symbol;Acc:MGI:87990]	3.26e-06	2.292e-05	-10.92
ENSMUSG00000027204	Fbn1	fibrillin 1 [Source:MGI Symbol;Acc:MGI:95489]	3.313e-06	2.326e-05	-1.469
ENSMUSG00000039759	Thap3	THAP domain containing, apoptosis associated protein 3 [Source:MGI Symbol;Acc:MGI:1917126]	3.314e-06	2.326e-05	-1.481
[truncated: 1,776 more rows]

## Sheet: -FBS_vs_native
Identifier	gene_name	description	pValue	fdr	log2.Ratio
ENSMUSG00000046805	Mpeg1	macrophage expressed gene 1 [Source:MGI Symbol;Acc:MGI:1333743]	5.383e-120	8.819e-116	5.502
ENSMUSG00000041577	Prelp	proline arginine-rich end leucine-rich repeat [Source:MGI Symbol;Acc:MGI:2151110]	3.124e-116	2.559e-112	-4.984
ENSMUSG00000024987	Cyp26a1	cytochrome P450, family 26, subfamily a, polypeptide 1 [Source:MGI Symbol;Acc:MGI:1096359]	2.013e-112	1.099e-108	-8.721
ENSMUSG00000025185	Loxl4	lysyl oxidase-like 4 [Source:MGI Symbol;Acc:MGI:1914823]	1.204e-104	4.93e-101	-5.74
ENSMUSG00000030074	Gxylt2	glucoside xylosyltransferase 2 [Source:MGI Symbol;Acc:MGI:2682940]	2.029e-93	6.648e-90	6.474
ENSMUSG00000021903	Galnt15	UDP-N-acetyl-alpha-D-galactosamine:polypeptide N-acetylgalactosaminyltransferase 15 [Source:MGI Symbol;Acc:MGI:1926004]	4.937e-90	1.348e-86	-6.301
ENSMUSG00000019997	Ctgf	connective tissue growth factor [Source:MGI Symbol;Acc:MGI:95537]	3.753e-87	8.783e-84	-5.636
ENSMUSG00000069515	Lyz1	lysozyme 1 [Source:MGI Symbol;Acc:MGI:96902]	5.125e-83	1.05e-79	5.201
ENSMUSG00000056888	Glipr1	GLI pathogenesis-related 1 (glioma) [Source:MGI Symbol;Acc:MGI:1920940]	1.236e-80	2.25e-77	4.423
ENSMUSG00000110040	AC034099.1		1.612e-78	2.641e-75	3.474
ENSMUSG00000031004	Mki67	antigen identified by monoclonal antibody Ki 67 [Source:MGI Symbol;Acc:MGI:106035]	3.757e-77	5.596e-74	4.831
ENSMUSG00000008845	Cd163	CD163 antigen [Source:MGI Symbol;Acc:MGI:2135946]	2.96e-75	4.041e-72	-5.107
ENSMUSG00000025473	Adam8	a disintegrin and metallopeptidase domain 8 [Source:MGI Symbol;Acc:MGI:107825]	1.315e-71	1.657e-68	6.056
ENSMUSG00000030144	Clec4d	C-type lectin domain family 4, member d [Source:MGI Symbol;Acc:MGI:1298389]	4.182e-68	4.894e-65	5.987
ENSMUSG00000007891	Ctsd	cathepsin D [Source:MGI Symbol;Acc:MGI:88562]	7.147e-66	7.318e-63	3.34
ENSMUSG00000033491	Prss35	protease, serine 35 [Source:MGI Symbol;Acc:MGI:2444800]	2.421e-64	2.334e-61	6.41
ENSMUSG00000040152	Thbs1	thrombospondin 1 [Source:MGI Symbol;Acc:MGI:98737]	6.737e-64	6.131e-61	-4.378
ENSMUSG00000074785	Plxnc1	plexin C1 [Source:MGI Symbol;Acc:MGI:1890127]	2.528e-62	2.18e-59	4.368
ENSMUSG00000049723	Mmp12	matrix metallopeptidase 12 [Source:MGI Symbol;Acc:MGI:97005]	4.017e-62	3.291e-59	6.367
ENSMUSG00000028459	Cd72	CD72 antigen [Source:MGI Symbol;Acc:MGI:88345]	5.464e-62	4.263e-59	4.199
ENSMUSG00000024168	Tmem204	transmembrane protein 204 [Source:MGI Symbol;Acc:MGI:3039635]	1.689e-61	1.258e-58	-4.926
ENSMUSG00000028494	Plin2	perilipin 2 [Source:MGI Symbol;Acc:MGI:87920]	1.823e-60	1.298e-57	3.298
ENSMUSG00000031075	Ano1	anoctamin 1, calcium activated chloride channel [Source:MGI Symbol;Acc:MGI:2142149]	1.273e-59	8.689e-57	-5.059
ENSMUSG00000029373	Pf4	platelet factor 4 [Source:MGI Symbol;Acc:MGI:1888711]	1.902e-59	1.247e-56	-4.552
ENSMUSG00000033880	Lgals3bp	lectin, galactoside-binding, soluble, 3 binding protein [Source:MGI Symbol;Acc:MGI:99554]	5.624e-58	3.544e-55	3.758
ENSMUSG00000004730	Adgre1	adhesion G protein-coupled receptor E1 [Source:MGI Symbol;Acc:MGI:106912]	9.095e-58	5.519e-55	3.418
ENSMUSG00000033355	Rtp4	receptor transporter protein 4 [Source:MGI Symbol;Acc:MGI:1915025]	2.97e-57	1.738e-54	3.869
ENSMUSG00000052776	Oas1a	2'-5' oligoadenylate synthetase 1A [Source:MGI Symbol;Acc:MGI:2180860]	3.55e-57	2.005e-54	4.073
ENSMUSG00000038642	Ctss	cathepsin S [Source:MGI Symbol;Acc:MGI:107341]	4.05e-57	2.212e-54	3.194
ENSMUSG00000040950	Mgl2	macrophage galactose N-acetyl-galactosamine specific lectin 2 [Source:MGI Symbol;Acc:MGI:2385729]	1.309e-54	6.917e-52	-6.093
ENSMUSG00000038147	Cd84	CD84 antigen [Source:MGI Symbol;Acc:MGI:1336885]	1.578e-54	8.079e-52	3.897
ENSMUSG00000025877	Hk3	hexokinase 3 [Source:MGI Symbol;Acc:MGI:2670962]	9.872e-54	4.901e-51	4.503
ENSMUSG00000045871	Slitrk6	SLIT and NTRK-like family, member 6 [Source:MGI Symbol;Acc:MGI:2443198]	1.696e-53	8.171e-51	6.272
ENSMUSG00000026437	Cdk18	cyclin-dependent kinase 18 [Source:MGI Symbol;Acc:MGI:97518]	8.092e-52	3.788e-49	5.897
ENSMUSG00000027239	Mdk	midkine [Source:MGI Symbol;Acc:MGI:96949]	1.583e-50	7.204e-48	6.217
ENSMUSG00000002289	Angptl4	angiopoietin-like 4 [Source:MGI Symbol;Acc:MGI:1888999]	1.847e-50	8.18e-48	6.004
ENSMUSG00000032122	Slc37a2	solute carrier family 37 (glycerol-3-phosphate transporter), member 2 [Source:MGI Symbol;Acc:MGI:1929693]	2.014e-50	8.682e-48	3.288
ENSMUSG00000024300	Myo1f	myosin IF [Source:MGI Symbol;Acc:MGI:107711]	1.121e-49	4.71e-47	3.383
ENSMUSG00000032420	Nt5e	5' nucleotidase, ecto [Source:MGI Symbol;Acc:MGI:99782]	3.719e-49	1.523e-46	-4.418
ENSMUSG00000030109	Slc6a12	solute carrier family 6 (neurotransmitter transporter, betaine/GABA), member 12 [Source:MGI Symbol;Acc:MGI:95628]	5.673e-49	2.267e-46	5.328
ENSMUSG00000022667	Cd200r1	CD200 receptor 1 [Source:MGI Symbol;Acc:MGI:1889024]	8.108e-49	3.163e-46	4.856
ENSMUSG00000027322	Siglec1	sialic acid binding Ig-like lectin 1, sialoadhesin [Source:MGI Symbol;Acc:MGI:99668]	1.621e-48	6.176e-46	4.521
ENSMUSG00000028337	Coro2a	coronin, actin binding protein 2A [Source:MGI Symbol;Acc:MGI:1345966]	4.559e-48	1.697e-45	4.378
ENSMUSG00000032661	Oas3	2'-5' oligoadenylate synthetase 3 [Source:MGI Symbol;Acc:MGI:2180850]	1.238e-47	4.506e-45	5.269
ENSMUSG00000021939	Ctsb	cathepsin B [Source:MGI Symbol;Acc:MGI:88561]	2.447e-47	8.717e-45	2.724
ENSMUSG00000051243	Islr2	immunoglobulin superfamily containing leucine-rich repeat 2 [Source:MGI Symbol;Acc:MGI:2444277]	3.728e-47	1.299e-44	-6.272
ENSMUSG00000031952	Chst5	carbohydrate (N-acetylglucosamine 6-O) sulfotransferase 5 [Source:MGI Symbol;Acc:MGI:1931825]	4.952e-47	1.69e-44	4.422
ENSMUSG00000025574	Tk1	thymidine kinase 1 [Source:MGI Symbol;Acc:MGI:98763]	1.499e-46	4.909e-44	4.277
ENSMUSG00000049112	Oxtr	oxytocin receptor [Source:MGI Symbol;Acc:MGI:109147]	1.503e-46	4.909e-44	-5.297
ENSMUSG00000068742	Cry2	cryptochrome 2 (photolyase-like) [Source:MGI Symbol;Acc:MGI:1270859]	1.528e-46	4.909e-44	-2.857
ENSMUSG00000061740	Cyp2d22	cytochrome P450, family 2, subfamily d, polypeptide 22 [Source:MGI Symbol;Acc:MGI:1929474]	2.671e-46	8.414e-44	-3.489
ENSMUSG00000014846	Tppp3	tubulin polymerization-promoting protein family member 3 [Source:MGI Symbol;Acc:MGI:1915221]	2.935e-46	9.071e-44	-5.877
ENSMUSG00000028444	Cntfr	ciliary neurotrophic factor receptor [Source:MGI Symbol;Acc:MGI:99605]	1.076e-45	3.264e-43	-4.26
ENSMUSG00000020914	Top2a	topoisomerase (DNA) II alpha [Source:MGI Symbol;Acc:MGI:98790]	3.64e-44	1.084e-41	5.956
ENSMUSG00000058908	Pla2g2a	phospholipase A2, group IIA (platelets, synovial fluid) [Source:MGI Symbol;Acc:MGI:104642]	4.067e-44	1.19e-41	-4.486
ENSMUSG00000069763	Tmem100	transmembrane protein 100 [Source:MGI Symbol;Acc:MGI:1915138]	4.863e-44	1.398e-41	-4.017
ENSMUSG00000028327	Stra6l	STRA6-like [Source:MGI Symbol;Acc:MGI:1921402]	3.757e-43	1.061e-40	6.989
ENSMUSG00000026981	Il1rn	interleukin 1 receptor antagonist [Source:MGI Symbol;Acc:MGI:96547]	1.951e-42	5.417e-40	4.397
ENSMUSG00000045193	Cirbp	cold inducible RNA binding protein [Source:MGI Symbol;Acc:MGI:893588]	2.343e-42	6.398e-40	-2.853
ENSMUSG00000045763	Basp1	brain abundant, membrane attached signal protein 1 [Source:MGI Symbol;Acc:MGI:1917600]	5.49e-42	1.474e-39	3.639
ENSMUSG00000035184	Fam124a	family with sequence similarity 124, member A [Source:MGI Symbol;Acc:MGI:3645930]	1.356e-41	3.583e-39	-4.008
ENSMUSG00000033777	Tlr13	toll-like receptor 13 [Source:MGI Symbol;Acc:MGI:3045213]	2.103e-41	5.384e-39	3.299
ENSMUSG00000069910	Spdl1	spindle apparatus coiled-coil protein 1 [Source:MGI Symbol;Acc:MGI:1917635]	3.312e-41	8.349e-39	5.281
ENSMUSG00000029561	Oasl2	2'-5' oligoadenylate synthetase-like 2 [Source:MGI Symbol;Acc:MGI:1344390]	3.57e-41	8.861e-39	3.938
ENSMUSG00000019942	Cdk1	cyclin-dependent kinase 1 [Source:MGI Symbol;Acc:MGI:88351]	5.056e-41	1.236e-38	4.683
ENSMUSG00000027996	Sfrp2	secreted frizzled-related protein 2 [Source:MGI Symbol;Acc:MGI:108078]	6.06e-41	1.46e-38	7.405
ENSMUSG00000036585	Fgf1	fibroblast growth factor 1 [Source:MGI Symbol;Acc:MGI:95515]	7.819e-41	1.857e-38	-5.181
ENSMUSG00000003032	Klf4	Kruppel-like factor 4 (gut) [Source:MGI Symbol;Acc:MGI:1342287]	8.568e-41	2.005e-38	-3.095
ENSMUSG00000025534	Gusb	glucuronidase, beta [Source:MGI Symbol;Acc:MGI:95872]	1.583e-40	3.653e-38	2.556
ENSMUSG00000044534	Ackr2	atypical chemokine receptor 2 [Source:MGI Symbol;Acc:MGI:1891697]	2.006e-40	4.564e-38	-5.689
ENSMUSG00000027408	Cpxm1	carboxypeptidase X 1 (M14 family) [Source:MGI Symbol;Acc:MGI:1934569]	2.152e-40	4.829e-38	4.023
ENSMUSG00000046733	Gprc5a	G protein-coupled receptor, family C, group 5, member A [Source:MGI Symbol;Acc:MGI:1891250]	4.287e-40	9.491e-38	-5.053
ENSMUSG00000024672	Ms4a7	membrane-spanning 4-domains, subfamily A, member 7 [Source:MGI Symbol;Acc:MGI:1918846]	8.405e-40	1.836e-37	3.724
ENSMUSG00000006344	Ggt5	gamma-glutamyltransferase 5 [Source:MGI Symbol;Acc:MGI:1346063]	1.171e-39	2.525e-37	6.153
ENSMUSG00000024781	Lipa	lysosomal acid lipase A [Source:MGI Symbol;Acc:MGI:96789]	1.684e-39	3.584e-37	3.134
ENSMUSG00000000126	Wnt9a	wingless-type MMTV integration site family, member 9A [Source:MGI Symbol;Acc:MGI:2446084]	2.923e-39	6.14e-37	-3.511
ENSMUSG00000037280	Galnt6	UDP-N-acetyl-alpha-D-galactosamine:polypeptide N-acetylgalactosaminyltransferase 6 [Source:MGI Symbol;Acc:MGI:1891640]	3.495e-39	7.248e-37	3.879
ENSMUSG00000039084	Chad	chondroadherin [Source:MGI Symbol;Acc:MGI:1096866]	4.851e-39	9.935e-37	-5.375
ENSMUSG00000032218	Ccnb2	cyclin B2 [Source:MGI Symbol;Acc:MGI:88311]	5.877e-39	1.189e-36	4.922
ENSMUSG00000023015	Racgap1	Rac GTPase-activating protein 1 [Source:MGI Symbol;Acc:MGI:1349423]	8.382e-39	1.675e-36	3.862
ENSMUSG00000038179	Slamf7	SLAM family member 7 [Source:MGI Symbol;Acc:MGI:1922595]	9.512e-39	1.878e-36	3.981
ENSMUSG00000017716	Birc5	baculoviral IAP repeat-containing 5 [Source:MGI Symbol;Acc:MGI:1203517]	2.272e-38	4.432e-36	4.853
ENSMUSG00000053411	Cbx7	chromobox 7 [Source:MGI Symbol;Acc:MGI:1196439]	2.538e-38	4.892e-36	-3.08
ENSMUSG00000058818	Pirb	paired Ig-like receptor B [Source:MGI Symbol;Acc:MGI:894311]	2.814e-38	5.361e-36	2.661
ENSMUSG00000035692	Isg15	ISG15 ubiquitin-like modifier [Source:MGI Symbol;Acc:MGI:1855694]	3.877e-38	7.3e-36	4.725
ENSMUSG00000067158	Col4a4	collagen, type IV, alpha 4 [Source:MGI Symbol;Acc:MGI:104687]	5.493e-38	1.023e-35	-4.011
ENSMUSG00000038943	Prc1	protein regulator of cytokinesis 1 [Source:MGI Symbol;Acc:MGI:1858961]	5.982e-38	1.101e-35	4.48
ENSMUSG00000022901	Cd86	CD86 antigen [Source:MGI Symbol;Acc:MGI:101773]	1.008e-37	1.835e-35	-3.586
ENSMUSG00000055632	Hmcn2	hemicentin 2 [Source:MGI Symbol;Acc:MGI:2677838]	1.087e-37	1.956e-35	-5.67
ENSMUSG00000026600	Soat1	sterol O-acyltransferase 1 [Source:MGI Symbol;Acc:MGI:104665]	1.593e-37	2.838e-35	2.816
ENSMUSG00000025044	Msr1	macrophage scavenger receptor 1 [Source:MGI Symbol;Acc:MGI:98257]	1.719e-37	3.029e-35	2.822
ENSMUSG00000033952	Aspm	asp (abnormal spindle)-like, microcephaly associated (Drosophila) [Source:MGI Symbol;Acc:MGI:1334448]	6.378e-37	1.112e-34	5.055
ENSMUSG00000038457	Tmem255b	transmembrane protein 255B [Source:MGI Symbol;Acc:MGI:2685533]	8.109e-37	1.398e-34	-4.697
ENSMUSG00000004814	Ccl24	chemokine (C-C motif) ligand 24 [Source:MGI Symbol;Acc:MGI:1928953]	1.095e-36	1.869e-34	-8.13
ENSMUSG00000041120	Nbl1	neuroblastoma, suppression of tumorigenicity 1 [Source:MGI Symbol;Acc:MGI:104591]	4.755e-36	8.031e-34	-2.779
ENSMUSG00000024180	Tmem8	transmembrane protein 8 (five membrane-spanning domains) [Source:MGI Symbol;Acc:MGI:1926283]	5.377e-36	8.989e-34	4.502
ENSMUSG00000030110	Ret	ret proto-oncogene [Source:MGI Symbol;Acc:MGI:97902]	6e-36	9.929e-34	-4.925
ENSMUSG00000060802	B2m	beta-2 microglobulin [Source:MGI Symbol;Acc:MGI:88127]	9.576e-36	1.569e-33	2.445
ENSMUSG00000031803	B3gnt3	UDP-GlcNAc:betaGal beta-1,3-N-acetylglucosaminyltransferase 3 [Source:MGI Symbol;Acc:MGI:2152535]	1.096e-35	1.777e-33	3.628
ENSMUSG00000037379	Spon2	spondin 2, extracellular matrix protein [Source:MGI Symbol;Acc:MGI:1923724]	4.496e-35	7.222e-33	-3.097
ENSMUSG00000044288	Cnr1	cannabinoid receptor 1 (brain) [Source:MGI Symbol;Acc:MGI:104615]	5.911e-35	9.402e-33	5.124
ENSMUSG00000040699	Limd2	LIM domain containing 2 [Source:MGI Symbol;Acc:MGI:1915053]	8.842e-35	1.393e-32	2.884
ENSMUSG00000031380	Vegfd	vascular endothelial growth factor D [Source:MGI Symbol;Acc:MGI:108037]	1.112e-34	1.736e-32	3.585
ENSMUSG00000079355	Ackr4	atypical chemokine receptor 4 [Source:MGI Symbol;Acc:MGI:2181676]	1.153e-34	1.782e-32	-5.896
ENSMUSG00000021322	Aoah	acyloxyacyl hydrolase [Source:MGI Symbol;Acc:MGI:1350928]	1.234e-34	1.89e-32	3.327
ENSMUSG00000006219	Fblim1	filamin binding LIM protein 1 [Source:MGI Symbol;Acc:MGI:1921452]	1.733e-34	2.629e-32	3.041
ENSMUSG00000044811	Cd300c2	CD300C molecule 2 [Source:MGI Symbol;Acc:MGI:2153249]	2.387e-34	3.588e-32	3.38
ENSMUSG00000038591	Colec10	collectin sub-family member 10 [Source:MGI Symbol;Acc:MGI:3606482]	2.642e-34	3.934e-32	-6.107
ENSMUSG00000023092	Fhl1	four and a half LIM domains 1 [Source:MGI Symbol;Acc:MGI:1298387]	3e-34	4.428e-32	-3.163
ENSMUSG00000069874	Irgm2	immunity-related GTPase family M member 2 [Source:MGI Symbol;Acc:MGI:1926262]	3.191e-34	4.668e-32	2.834
ENSMUSG00000022148	Fyb	FYN binding protein [Source:MGI Symbol;Acc:MGI:1346327]	3.81e-34	5.524e-32	3.286
ENSMUSG00000057722	Lepr	leptin receptor [Source:MGI Symbol;Acc:MGI:104993]	4.606e-34	6.62e-32	-5.138
ENSMUSG00000021835	Bmp4	bone morphogenetic protein 4 [Source:MGI Symbol;Acc:MGI:88180]	6.575e-34	9.367e-32	-3.163
ENSMUSG00000005413	Hmox1	heme oxygenase 1 [Source:MGI Symbol;Acc:MGI:96163]	1.029e-33	1.454e-31	3.522
ENSMUSG00000074340	Ovgp1	oviductal glycoprotein 1 [Source:MGI Symbol;Acc:MGI:106661]	1.263e-33	1.769e-31	-3.692
ENSMUSG00000085295	4930430E12Rik	RIKEN cDNA 4930430E12 gene [Source:MGI Symbol;Acc:MGI:1918889]	1.973e-33	2.739e-31	7.401
ENSMUSG00000040026	Saa3	serum amyloid A 3 [Source:MGI Symbol;Acc:MGI:98223]	2.348e-33	3.233e-31	4.952
ENSMUSG00000025784	Clec3b	C-type lectin domain family 3, member b [Source:MGI Symbol;Acc:MGI:104540]	4.356e-33	5.947e-31	-3.661
ENSMUSG00000027188	Pamr1	peptidase domain containing associated with muscle regeneration 1 [Source:MGI Symbol;Acc:MGI:2445082]	5.821e-33	7.818e-31	-3.393
ENSMUSG00000031841	Cdh13	cadherin 13 [Source:MGI Symbol;Acc:MGI:99551]	5.822e-33	7.818e-31	-2.664
ENSMUSG00000023505	Cdca3	cell division cycle associated 3 [Source:MGI Symbol;Acc:MGI:1315198]	8.882e-33	1.183e-30	3.825
ENSMUSG00000041757	Plekha6	pleckstrin homology domain containing, family A member 6 [Source:MGI Symbol;Acc:MGI:2388662]	1.11e-32	1.467e-30	-3.454
ENSMUSG00000101628	Gm28177	predicted gene 28177 [Source:MGI Symbol;Acc:MGI:5578883]	1.4e-32	1.835e-30	2.886
ENSMUSG00000060550	H2-Q7	histocompatibility 2, Q region locus 7 [Source:MGI Symbol;Acc:MGI:95936]	1.916e-32	2.491e-30	6.396
ENSMUSG00000027555	Car13	carbonic anhydrase 13 [Source:MGI Symbol;Acc:MGI:1931322]	2.041e-32	2.633e-30	4.072
ENSMUSG00000020897	Aurkb	aurora kinase B [Source:MGI Symbol;Acc:MGI:107168]	2.994e-32	3.832e-30	5.525
ENSMUSG00000033450	Tagap	T cell activation Rho GTPase activating protein [Source:MGI Symbol;Acc:MGI:3615484]	3.915e-32	4.971e-30	-4.019
ENSMUSG00000030921	Trim30a	tripartite motif-containing 30A [Source:MGI Symbol;Acc:MGI:98178]	5.268e-32	6.638e-30	3.389
ENSMUSG00000027469	Tpx2	TPX2, microtubule-associated [Source:MGI Symbol;Acc:MGI:1919369]	6.731e-32	8.417e-30	3.889
ENSMUSG00000018774	Cd68	CD68 antigen [Source:MGI Symbol;Acc:MGI:88342]	8.961e-32	1.104e-29	3.224
ENSMUSG00000020330	Hmmr	hyaluronan mediated motility receptor (RHAMM) [Source:MGI Symbol;Acc:MGI:104667]	1.457e-31	1.769e-29	6.366
ENSMUSG00000003545	Fosb	FBJ osteosarcoma oncogene B [Source:MGI Symbol;Acc:MGI:95575]	2.176e-31	2.621e-29	-5.16
ENSMUSG00000036086	Zranb3	zinc finger, RAN-binding domain containing 3 [Source:MGI Symbol;Acc:MGI:1918362]	2.279e-31	2.725e-29	3.991
ENSMUSG00000025232	Hexa	hexosaminidase A [Source:MGI Symbol;Acc:MGI:96073]	2.455e-31	2.914e-29	2.45
ENSMUSG00000021624	Cd180	CD180 antigen [Source:MGI Symbol;Acc:MGI:1194924]	3.398e-31	4.006e-29	2.524
ENSMUSG00000027715	Ccna2	cyclin A2 [Source:MGI Symbol;Acc:MGI:108069]	3.462e-31	4.052e-29	3.691
ENSMUSG00000043613	Mmp3	matrix metallopeptidase 3 [Source:MGI Symbol;Acc:MGI:97010]	4.474e-31	5.199e-29	2.515
ENSMUSG00000028037	Ifi44	interferon-induced protein 44 [Source:MGI Symbol;Acc:MGI:2443016]	5.011e-31	5.781e-29	5.794
ENSMUSG00000044337	Ackr3	atypical chemokine receptor 3 [Source:MGI Symbol;Acc:MGI:109562]	6.862e-31	7.862e-29	-2.81
ENSMUSG00000015568	Lpl	lipoprotein lipase [Source:MGI Symbol;Acc:MGI:96820]	7.509e-31	8.543e-29	2.483
ENSMUSG00000003882	Il7r	interleukin 7 receptor [Source:MGI Symbol;Acc:MGI:96562]	9.898e-31	1.118e-28	8.086
ENSMUSG00000054196	Cthrc1	collagen triple helix repeat containing 1 [Source:MGI Symbol;Acc:MGI:1915838]	1.251e-30	1.404e-28	3.436
ENSMUSG00000027435	Cd93	CD93 antigen [Source:MGI Symbol;Acc:MGI:106664]	1.272e-30	1.418e-28	2.763
ENSMUSG00000004655	Aqp1	aquaporin 1 [Source:MGI Symbol;Acc:MGI:103201]	1.473e-30	1.63e-28	-3.622
ENSMUSG00000062593	Lilrb4a	leukocyte immunoglobulin-like receptor, subfamily B, member 4A [Source:MGI Symbol;Acc:MGI:102701]	2.311e-30	2.54e-28	2.584
ENSMUSG00000020893	Per1	period circadian clock 1 [Source:MGI Symbol;Acc:MGI:1098283]	3.902e-30	4.262e-28	-2.574
ENSMUSG00000069516	Lyz2	lysozyme 2 [Source:MGI Symbol;Acc:MGI:96897]	4.905e-30	5.321e-28	2.94
ENSMUSG00000020427	Igfbp3	insulin-like growth factor binding protein 3 [Source:MGI Symbol;Acc:MGI:96438]	6.763e-30	7.289e-28	4.597
ENSMUSG00000029762	Akr1b8	aldo-keto reductase family 1, member B8 [Source:MGI Symbol;Acc:MGI:107673]	9.218e-30	9.871e-28	3.206
ENSMUSG00000030787	Lyve1	lymphatic vessel endothelial hyaluronan receptor 1 [Source:MGI Symbol;Acc:MGI:2136348]	1.264e-29	1.345e-27	-10.4
ENSMUSG00000053835	H2-T24	histocompatibility 2, T region locus 24 [Source:MGI Symbol;Acc:MGI:95958]	1.735e-29	1.833e-27	3.833
ENSMUSG00000044162	Tnip3	TNFAIP3 interacting protein 3 [Source:MGI Symbol;Acc:MGI:3041165]	2.1e-29	2.205e-27	4.271
ENSMUSG00000040907	Atp1a3	ATPase, Na+/K+ transporting, alpha 3 polypeptide [Source:MGI Symbol;Acc:MGI:88107]	2.638e-29	2.748e-27	5.843
ENSMUSG00000025498	Irf7	interferon regulatory factor 7 [Source:MGI Symbol;Acc:MGI:1859212]	2.65e-29	2.748e-27	2.958
ENSMUSG00000026177	Slc11a1	solute carrier family 11 (proton-coupled divalent metal ion transporters), member 1 [Source:MGI Symbol;Acc:MGI:1345275]	2.807e-29	2.892e-27	3.586
ENSMUSG00000022449	Adamts20	a disintegrin-like and metallopeptidase (reprolysin type) with thrombospondin type 1 motif, 20 [Source:MGI Symbol;Acc:MGI:2660628]	2.927e-29	2.997e-27	-5.221
ENSMUSG00000035929	H2-Q4	histocompatibility 2, Q region locus 4 [Source:MGI Symbol;Acc:MGI:95933]	3.046e-29	3.1e-27	2.726
ENSMUSG00000020143	Dock2	dedicator of cyto-kinesis 2 [Source:MGI Symbol;Acc:MGI:2149010]	3.415e-29	3.453e-27	2.552
ENSMUSG00000020889	Nr1d1	nuclear receptor subfamily 1, group D, member 1 [Source:MGI Symbol;Acc:MGI:2444210]	3.77e-29	3.789e-27	-3.078
ENSMUSG00000024206	Rfx2	regulatory factor X, 2 (influences HLA class II expression) [Source:MGI Symbol;Acc:MGI:106583]	4.59e-29	4.585e-27	-3.852
ENSMUSG00000027832	Ptx3	pentraxin related gene [Source:MGI Symbol;Acc:MGI:104641]	4.655e-29	4.622e-27	5.883
ENSMUSG00000053168	9030619P08Rik	RIKEN cDNA 9030619P08 gene [Source:MGI Symbol;Acc:MGI:3612405]	4.995e-29	4.93e-27	-11.87
ENSMUSG00000038764	Ptpn3	protein tyrosine phosphatase, non-receptor type 3 [Source:MGI Symbol;Acc:MGI:105307]	5.625e-29	5.519e-27	-2.568
ENSMUSG00000049871	Nlrc3	NLR family, CARD domain containing 3 [Source:MGI Symbol;Acc:MGI:2444070]	8.417e-29	8.208e-27	2.796
ENSMUSG00000035273	Hpse	heparanase [Source:MGI Symbol;Acc:MGI:1343124]	1.132e-28	1.093e-26	5.231
ENSMUSG00000025579	Gaa	glucosidase, alpha, acid [Source:MGI Symbol;Acc:MGI:95609]	1.134e-28	1.093e-26	2.561
ENSMUSG00000031304	Il2rg	interleukin 2 receptor, gamma chain [Source:MGI Symbol;Acc:MGI:96551]	1.272e-28	1.219e-26	3.432
ENSMUSG00000023034	Nr4a1	nuclear receptor subfamily 4, group A, member 1 [Source:MGI Symbol;Acc:MGI:1352454]	1.598e-28	1.522e-26	-3.144
ENSMUSG00000071001	Hrct1	histidine rich carboxyl terminus 1 [Source:MGI Symbol;Acc:MGI:1917945]	2.305e-28	2.183e-26	-4.799
ENSMUSG00000018507	Trpv2	transient receptor potential cation channel, subfamily V, member 2 [Source:MGI Symbol;Acc:MGI:1341836]	2.492e-28	2.347e-26	3.083
ENSMUSG00000054404	Slfn5	schlafen 5 [Source:MGI Symbol;Acc:MGI:1329004]	2.639e-28	2.471e-26	2.942
ENSMUSG00000023918	Adgrf4	adhesion G protein-coupled receptor F4 [Source:MGI Symbol;Acc:MGI:1925499]	3.062e-28	2.85e-26	-6.025
ENSMUSG00000048826	Dact2	dishevelled-binding antagonist of beta-catenin 2 [Source:MGI Symbol;Acc:MGI:1920347]	3.504e-28	3.244e-26	-4.773
ENSMUSG00000041695	Kcnj2	potassium inwardly-rectifying channel, subfamily J, member 2 [Source:MGI Symbol;Acc:MGI:104744]	3.692e-28	3.398e-26	3.351
ENSMUSG00000038390	Gpr162	G protein-coupled receptor 162 [Source:MGI Symbol;Acc:MGI:1315214]	5.958e-28	5.453e-26	7.727
ENSMUSG00000026627	Tmem206	transmembrane protein 206 [Source:MGI Symbol;Acc:MGI:1914200]	6.673e-28	6.049e-26	2.662
ENSMUSG00000034488	Edil3	EGF-like repeats and discoidin I-like domains 3 [Source:MGI Symbol;Acc:MGI:1329025]	6.683e-28	6.049e-26	4.805
ENSMUSG00000026683	Nuf2	NUF2, NDC80 kinetochore complex component [Source:MGI Symbol;Acc:MGI:1914227]	8.061e-28	7.256e-26	6.952
ENSMUSG00000046718	Bst2	bone marrow stromal cell antigen 2 [Source:MGI Symbol;Acc:MGI:1916800]	1.109e-27	9.93e-26	2.953
ENSMUSG00000006651	Aplp1	amyloid beta (A4) precursor-like protein 1 [Source:MGI Symbol;Acc:MGI:88046]	1.299e-27	1.157e-25	3.851
ENSMUSG00000030142	Clec4e	C-type lectin domain family 4, member e [Source:MGI Symbol;Acc:MGI:1861232]	1.64e-27	1.452e-25	5.016
ENSMUSG00000046056	Sbsn	suprabasin [Source:MGI Symbol;Acc:MGI:2446326]	1.935e-27	1.705e-25	-3.492
ENSMUSG00000061232	H2-K1	histocompatibility 2, K1, K region [Source:MGI Symbol;Acc:MGI:95904]	2.022e-27	1.771e-25	2.268
ENSMUSG00000028989	Angptl7	angiopoietin-like 7 [Source:MGI Symbol;Acc:MGI:3605801]	3.099e-27	2.686e-25	-8.022
ENSMUSG00000066894	Vsig10	V-set and immunoglobulin domain containing 10 [Source:MGI Symbol;Acc:MGI:2448533]	3.206e-27	2.764e-25	-2.372
ENSMUSG00000029919	Hpgds	hematopoietic prostaglandin D synthase [Source:MGI Symbol;Acc:MGI:1859384]	3.411e-27	2.926e-25	2.557
ENSMUSG00000026574	Dpt	dermatopontin [Source:MGI Symbol;Acc:MGI:1928392]	3.437e-27	2.933e-25	3.737
ENSMUSG00000032548	Slco2a1	solute carrier organic anion transporter family, member 2a1 [Source:MGI Symbol;Acc:MGI:1346021]	3.889e-27	3.301e-25	-3.867
ENSMUSG00000031530	Dusp4	dual specificity phosphatase 4 [Source:MGI Symbol;Acc:MGI:2442191]	4.09e-27	3.454e-25	5.349
ENSMUSG00000026548	Slamf9	SLAM family member 9 [Source:MGI Symbol;Acc:MGI:1923692]	4.358e-27	3.662e-25	-2.831
ENSMUSG00000020808	Fam64a	family with sequence similarity 64, member A [Source:MGI Symbol;Acc:MGI:1924434]	5.306e-27	4.435e-25	5.261
ENSMUSG00000021998	Lcp1	lymphocyte cytosolic protein 1 [Source:MGI Symbol;Acc:MGI:104808]	5.641e-27	4.692e-25	2.121
ENSMUSG00000062082	Cd200r4	CD200 receptor 4 [Source:MGI Symbol;Acc:MGI:3036289]	5.742e-27	4.735e-25	5.794
ENSMUSG00000035208	Slfn8	schlafen 8 [Source:MGI Symbol;Acc:MGI:2672859]	5.752e-27	4.735e-25	3.201
ENSMUSG00000001228	Uhrf1	ubiquitin-like, containing PHD and RING finger domains, 1 [Source:MGI Symbol;Acc:MGI:1338889]	6.312e-27	5.17e-25	4.701
ENSMUSG00000034652	Cd300a	CD300A molecule [Source:MGI Symbol;Acc:MGI:2443411]	1.058e-26	8.626e-25	3.337
ENSMUSG00000071604	Fam189a2	family with sequence similarity 189, member A2 [Source:MGI Symbol;Acc:MGI:2685813]	1.332e-26	1.08e-24	-3.732
ENSMUSG00000026958	Dpp7	dipeptidylpeptidase 7 [Source:MGI Symbol;Acc:MGI:1933213]	1.357e-26	1.095e-24	2.851
ENSMUSG00000034330	Plcg2	phospholipase C, gamma 2 [Source:MGI Symbol;Acc:MGI:97616]	1.843e-26	1.48e-24	2.685
ENSMUSG00000074199	Krtdap	keratinocyte differentiation associated protein [Source:MGI Symbol;Acc:MGI:1928282]	2.161e-26	1.727e-24	-4.182
ENSMUSG00000042485	Mustn1	musculoskeletal, embryonic nuclear protein 1 [Source:MGI Symbol;Acc:MGI:1913425]	5.421e-26	4.311e-24	-4.55
ENSMUSG00000030894	Tpp1	tripeptidyl peptidase I [Source:MGI Symbol;Acc:MGI:1336194]	5.667e-26	4.485e-24	1.968
ENSMUSG00000059089	Fcgr4	Fc receptor, IgG, low affinity IV [Source:MGI Symbol;Acc:MGI:2179523]	5.876e-26	4.628e-24	4.719
ENSMUSG00000041827	Oasl1	2'-5' oligoadenylate synthetase-like 1 [Source:MGI Symbol;Acc:MGI:2180849]	6.159e-26	4.828e-24	3.609
ENSMUSG00000043157	Arl11	ADP-ribosylation factor-like 11 [Source:MGI Symbol;Acc:MGI:2444054]	6.67e-26	5.203e-24	3.012
ENSMUSG00000074264	Amy1	amylase 1, salivary [Source:MGI Symbol;Acc:MGI:88019]	7.249e-26	5.628e-24	-3.165
ENSMUSG00000029254	Stap1	signal transducing adaptor family member 1 [Source:MGI Symbol;Acc:MGI:1926193]	9.064e-26	7.005e-24	3.555
ENSMUSG00000041660	Bbox1	butyrobetaine (gamma), 2-oxoglutarate dioxygenase 1 (gamma-butyrobetaine hydroxylase) [Source:MGI Symbol;Acc:MGI:1891372]	9.863e-26	7.586e-24	-5.487
ENSMUSG00000026676	Ccdc3	coiled-coil domain containing 3 [Source:MGI Symbol;Acc:MGI:1921436]	1.04e-25	7.959e-24	-2.404
ENSMUSG00000031266	Gla	galactosidase, alpha [Source:MGI Symbol;Acc:MGI:1347344]	1.072e-25	8.167e-24	2.562
ENSMUSG00000030737	Slco2b1	solute carrier organic anion transporter family, member 2b1 [Source:MGI Symbol;Acc:MGI:1351872]	1.104e-25	8.372e-24	-3.199
ENSMUSG00000028967	Errfi1	ERBB receptor feedback inhibitor 1 [Source:MGI Symbol;Acc:MGI:1921405]	1.114e-25	8.413e-24	-2.536
ENSMUSG00000023153	Tmem52	transmembrane protein 52 [Source:MGI Symbol;Acc:MGI:1916921]	1.215e-25	9.134e-24	-5.987
ENSMUSG00000028862	Map3k6	mitogen-activated protein kinase kinase kinase 6 [Source:MGI Symbol;Acc:MGI:1855691]	1.297e-25	9.7e-24	-3.203
ENSMUSG00000000915	Hip1r	huntingtin interacting protein 1 related [Source:MGI Symbol;Acc:MGI:1352504]	1.512e-25	1.126e-23	-2.951
ENSMUSG00000000142	Axin2	axin 2 [Source:MGI Symbol;Acc:MGI:1270862]	1.862e-25	1.381e-23	-2.666
ENSMUSG00000045382	Cxcr4	chemokine (C-X-C motif) receptor 4 [Source:MGI Symbol;Acc:MGI:109563]	2.27e-25	1.675e-23	3.811
ENSMUSG00000042115	Klhdc8a	kelch domain containing 8A [Source:MGI Symbol;Acc:MGI:2442630]	2.562e-25	1.882e-23	-2.386
ENSMUSG00000025352	Gdf11	growth differentiation factor 11 [Source:MGI Symbol;Acc:MGI:1338027]	3.006e-25	2.199e-23	3.74
ENSMUSG00000028238	Atp6v0d2	ATPase, H+ transporting, lysosomal V0 subunit D2 [Source:MGI Symbol;Acc:MGI:1924415]	3.615e-25	2.632e-23	4.509
ENSMUSG00000039981	Zc3h12d	zinc finger CCCH type containing 12D [Source:MGI Symbol;Acc:MGI:3045313]	4.214e-25	3.054e-23	4.42
ENSMUSG00000017830	Dhx58	DEXH (Asp-Glu-X-His) box polypeptide 58 [Source:MGI Symbol;Acc:MGI:1931560]	5.218e-25	3.766e-23	2.909
ENSMUSG00000028678	Kif2c	kinesin family member 2C [Source:MGI Symbol;Acc:MGI:1921054]	6.915e-25	4.969e-23	6.979
ENSMUSG00000061353	Cxcl12	chemokine (C-X-C motif) ligand 12 [Source:MGI Symbol;Acc:MGI:103556]	7.113e-25	5.089e-23	3.373
ENSMUSG00000022033	Pbk	PDZ binding kinase [Source:MGI Symbol;Acc:MGI:1289156]	7.673e-25	5.465e-23	4.918
ENSMUSG00000112148	Lilrb4a	leukocyte immunoglobulin-like receptor, subfamily B, member 4A [Source:MGI Symbol;Acc:MGI:102701]	8.405e-25	5.961e-23	2.329
ENSMUSG00000045328	Cenpe	centromere protein E [Source:MGI Symbol;Acc:MGI:1098230]	9.372e-25	6.618e-23	3.892
ENSMUSG00000037946	Fgd3	FYVE, RhoGEF and PH domain containing 3 [Source:MGI Symbol;Acc:MGI:1353657]	1.077e-24	7.573e-23	3.411
ENSMUSG00000030208	Emp1	epithelial membrane protein 1 [Source:MGI Symbol;Acc:MGI:107941]	1.226e-24	8.582e-23	-1.868
ENSMUSG00000028378	Ptgr1	prostaglandin reductase 1 [Source:MGI Symbol;Acc:MGI:1914353]	1.336e-24	9.313e-23	2.873
ENSMUSG00000010797	Wnt2	wingless-type MMTV integration site family, member 2 [Source:MGI Symbol;Acc:MGI:98954]	1.608e-24	1.116e-22	-6.882
ENSMUSG00000005233	Spc25	SPC25, NDC80 kinetochore complex component, homolog (S. cerevisiae) [Source:MGI Symbol;Acc:MGI:1913692]	2.113e-24	1.461e-22	5.086
ENSMUSG00000041361	Myzap	myocardial zonula adherens protein [Source:MGI Symbol;Acc:MGI:2142908]	2.355e-24	1.621e-22	-2.451
ENSMUSG00000029576	Radil	Ras association and DIL domains [Source:MGI Symbol;Acc:MGI:2443088]	2.933e-24	2.011e-22	-2.795
ENSMUSG00000026679	Enkur	enkurin, TRPC channel interacting protein [Source:MGI Symbol;Acc:MGI:1918483]	3.935e-24	2.686e-22	-4.613
ENSMUSG00000031548	Sfrp1	secreted frizzled-related protein 1 [Source:MGI Symbol;Acc:MGI:892014]	5.029e-24	3.419e-22	4.237
ENSMUSG00000055116	Arntl	aryl hydrocarbon receptor nuclear translocator-like [Source:MGI Symbol;Acc:MGI:1096381]	5.594e-24	3.787e-22	-2.09
ENSMUSG00000030116	Mfap5	microfibrillar associated protein 5 [Source:MGI Symbol;Acc:MGI:1354387]	7.898e-24	5.303e-22	-3.112
ENSMUSG00000070576	Mn1	meningioma 1 [Source:MGI Symbol;Acc:MGI:1261813]	1.011e-23	6.76e-22	-2.227
ENSMUSG00000024679	Ms4a6d	membrane-spanning 4-domains, subfamily A, member 6D [Source:MGI Symbol;Acc:MGI:1916024]	2.03e-23	1.352e-21	2.519
ENSMUSG00000109224	AC167978.1		2.454e-23	1.627e-21	-3.245
ENSMUSG00000026879	Gsn	gelsolin [Source:MGI Symbol;Acc:MGI:95851]	2.754e-23	1.82e-21	-2.74
ENSMUSG00000041617	Ccdc74a	coiled-coil domain containing 74A [Source:MGI Symbol;Acc:MGI:1919565]	3.256e-23	2.142e-21	-2.98
ENSMUSG00000113800	AC124179.2		3.317e-23	2.174e-21	-4.141
ENSMUSG00000057751	Megf6	multiple EGF-like-domains 6 [Source:MGI Symbol;Acc:MGI:1919351]	3.876e-23	2.53e-21	4.136
ENSMUSG00000027358	Bmp2	bone morphogenetic protein 2 [Source:MGI Symbol;Acc:MGI:88177]	4.415e-23	2.86e-21	-2.945
ENSMUSG00000040613	Apobec1	apolipoprotein B mRNA editing enzyme, catalytic polypeptide 1 [Source:MGI Symbol;Acc:MGI:103298]	4.417e-23	2.86e-21	2.173
ENSMUSG00000074151	Nlrc5	NLR family, CARD domain containing 5 [Source:MGI Symbol;Acc:MGI:3612191]	5.006e-23	3.229e-21	3.199
ENSMUSG00000021974	Fgf9	fibroblast growth factor 9 [Source:MGI Symbol;Acc:MGI:104723]	5.085e-23	3.267e-21	-3.3
ENSMUSG00000040296	Ddx58	DEAD (Asp-Glu-Ala-Asp) box polypeptide 58 [Source:MGI Symbol;Acc:MGI:2442858]	5.175e-23	3.312e-21	1.984
ENSMUSG00000042451	Mybph	myosin binding protein H [Source:MGI Symbol;Acc:MGI:1858196]	6.014e-23	3.834e-21	-6.124
ENSMUSG00000079465	Col4a3	collagen, type IV, alpha 3 [Source:MGI Symbol;Acc:MGI:104688]	6.362e-23	4.04e-21	-5.917
ENSMUSG00000040522	Tlr8	toll-like receptor 8 [Source:MGI Symbol;Acc:MGI:2176887]	7.559e-23	4.781e-21	2.939
ENSMUSG00000053964	Lgals4	lectin, galactose binding, soluble 4 [Source:MGI Symbol;Acc:MGI:107536]	9.907e-23	6.243e-21	-3.261
ENSMUSG00000020077	Srgn	serglycin [Source:MGI Symbol;Acc:MGI:97756]	1.022e-22	6.413e-21	2.375
ENSMUSG00000022587	Ly6e	lymphocyte antigen 6 complex, locus E [Source:MGI Symbol;Acc:MGI:106651]	1.036e-22	6.481e-21	2.665
ENSMUSG00000028909	Ptpru	protein tyrosine phosphatase, receptor type, U [Source:MGI Symbol;Acc:MGI:1321151]	1.23e-22	7.663e-21	-3.724
ENSMUSG00000041431	Ccnb1	cyclin B1 [Source:MGI Symbol;Acc:MGI:88302]	1.25e-22	7.754e-21	5.321
ENSMUSG00000007097	Atp1a2	ATPase, Na+/K+ transporting, alpha 2 polypeptide [Source:MGI Symbol;Acc:MGI:88106]	1.254e-22	7.755e-21	-3.512
ENSMUSG00000049848	Ceacam19	carcinoembryonic antigen-related cell adhesion molecule 19 [Source:MGI Symbol;Acc:MGI:2443001]	1.828e-22	1.126e-20	6.87
ENSMUSG00000054072	Iigp1	interferon inducible GTPase 1 [Source:MGI Symbol;Acc:MGI:1926259]	2.155e-22	1.323e-20	3.636
ENSMUSG00000074874	Ctla2b	cytotoxic T lymphocyte-associated protein 2 beta [Source:MGI Symbol;Acc:MGI:88555]	2.525e-22	1.544e-20	3.492
ENSMUSG00000016256	Ctsz	cathepsin Z [Source:MGI Symbol;Acc:MGI:1891190]	2.799e-22	1.704e-20	2.165
ENSMUSG00000079017	Ifi27l2a	interferon, alpha-inducible protein 27 like 2A [Source:MGI Symbol;Acc:MGI:1924183]	2.901e-22	1.76e-20	3.232
ENSMUSG00000089774	Slc5a3	solute carrier family 5 (inositol transporters), member 3 [Source:MGI Symbol;Acc:MGI:1858226]	3.098e-22	1.873e-20	3.916
ENSMUSG00000032261	Sh3bgrl2	SH3 domain binding glutamic acid-rich protein like 2 [Source:MGI Symbol;Acc:MGI:1915350]	3.226e-22	1.943e-20	4.719
ENSMUSG00000026104	Stat1	signal transducer and activator of transcription 1 [Source:MGI Symbol;Acc:MGI:103063]	4.753e-22	2.852e-20	2.515
ENSMUSG00000003779	Kif20a	kinesin family member 20A [Source:MGI Symbol;Acc:MGI:1201682]	5.486e-22	3.28e-20	4.543
ENSMUSG00000033502	Cdc14a	CDC14 cell division cycle 14A [Source:MGI Symbol;Acc:MGI:2442676]	5.611e-22	3.343e-20	-2.781
ENSMUSG00000022844	Pdia5	protein disulfide isomerase associated 5 [Source:MGI Symbol;Acc:MGI:1919849]	5.86e-22	3.479e-20	2.243
ENSMUSG00000021451	Sema4d	sema domain, immunoglobulin domain (Ig), transmembrane domain (TM) and short cytoplasmic domain, (semaphorin) 4D [Source:MGI Symbol;Acc:MGI:109244]	5.962e-22	3.526e-20	2.69
ENSMUSG00000026395	Ptprc	protein tyrosine phosphatase, receptor type, C [Source:MGI Symbol;Acc:MGI:97810]	6.53e-22	3.848e-20	1.891
ENSMUSG00000046879	Irgm1	immunity-related GTPase family M member 1 [Source:MGI Symbol;Acc:MGI:107567]	7.484e-22	4.395e-20	2.296
ENSMUSG00000042254	Cilp	cartilage intermediate layer protein, nucleotide pyrophosphohydrolase [Source:MGI Symbol;Acc:MGI:2444507]	7.888e-22	4.615e-20	-3.516
ENSMUSG00000033544	Angptl1	angiopoietin-like 1 [Source:MGI Symbol;Acc:MGI:1919963]	7.92e-22	4.618e-20	-2.917
ENSMUSG00000003812	Dnase2a	deoxyribonuclease II alpha [Source:MGI Symbol;Acc:MGI:1329019]	8.126e-22	4.721e-20	2.063
ENSMUSG00000052459	Atp6v1a	ATPase, H+ transporting, lysosomal V1 subunit A [Source:MGI Symbol;Acc:MGI:1201780]	9.441e-22	5.466e-20	2.371
ENSMUSG00000063193	Cd300lb	CD300 molecule like family member B [Source:MGI Symbol;Acc:MGI:2685099]	1.093e-21	6.308e-20	2.823
ENSMUSG00000075590	Nrbp2	nuclear receptor binding protein 2 [Source:MGI Symbol;Acc:MGI:2385017]	1.211e-21	6.959e-20	-2.658
ENSMUSG00000031994	Adamts8	a disintegrin-like and metallopeptidase (reprolysin type) with thrombospondin type 1 motif, 8 [Source:MGI Symbol;Acc:MGI:1353468]	1.319e-21	7.553e-20	2.946
ENSMUSG00000017417	Plxdc1	plexin domain containing 1 [Source:MGI Symbol;Acc:MGI:1919574]	1.341e-21	7.656e-20	2.44
ENSMUSG00000050335	Lgals3	lectin, galactose binding, soluble 3 [Source:MGI Symbol;Acc:MGI:96778]	1.414e-21	8.041e-20	1.872
ENSMUSG00000038963	Slco4a1	solute carrier organic anion transporter family, member 4a1 [Source:MGI Symbol;Acc:MGI:1351866]	1.495e-21	8.475e-20	8.924
ENSMUSG00000021190	Lgmn	legumain [Source:MGI Symbol;Acc:MGI:1330838]	1.507e-21	8.488e-20	1.926
ENSMUSG00000012443	Kif11	kinesin family member 11 [Source:MGI Symbol;Acc:MGI:1098231]	1.508e-21	8.488e-20	4.46
ENSMUSG00000034947	Tmem106a	transmembrane protein 106A [Source:MGI Symbol;Acc:MGI:1922056]	1.72e-21	9.647e-20	2.515
ENSMUSG00000024079	Eif2ak2	eukaryotic translation initiation factor 2-alpha kinase 2 [Source:MGI Symbol;Acc:MGI:1353449]	1.725e-21	9.647e-20	2.054
ENSMUSG00000025227	Mfsd13a	major facilitator superfamily domain containing 13a [Source:MGI Symbol;Acc:MGI:1922396]	2.054e-21	1.145e-19	3.28
ENSMUSG00000056124	B4galt6	UDP-Gal:betaGlcNAc beta 1,4-galactosyltransferase, polypeptide 6 [Source:MGI Symbol;Acc:MGI:1928380]	2.262e-21	1.253e-19	2.133
ENSMUSG00000037725	Ckap2	cytoskeleton associated protein 2 [Source:MGI Symbol;Acc:MGI:1931797]	3.301e-21	1.821e-19	3.829
ENSMUSG00000064329	Scn1a	sodium channel, voltage-gated, type I, alpha [Source:MGI Symbol;Acc:MGI:98246]	3.508e-21	1.929e-19	3.796
ENSMUSG00000035683	Melk	maternal embryonic leucine zipper kinase [Source:MGI Symbol;Acc:MGI:106924]	3.838e-21	2.103e-19	7.881
ENSMUSG00000039062	Anpep	alanyl (membrane) aminopeptidase [Source:MGI Symbol;Acc:MGI:5000466]	4.15e-21	2.266e-19	1.982
ENSMUSG00000002055	Spag5	sperm associated antigen 5 [Source:MGI Symbol;Acc:MGI:1927470]	4.598e-21	2.502e-19	4.567
ENSMUSG00000090210	Itga10	integrin, alpha 10 [Source:MGI Symbol;Acc:MGI:2153482]	4.618e-21	2.505e-19	-2.632
ENSMUSG00000049130	C5ar1	complement component 5a receptor 1 [Source:MGI Symbol;Acc:MGI:88232]	4.997e-21	2.702e-19	2.566
ENSMUSG00000109675	Nxpe1-ps	neurexophilin and PC-esterase domain family, member 1, pseudogene [Source:MGI Symbol;Acc:MGI:3646632]	6.295e-21	3.393e-19	7.312
ENSMUSG00000027699	Ect2	ect2 oncogene [Source:MGI Symbol;Acc:MGI:95281]	6.835e-21	3.672e-19	3.501
ENSMUSG00000003665	Has1	hyaluronan synthase 1 [Source:MGI Symbol;Acc:MGI:106590]	7.105e-21	3.804e-19	-4.681
ENSMUSG00000074480	Mex3a	mex3 RNA binding family member A [Source:MGI Symbol;Acc:MGI:1919890]	7.365e-21	3.93e-19	4.117
ENSMUSG00000062563	Cys1	cystin 1 [Source:MGI Symbol;Acc:MGI:2177632]	8.332e-21	4.432e-19	-2.544
ENSMUSG00000022096	Hr	hairless [Source:MGI Symbol;Acc:MGI:96223]	1.067e-20	5.658e-19	-2.454
ENSMUSG00000025017	Pik3ap1	phosphoinositide-3-kinase adaptor protein 1 [Source:MGI Symbol;Acc:MGI:1933177]	1.187e-20	6.275e-19	2.332
ENSMUSG00000044006	Cilp2	cartilage intermediate layer protein 2 [Source:MGI Symbol;Acc:MGI:1915959]	1.232e-20	6.489e-19	-3.623
ENSMUSG00000036853	Mcoln3	mucolipin 3 [Source:MGI Symbol;Acc:MGI:1890500]	1.374e-20	7.213e-19	11.55
ENSMUSG00000029414	Kntc1	kinetochore associated 1 [Source:MGI Symbol;Acc:MGI:2673709]	1.409e-20	7.376e-19	5.788
ENSMUSG00000021950	Anxa8	annexin A8 [Source:MGI Symbol;Acc:MGI:1201374]	1.554e-20	8.106e-19	-4.043
ENSMUSG00000057421	Las1l	LAS1-like (S. cerevisiae) [Source:MGI Symbol;Acc:MGI:1923380]	1.585e-20	8.241e-19	-1.981
ENSMUSG00000020399	Havcr2	hepatitis A virus cellular receptor 2 [Source:MGI Symbol;Acc:MGI:2159682]	2.475e-20	1.279e-18	2.207
ENSMUSG00000034613	Ppm1h	protein phosphatase 1H (PP2C domain containing) [Source:MGI Symbol;Acc:MGI:2442087]	2.529e-20	1.303e-18	2.192
ENSMUSG00000074207	Adh1	alcohol dehydrogenase 1 (class I) [Source:MGI Symbol;Acc:MGI:87921]	2.544e-20	1.307e-18	-2.052
ENSMUSG00000028873	Cdca8	cell division cycle associated 8 [Source:MGI Symbol;Acc:MGI:1196274]	2.595e-20	1.329e-18	3.725
ENSMUSG00000046179	E2f8	E2F transcription factor 8 [Source:MGI Symbol;Acc:MGI:1922038]	2.812e-20	1.435e-18	5.614
ENSMUSG00000019996	Map7	microtubule-associated protein 7 [Source:MGI Symbol;Acc:MGI:1328328]	3.031e-20	1.542e-18	-3.126
ENSMUSG00000036894	Rap2b	RAP2B, member of RAS oncogene family [Source:MGI Symbol;Acc:MGI:1921262]	3.275e-20	1.661e-18	1.878
ENSMUSG00000028756	Pink1	PTEN induced putative kinase 1 [Source:MGI Symbol;Acc:MGI:1916193]	4.298e-20	2.173e-18	-2.279
ENSMUSG00000040552	C3ar1	complement component 3a receptor 1 [Source:MGI Symbol;Acc:MGI:1097680]	4.384e-20	2.21e-18	1.898
ENSMUSG00000072082	Ccnf	cyclin F [Source:MGI Symbol;Acc:MGI:102551]	5.241e-20	2.634e-18	3.904
ENSMUSG00000027331	Knstrn	kinetochore-localized astrin/SPAG5 binding [Source:MGI Symbol;Acc:MGI:1289298]	5.294e-20	2.653e-18	3.413
ENSMUSG00000035407	Kank4	KN motif and ankyrin repeat domains 4 [Source:MGI Symbol;Acc:MGI:3043381]	5.399e-20	2.697e-18	-5.043
ENSMUSG00000027379	Bub1	BUB1, mitotic checkpoint serine/threonine kinase [Source:MGI Symbol;Acc:MGI:1100510]	5.643e-20	2.81e-18	8.531
ENSMUSG00000071547	Nt5dc2	5'-nucleotidase domain containing 2 [Source:MGI Symbol;Acc:MGI:1917271]	7.2e-20	3.574e-18	3.233
ENSMUSG00000048327	Ckap2l	cytoskeleton associated protein 2-like [Source:MGI Symbol;Acc:MGI:1917716]	7.42e-20	3.672e-18	3.177
ENSMUSG00000112433	AC160405.2		7.944e-20	3.92e-18	-3.817
ENSMUSG00000029366	Dck	deoxycytidine kinase [Source:MGI Symbol;Acc:MGI:102726]	8.642e-20	4.252e-18	2.964
ENSMUSG00000052102	Gnpda1	glucosamine-6-phosphate deaminase 1 [Source:MGI Symbol;Acc:MGI:1347054]	9.533e-20	4.676e-18	2.169
ENSMUSG00000030711	Sult1a1	sulfotransferase family 1A, phenol-preferring, member 1 [Source:MGI Symbol;Acc:MGI:102896]	1.073e-19	5.249e-18	-3.797
ENSMUSG00000023912	Slc25a27	solute carrier family 25, member 27 [Source:MGI Symbol;Acc:MGI:1921261]	1.222e-19	5.958e-18	-2.643
ENSMUSG00000026207	Speg	SPEG complex locus [Source:MGI Symbol;Acc:MGI:109282]	1.389e-19	6.751e-18	2.77
ENSMUSG00000033386	Frrs1	ferric-chelate reductase 1 [Source:MGI Symbol;Acc:MGI:108076]	1.472e-19	7.134e-18	2.874
ENSMUSG00000050708	Ftl1	ferritin light polypeptide 1 [Source:MGI Symbol;Acc:MGI:95589]	1.478e-19	7.144e-18	2.102
ENSMUSG00000006715	Gmnn	geminin [Source:MGI Symbol;Acc:MGI:1927344]	2.058e-19	9.915e-18	2.95
ENSMUSG00000028637	Ccdc30	coiled-coil domain containing 30 [Source:MGI Symbol;Acc:MGI:1920582]	2.2e-19	1.057e-17	3.554
ENSMUSG00000026463	Atp2b4	ATPase, Ca++ transporting, plasma membrane 4 [Source:MGI Symbol;Acc:MGI:88111]	2.276e-19	1.09e-17	-2.715
ENSMUSG00000079419	Ms4a6c	membrane-spanning 4-domains, subfamily A, member 6C [Source:MGI Symbol;Acc:MGI:2385644]	2.349e-19	1.122e-17	2.493
ENSMUSG00000042807	Hecw2	HECT, C2 and WW domain containing E3 ubiquitin protein ligase 2 [Source:MGI Symbol;Acc:MGI:2685817]	2.609e-19	1.243e-17	-2.575
ENSMUSG00000071847	Apcdd1	adenomatosis polyposis coli down-regulated 1 [Source:MGI Symbol;Acc:MGI:3513977]	2.696e-19	1.28e-17	-3.188
ENSMUSG00000024030	Abcg1	ATP-binding cassette, sub-family G (WHITE), member 1 [Source:MGI Symbol;Acc:MGI:107704]	2.9e-19	1.373e-17	2.292
ENSMUSG00000035863	Palm	paralemmin [Source:MGI Symbol;Acc:MGI:1261814]	2.933e-19	1.385e-17	-2.228
ENSMUSG00000015950	Ncf1	neutrophil cytosolic factor 1 [Source:MGI Symbol;Acc:MGI:97283]	2.971e-19	1.399e-17	2.26
ENSMUSG00000006356	Crip2	cysteine rich protein 2 [Source:MGI Symbol;Acc:MGI:1915587]	3.366e-19	1.58e-17	-2.35
ENSMUSG00000040488	Ltbp4	latent transforming growth factor beta binding protein 4 [Source:MGI Symbol;Acc:MGI:1321395]	3.563e-19	1.668e-17	-3.018
ENSMUSG00000004768	Rab23	RAB23, member RAS oncogene family [Source:MGI Symbol;Acc:MGI:99833]	3.673e-19	1.715e-17	-1.863
ENSMUSG00000039787	Cercam	cerebral endothelial cell adhesion molecule [Source:MGI Symbol;Acc:MGI:2139134]	3.999e-19	1.861e-17	-2.784
ENSMUSG00000046447	Camk2n1	calcium/calmodulin-dependent protein kinase II inhibitor 1 [Source:MGI Symbol;Acc:MGI:1913509]	4.415e-19	2.049e-17	-2.695
ENSMUSG00000014303	Glis2	GLIS family zinc finger 2 [Source:MGI Symbol;Acc:MGI:1932535]	4.856e-19	2.247e-17	-2.14
ENSMUSG00000026622	Nek2	NIMA (never in mitosis gene a)-related expressed kinase 2 [Source:MGI Symbol;Acc:MGI:109359]	5.464e-19	2.522e-17	5.636
ENSMUSG00000001023	S100a5	S100 calcium binding protein A5 [Source:MGI Symbol;Acc:MGI:1338915]	6.451e-19	2.969e-17	-4.237
ENSMUSG00000020256	Aldh1l2	aldehyde dehydrogenase 1 family, member L2 [Source:MGI Symbol;Acc:MGI:2444680]	6.582e-19	3.021e-17	2.906
ENSMUSG00000027009	Itga4	integrin alpha 4 [Source:MGI Symbol;Acc:MGI:96603]	7.149e-19	3.272e-17	1.952
ENSMUSG00000006273	Atp6v1b2	ATPase, H+ transporting, lysosomal V1 subunit B2 [Source:MGI Symbol;Acc:MGI:109618]	7.847e-19	3.581e-17	1.899
ENSMUSG00000017390	Aldoc	aldolase C, fructose-bisphosphate [Source:MGI Symbol;Acc:MGI:101863]	1.025e-18	4.664e-17	4.192
ENSMUSG00000073555	Gm4951	predicted gene 4951 [Source:MGI Symbol;Acc:MGI:3644953]	1.083e-18	4.916e-17	3.411
ENSMUSG00000017969	Ptgis	prostaglandin I2 (prostacyclin) synthase [Source:MGI Symbol;Acc:MGI:1097156]	1.116e-18	5.052e-17	-3.081
ENSMUSG00000022636	Alcam	activated leukocyte cell adhesion molecule [Source:MGI Symbol;Acc:MGI:1313266]	1.128e-18	5.09e-17	1.899
ENSMUSG00000033316	Galnt9	UDP-N-acetyl-alpha-D-galactosamine:polypeptide N-acetylgalactosaminyltransferase 9 [Source:MGI Symbol;Acc:MGI:2677965]	1.132e-18	5.096e-17	6.771
ENSMUSG00000005054	Cstb	cystatin B [Source:MGI Symbol;Acc:MGI:109514]	1.152e-18	5.169e-17	2.279
ENSMUSG00000078853	Igtp	interferon gamma induced GTPase [Source:MGI Symbol;Acc:MGI:107729]	1.189e-18	5.321e-17	2.338
ENSMUSG00000000325	Arvcf	armadillo repeat gene deleted in velocardiofacial syndrome [Source:MGI Symbol;Acc:MGI:109620]	1.22e-18	5.447e-17	-2.232
ENSMUSG00000022797	Tfrc	transferrin receptor [Source:MGI Symbol;Acc:MGI:98822]	1.239e-18	5.515e-17	2.987
ENSMUSG00000037902	Sirpa	signal-regulatory protein alpha [Source:MGI Symbol;Acc:MGI:108563]	1.299e-18	5.769e-17	1.794
ENSMUSG00000055148	Klf2	Kruppel-like factor 2 (lung) [Source:MGI Symbol;Acc:MGI:1342772]	1.538e-18	6.812e-17	-2.871
ENSMUSG00000003283	Hck	hemopoietic cell kinase [Source:MGI Symbol;Acc:MGI:96052]	2.033e-18	8.979e-17	2.659
ENSMUSG00000024190	Dusp1	dual specificity phosphatase 1 [Source:MGI Symbol;Acc:MGI:105120]	2.058e-18	9.062e-17	-2.154
ENSMUSG00000090439	Gm17455	predicted gene, 17455 [Source:MGI Symbol;Acc:MGI:4937089]	2.278e-18	1.001e-16	-3.297
ENSMUSG00000027326	Knl1	kinetochore scaffold 1 [Source:MGI Symbol;Acc:MGI:1923714]	2.812e-18	1.232e-16	6.222
ENSMUSG00000024909	Efemp2	epidermal growth factor-containing fibulin-like extracellular matrix protein 2 [Source:MGI Symbol;Acc:MGI:1891209]	2.867e-18	1.253e-16	2.31
ENSMUSG00000048537	Phldb1	pleckstrin homology like domain, family B, member 1 [Source:MGI Symbol;Acc:MGI:2143230]	3.387e-18	1.476e-16	-2.505
ENSMUSG00000059456	Ptk2b	PTK2 protein tyrosine kinase 2 beta [Source:MGI Symbol;Acc:MGI:104908]	3.603e-18	1.566e-16	2.125
ENSMUSG00000034463	Scara3	scavenger receptor class A, member 3 [Source:MGI Symbol;Acc:MGI:2444418]	4.047e-18	1.754e-16	-1.778
ENSMUSG00000020218	Wif1	Wnt inhibitory factor 1 [Source:MGI Symbol;Acc:MGI:1344332]	4.728e-18	2.044e-16	-2.658
ENSMUSG00000075410	Prcd	photoreceptor disc component [Source:MGI Symbol;Acc:MGI:3649529]	5.213e-18	2.248e-16	-3.581
ENSMUSG00000034854	Mfsd12	major facilitator superfamily domain containing 12 [Source:MGI Symbol;Acc:MGI:3604804]	5.452e-18	2.344e-16	2.403
ENSMUSG00000020838	Slc6a4	solute carrier family 6 (neurotransmitter transporter, serotonin), member 4 [Source:MGI Symbol;Acc:MGI:96285]	6.841e-18	2.934e-16	-3.529
ENSMUSG00000067001	Serpinb7	serine (or cysteine) peptidase inhibitor, clade B, member 7 [Source:MGI Symbol;Acc:MGI:2151053]	6.941e-18	2.969e-16	-4.048
ENSMUSG00000000290	Itgb2	integrin beta 2 [Source:MGI Symbol;Acc:MGI:96611]	7.883e-18	3.363e-16	2.376
ENSMUSG00000023992	Trem2	triggering receptor expressed on myeloid cells 2 [Source:MGI Symbol;Acc:MGI:1913150]	8.034e-18	3.419e-16	2.453
ENSMUSG00000018459	Slc13a3	solute carrier family 13 (sodium-dependent dicarboxylate transporter), member 3 [Source:MGI Symbol;Acc:MGI:2149635]	8.322e-18	3.532e-16	3.726
ENSMUSG00000030677	Kif22	kinesin family member 22 [Source:MGI Symbol;Acc:MGI:109233]	8.987e-18	3.795e-16	4.014
ENSMUSG00000066861	Oas1g	2'-5' oligoadenylate synthetase 1G [Source:MGI Symbol;Acc:MGI:97429]	9.12e-18	3.841e-16	3.741
ENSMUSG00000040260	Daam2	dishevelled associated activator of morphogenesis 2 [Source:MGI Symbol;Acc:MGI:1923691]	9.439e-18	3.965e-16	-2.166
ENSMUSG00000037936	Scarb1	scavenger receptor class B, member 1 [Source:MGI Symbol;Acc:MGI:893578]	9.811e-18	4.111e-16	2.077
ENSMUSG00000014782	Plekhg4	pleckstrin homology domain containing, family G (with RhoGef domain) member 4 [Source:MGI Symbol;Acc:MGI:2142544]	1.027e-17	4.291e-16	5.477
ENSMUSG00000069793	Slfn9	schlafen 9 [Source:MGI Symbol;Acc:MGI:2445121]	1.038e-17	4.327e-16	3.438
ENSMUSG00000085287	4833418N02Rik	RIKEN cDNA 4833418N02 gene [Source:MGI Symbol;Acc:MGI:1921847]	1.056e-17	4.391e-16	-3.174
ENSMUSG00000064061	Dzip3	DAZ interacting protein 3, zinc finger [Source:MGI Symbol;Acc:MGI:1917433]	1.089e-17	4.516e-16	2.695
ENSMUSG00000029096	Htra3	HtrA serine peptidase 3 [Source:MGI Symbol;Acc:MGI:1925808]	1.092e-17	4.516e-16	-1.847
ENSMUSG00000047446	Arl4a	ADP-ribosylation factor-like 4A [Source:MGI Symbol;Acc:MGI:99437]	1.2e-17	4.951e-16	-2.137
ENSMUSG00000041559	Fmod	fibromodulin [Source:MGI Symbol;Acc:MGI:1328364]	1.231e-17	5.067e-16	-2.063
ENSMUSG00000020836	Coro6	coronin 6 [Source:MGI Symbol;Acc:MGI:2183448]	1.352e-17	5.551e-16	-3.887
ENSMUSG00000053461	Hhipl2	hedgehog interacting protein-like 2 [Source:MGI Symbol;Acc:MGI:1926022]	1.357e-17	5.557e-16	-4.638
ENSMUSG00000059412	Fxyd2	FXYD domain-containing ion transport regulator 2 [Source:MGI Symbol;Acc:MGI:1195260]	1.524e-17	6.225e-16	2.972
ENSMUSG00000076617	Ighm	immunoglobulin heavy constant mu [Source:MGI Symbol;Acc:MGI:96448]	1.686e-17	6.873e-16	-3.554
ENSMUSG00000033220	Rac2	RAS-related C3 botulinum substrate 2 [Source:MGI Symbol;Acc:MGI:97846]	1.764e-17	7.173e-16	2.788
ENSMUSG00000020701	Tmem132e	transmembrane protein 132E [Source:MGI Symbol;Acc:MGI:2685490]	1.803e-17	7.31e-16	3.019
ENSMUSG00000028691	Prdx1	peroxiredoxin 1 [Source:MGI Symbol;Acc:MGI:99523]	2.029e-17	8.186e-16	2.196
ENSMUSG00000018930	Ccl4	chemokine (C-C motif) ligand 4 [Source:MGI Symbol;Acc:MGI:98261]	2.127e-17	8.564e-16	5.045
ENSMUSG00000100975	Gm28875	predicted gene 28875 [Source:MGI Symbol;Acc:MGI:5579581]	2.136e-17	8.577e-16	-2.169
ENSMUSG00000031387	Renbp	renin binding protein [Source:MGI Symbol;Acc:MGI:105940]	2.498e-17	1.001e-15	2.15
ENSMUSG00000072620	Slfn2	schlafen 2 [Source:MGI Symbol;Acc:MGI:1313258]	2.588e-17	1.034e-15	2.389
ENSMUSG00000020937	Plcd3	phospholipase C, delta 3 [Source:MGI Symbol;Acc:MGI:107451]	3.298e-17	1.315e-15	-2.439
ENSMUSG00000061718	Ppp1r1b	protein phosphatase 1, regulatory (inhibitor) subunit 1B [Source:MGI Symbol;Acc:MGI:94860]	3.397e-17	1.351e-15	-2.252
ENSMUSG00000038393	Txnip	thioredoxin interacting protein [Source:MGI Symbol;Acc:MGI:1889549]	3.445e-17	1.367e-15	-2.097
ENSMUSG00000020189	Osbpl8	oxysterol binding protein-like 8 [Source:MGI Symbol;Acc:MGI:2443807]	3.49e-17	1.381e-15	2.208
ENSMUSG00000072969	Armcx5	armadillo repeat containing, X-linked 5 [Source:MGI Symbol;Acc:MGI:2148026]	3.698e-17	1.46e-15	-2.054
ENSMUSG00000043740	B430306N03Rik	RIKEN cDNA B430306N03 gene [Source:MGI Symbol;Acc:MGI:2443478]	3.916e-17	1.542e-15	5.557
ENSMUSG00000058454	Dhcr7	7-dehydrocholesterol reductase [Source:MGI Symbol;Acc:MGI:1298378]	4.206e-17	1.652e-15	1.841
ENSMUSG00000110218	Gm20219	predicted gene, 20219 [Source:MGI Symbol;Acc:MGI:5012404]	4.234e-17	1.659e-15	-4.045
ENSMUSG00000001517	Foxm1	forkhead box M1 [Source:MGI Symbol;Acc:MGI:1347487]	4.256e-17	1.664e-15	2.912
ENSMUSG00000040729	Cep126	centrosomal protein 126 [Source:MGI Symbol;Acc:MGI:2680221]	5.107e-17	1.992e-15	-2.467
ENSMUSG00000030796	Tead2	TEA domain family member 2 [Source:MGI Symbol;Acc:MGI:104904]	6.37e-17	2.479e-15	4.282
ENSMUSG00000026880	Stom	stomatin [Source:MGI Symbol;Acc:MGI:95403]	6.627e-17	2.573e-15	1.942
ENSMUSG00000079654	Prrt4	proline-rich transmembrane protein 4 [Source:MGI Symbol;Acc:MGI:2141677]	6.92e-17	2.68e-15	-5.619
ENSMUSG00000031298	Adgrg2	adhesion G protein-coupled receptor G2 [Source:MGI Symbol;Acc:MGI:2446854]	7.275e-17	2.811e-15	-2.507
ENSMUSG00000038521	C1s1	complement component 1, s subcomponent 1 [Source:MGI Symbol;Acc:MGI:1355312]	7.807e-17	3.01e-15	2.851
ENSMUSG00000024165	Hn1l	hematological and neurological expressed 1-like [Source:MGI Symbol;Acc:MGI:1196260]	8.111e-17	3.113e-15	1.843
ENSMUSG00000005470	Asf1b	anti-silencing function 1B histone chaperone [Source:MGI Symbol;Acc:MGI:1914179]	8.115e-17	3.113e-15	2.491
ENSMUSG00000056174	Col8a2	collagen, type VIII, alpha 2 [Source:MGI Symbol;Acc:MGI:88464]	9.175e-17	3.512e-15	-2.482
ENSMUSG00000034422	Parp14	poly (ADP-ribose) polymerase family, member 14 [Source:MGI Symbol;Acc:MGI:1919489]	9.304e-17	3.545e-15	2.268
ENSMUSG00000001493	Meox1	mesenchyme homeobox 1 [Source:MGI Symbol;Acc:MGI:103220]	9.762e-17	3.711e-15	-3.047
ENSMUSG00000037940	Inpp4b	inositol polyphosphate-4-phosphatase, type II [Source:MGI Symbol;Acc:MGI:2158925]	9.942e-17	3.771e-15	3.782
ENSMUSG00000052942	Glis3	GLIS family zinc finger 3 [Source:MGI Symbol;Acc:MGI:2444289]	1.005e-16	3.804e-15	4.127
ENSMUSG00000051506	Wdfy4	WD repeat and FYVE domain containing 4 [Source:MGI Symbol;Acc:MGI:3584510]	1.138e-16	4.295e-15	2.427
ENSMUSG00000045594	Glb1	galactosidase, beta 1 [Source:MGI Symbol;Acc:MGI:88151]	1.169e-16	4.402e-15	1.851
ENSMUSG00000107215	Gm43197	predicted gene 43197 [Source:MGI Symbol;Acc:MGI:5663334]	1.273e-16	4.784e-15	2.644
ENSMUSG00000071042	Rasgrp3	RAS, guanyl releasing protein 3 [Source:MGI Symbol;Acc:MGI:3028579]	1.432e-16	5.368e-15	1.89
ENSMUSG00000059182	Skap2	src family associated phosphoprotein 2 [Source:MGI Symbol;Acc:MGI:1889206]	1.44e-16	5.386e-15	1.9
ENSMUSG00000034037	Fgd5	FYVE, RhoGEF and PH domain containing 5 [Source:MGI Symbol;Acc:MGI:2443369]	1.466e-16	5.472e-15	-2.886
ENSMUSG00000004044	Ptrf	polymerase I and transcript release factor [Source:MGI Symbol;Acc:MGI:1277968]	1.768e-16	6.584e-15	-1.584
ENSMUSG00000022893	Adamts1	a disintegrin-like and metallopeptidase (reprolysin type) with thrombospondin type 1 motif, 1 [Source:MGI Symbol;Acc:MGI:109249]	1.778e-16	6.607e-15	2.68
ENSMUSG00000025823	Pdia4	protein disulfide isomerase associated 4 [Source:MGI Symbol;Acc:MGI:104864]	1.905e-16	7.06e-15	1.621
ENSMUSG00000040528	Milr1	mast cell immunoglobulin like receptor 1 [Source:MGI Symbol;Acc:MGI:2685731]	2.064e-16	7.632e-15	2.41
ENSMUSG00000020524	Gria1	glutamate receptor, ionotropic, AMPA1 (alpha 1) [Source:MGI Symbol;Acc:MGI:95808]	2.082e-16	7.683e-15	10.53
ENSMUSG00000005950	P2rx5	purinergic receptor P2X, ligand-gated ion channel, 5 [Source:MGI Symbol;Acc:MGI:2137026]	2.133e-16	7.853e-15	3.319
ENSMUSG00000027306	Nusap1	nucleolar and spindle associated protein 1 [Source:MGI Symbol;Acc:MGI:2675669]	2.18e-16	8.008e-15	2.869
ENSMUSG00000039680	Mrps6	mitochondrial ribosomal protein S6 [Source:MGI Symbol;Acc:MGI:2153111]	2.199e-16	8.06e-15	3.067
ENSMUSG00000032725	Folr2	folate receptor 2 (fetal) [Source:MGI Symbol;Acc:MGI:95569]	2.234e-16	8.169e-15	2.468
ENSMUSG00000042766	Trim46	tripartite motif-containing 46 [Source:MGI Symbol;Acc:MGI:2673000]	2.249e-16	8.206e-15	3.552
ENSMUSG00000050967	Creg2	cellular repressor of E1A-stimulated genes 2 [Source:MGI Symbol;Acc:MGI:1928333]	2.383e-16	8.676e-15	4.383
ENSMUSG00000040483	Xaf1	XIAP associated factor 1 [Source:MGI Symbol;Acc:MGI:3772572]	2.428e-16	8.819e-15	2.283
ENSMUSG00000024177	Nme4	NME/NM23 nucleoside diphosphate kinase 4 [Source:MGI Symbol;Acc:MGI:1931148]	2.541e-16	9.208e-15	3.763
ENSMUSG00000015957	Wnt11	wingless-type MMTV integration site family, member 11 [Source:MGI Symbol;Acc:MGI:101948]	2.547e-16	9.208e-15	-4.532
ENSMUSG00000076036	Gm22133	predicted gene, 22133 [Source:MGI Symbol;Acc:MGI:5451910]	2.612e-16	9.404e-15	1.958
ENSMUSG00000022488	Nckap1l	NCK associated protein 1 like [Source:MGI Symbol;Acc:MGI:1926063]	2.705e-16	9.72e-15	1.86
ENSMUSG00000026259	Ngef	neuronal guanine nucleotide exchange factor [Source:MGI Symbol;Acc:MGI:1858414]	2.91e-16	1.043e-14	-3.387
ENSMUSG00000039735	Fnbp1l	formin binding protein 1-like [Source:MGI Symbol;Acc:MGI:1925642]	3.038e-16	1.087e-14	1.82
ENSMUSG00000031673	Cdh11	cadherin 11 [Source:MGI Symbol;Acc:MGI:99217]	3.088e-16	1.102e-14	1.839
ENSMUSG00000028517	Plpp3	phospholipid phosphatase 3 [Source:MGI Symbol;Acc:MGI:1915166]	3.127e-16	1.114e-14	-1.803
ENSMUSG00000002870	Mcm2	minichromosome maintenance complex component 2 [Source:MGI Symbol;Acc:MGI:105380]	3.177e-16	1.129e-14	2.309
ENSMUSG00000000982	Ccl3	chemokine (C-C motif) ligand 3 [Source:MGI Symbol;Acc:MGI:98260]	3.434e-16	1.218e-14	4.115
ENSMUSG00000028931	Kcnab2	potassium voltage-gated channel, shaker-related subfamily, beta member 2 [Source:MGI Symbol;Acc:MGI:109239]	3.452e-16	1.221e-14	2.312
ENSMUSG00000019768	Esr1	estrogen receptor 1 (alpha) [Source:MGI Symbol;Acc:MGI:1352467]	3.548e-16	1.252e-14	-2.902
ENSMUSG00000022126	Acod1	aconitate decarboxylase 1 [Source:MGI Symbol;Acc:MGI:103206]	3.553e-16	1.252e-14	4.75
ENSMUSG00000023046	Igfbp6	insulin-like growth factor binding protein 6 [Source:MGI Symbol;Acc:MGI:96441]	3.679e-16	1.293e-14	-2.672
ENSMUSG00000024451	Arap3	ArfGAP with RhoGAP domain, ankyrin repeat and PH domain 3 [Source:MGI Symbol;Acc:MGI:2147274]	3.726e-16	1.307e-14	2.769
ENSMUSG00000020614	Fam20a	family with sequence similarity 20, member A [Source:MGI Symbol;Acc:MGI:2388266]	3.906e-16	1.367e-14	-2.669
ENSMUSG00000035373	Ccl7	chemokine (C-C motif) ligand 7 [Source:MGI Symbol;Acc:MGI:99512]	3.95e-16	1.38e-14	3.752
ENSMUSG00000027490	E2f1	E2F transcription factor 1 [Source:MGI Symbol;Acc:MGI:101941]	4.113e-16	1.434e-14	2.12
ENSMUSG00000057346	Apol9a	apolipoprotein L 9a [Source:MGI Symbol;Acc:MGI:3606001]	4.405e-16	1.532e-14	2.619
ENSMUSG00000106734	Gm20559	predicted gene, 20559 [Source:MGI Symbol;Acc:MGI:5295666]	4.647e-16	1.609e-14	2.153
ENSMUSG00000025059	Gk	glycerol kinase [Source:MGI Symbol;Acc:MGI:106594]	4.788e-16	1.655e-14	2.399
ENSMUSG00000060548	Tnfrsf19	tumor necrosis factor receptor superfamily, member 19 [Source:MGI Symbol;Acc:MGI:1352474]	4.941e-16	1.704e-14	-2.824
ENSMUSG00000034116	Vav1	vav 1 oncogene [Source:MGI Symbol;Acc:MGI:98923]	5.604e-16	1.929e-14	2.044
ENSMUSG00000036196	Slc26a8	solute carrier family 26, member 8 [Source:MGI Symbol;Acc:MGI:2385046]	5.634e-16	1.935e-14	-3.672
ENSMUSG00000040543	Pitpnm3	PITPNM family member 3 [Source:MGI Symbol;Acc:MGI:2685726]	6.051e-16	2.074e-14	-2.861
ENSMUSG00000070473	Cldn3	claudin 3 [Source:MGI Symbol;Acc:MGI:1329044]	6.153e-16	2.104e-14	-5.82
ENSMUSG00000073565	Prr16	proline rich 16 [Source:MGI Symbol;Acc:MGI:1918623]	6.308e-16	2.153e-14	2.266
ENSMUSG00000030107	Usp18	ubiquitin specific peptidase 18 [Source:MGI Symbol;Acc:MGI:1344364]	6.445e-16	2.195e-14	2.944
ENSMUSG00000029521	Chek2	checkpoint kinase 2 [Source:MGI Symbol;Acc:MGI:1355321]	6.536e-16	2.222e-14	2.769
ENSMUSG00000040751	Lat2	linker for activation of T cells family, member 2 [Source:MGI Symbol;Acc:MGI:1926479]	6.831e-16	2.317e-14	2.353
ENSMUSG00000001403	Ube2c	ubiquitin-conjugating enzyme E2C [Source:MGI Symbol;Acc:MGI:1915862]	7.193e-16	2.435e-14	4.364
ENSMUSG00000027843	Ptpn22	protein tyrosine phosphatase, non-receptor type 22 (lymphoid) [Source:MGI Symbol;Acc:MGI:107170]	7.276e-16	2.458e-14	-2.227
ENSMUSG00000039109	F13a1	coagulation factor XIII, A1 subunit [Source:MGI Symbol;Acc:MGI:1921395]	7.311e-16	2.464e-14	-3.487
ENSMUSG00000036067	Slc2a6	solute carrier family 2 (facilitated glucose transporter), member 6 [Source:MGI Symbol;Acc:MGI:2443286]	7.404e-16	2.489e-14	3.984
ENSMUSG00000026628	Atf3	activating transcription factor 3 [Source:MGI Symbol;Acc:MGI:109384]	7.414e-16	2.489e-14	2.957
ENSMUSG00000025351	Cd63	CD63 antigen [Source:MGI Symbol;Acc:MGI:99529]	7.529e-16	2.522e-14	1.551
ENSMUSG00000020810	Cygb	cytoglobin [Source:MGI Symbol;Acc:MGI:2149481]	8.862e-16	2.963e-14	-2.156
ENSMUSG00000033377	Palmd	palmdelphin [Source:MGI Symbol;Acc:MGI:2148896]	9.043e-16	3.017e-14	-1.991
ENSMUSG00000070327	Rnf213	ring finger protein 213 [Source:MGI Symbol;Acc:MGI:1289196]	9.35e-16	3.107e-14	2.648
ENSMUSG00000032380	Dapk2	death-associated protein kinase 2 [Source:MGI Symbol;Acc:MGI:1341297]	1.144e-15	3.793e-14	-3.562
ENSMUSG00000027858	Tspan2	tetraspanin 2 [Source:MGI Symbol;Acc:MGI:1917997]	1.354e-15	4.48e-14	-2.783
ENSMUSG00000041498	Kif14	kinesin family member 14 [Source:MGI Symbol;Acc:MGI:1098226]	1.678e-15	5.543e-14	4.96
ENSMUSG00000031709	Tbc1d9	TBC1 domain family, member 9 [Source:MGI Symbol;Acc:MGI:1918560]	1.688e-15	5.564e-14	2.43
ENSMUSG00000001128	Cfp	complement factor properdin [Source:MGI Symbol;Acc:MGI:97545]	1.697e-15	5.584e-14	2.754
ENSMUSG00000028068	Iqgap3	IQ motif containing GTPase activating protein 3 [Source:MGI Symbol;Acc:MGI:3028642]	1.792e-15	5.884e-14	4.471
ENSMUSG00000049502	Dtx3l	deltex 3-like, E3 ubiquitin ligase [Source:MGI Symbol;Acc:MGI:2656973]	1.859e-15	6.093e-14	1.925
ENSMUSG00000017897	Eya2	EYA transcriptional coactivator and phosphatase 2 [Source:MGI Symbol;Acc:MGI:109341]	2.001e-15	6.545e-14	-1.773
ENSMUSG00000019122	Ccl9	chemokine (C-C motif) ligand 9 [Source:MGI Symbol;Acc:MGI:104533]	2.031e-15	6.628e-14	2.261
ENSMUSG00000086013	Gm15706	predicted gene 15706 [Source:MGI Symbol;Acc:MGI:3783146]	2.113e-15	6.884e-14	-3.349
ENSMUSG00000027962	Vcam1	vascular cell adhesion molecule 1 [Source:MGI Symbol;Acc:MGI:98926]	2.199e-15	7.15e-14	2.073
ENSMUSG00000057191	AB124611	cDNA sequence AB124611 [Source:MGI Symbol;Acc:MGI:3043001]	2.253e-15	7.311e-14	2.958
ENSMUSG00000025058	5430427O19Rik	RIKEN cDNA 5430427O19 gene [Source:MGI Symbol;Acc:MGI:1918648]	2.501e-15	8.097e-14	2.69
ENSMUSG00000026222	Sp100	nuclear antigen Sp100 [Source:MGI Symbol;Acc:MGI:109561]	2.597e-15	8.391e-14	2.266
ENSMUSG00000038453	Srcin1	SRC kinase signaling inhibitor 1 [Source:MGI Symbol;Acc:MGI:1933179]	2.638e-15	8.506e-14	-4.136
ENSMUSG00000005447	Pafah1b3	platelet-activating factor acetylhydrolase, isoform 1b, subunit 3 [Source:MGI Symbol;Acc:MGI:108414]	2.643e-15	8.507e-14	2.441
ENSMUSG00000011008	Mcoln2	mucolipin 2 [Source:MGI Symbol;Acc:MGI:1915529]	2.798e-15	8.989e-14	3.137
ENSMUSG00000085517	Gm12963	predicted gene 12963 [Source:MGI Symbol;Acc:MGI:3651569]	3.018e-15	9.677e-14	-3.206
ENSMUSG00000018920	Cxcl16	chemokine (C-X-C motif) ligand 16 [Source:MGI Symbol;Acc:MGI:1932682]	3.06e-15	9.793e-14	1.818
ENSMUSG00000038884	A230050P20Rik	RIKEN cDNA A230050P20 gene [Source:MGI Symbol;Acc:MGI:2441788]	3.722e-15	1.186e-13	2.919
ENSMUSG00000003206	Ebi3	Epstein-Barr virus induced gene 3 [Source:MGI Symbol;Acc:MGI:1354171]	3.839e-15	1.221e-13	3.135
ENSMUSG00000022415	Syngr1	synaptogyrin 1 [Source:MGI Symbol;Acc:MGI:1328323]	3.863e-15	1.227e-13	2.635
ENSMUSG00000044827	Tlr1	toll-like receptor 1 [Source:MGI Symbol;Acc:MGI:1341295]	3.929e-15	1.245e-13	2.716
ENSMUSG00000036334	Igsf10	immunoglobulin superfamily, member 10 [Source:MGI Symbol;Acc:MGI:1923481]	4.319e-15	1.366e-13	2.123
ENSMUSG00000000275	Trim25	tripartite motif-containing 25 [Source:MGI Symbol;Acc:MGI:102749]	4.48e-15	1.414e-13	1.494
ENSMUSG00000045502	Hcar2	hydroxycarboxylic acid receptor 2 [Source:MGI Symbol;Acc:MGI:1933383]	4.657e-15	1.467e-13	5.916
ENSMUSG00000086962	Gm12248	predicted gene 12248 [Source:MGI Symbol;Acc:MGI:3651124]	4.759e-15	1.497e-13	9.153
ENSMUSG00000002068	Ccne1	cyclin E1 [Source:MGI Symbol;Acc:MGI:88316]	4.932e-15	1.548e-13	4.322
ENSMUSG00000037872	Ackr1	atypical chemokine receptor 1 (Duffy blood group) [Source:MGI Symbol;Acc:MGI:1097689]	5.013e-15	1.57e-13	-3.567
ENSMUSG00000023913	Pla2g7	phospholipase A2, group VII (platelet-activating factor acetylhydrolase, plasma) [Source:MGI Symbol;Acc:MGI:1351327]	6.07e-15	1.898e-13	2.756
ENSMUSG00000029030	Tprgl	transformation related protein 63 regulated like [Source:MGI Symbol;Acc:MGI:1915058]	6.15e-15	1.919e-13	-1.707
ENSMUSG00000039765	Cc2d2a	coiled-coil and C2 domain containing 2A [Source:MGI Symbol;Acc:MGI:1924487]	6.423e-15	2.001e-13	-1.586
ENSMUSG00000089942	Pira2	paired-Ig-like receptor A2 [Source:MGI Symbol;Acc:MGI:1195970]	6.612e-15	2.052e-13	3.211
ENSMUSG00000037994	Slc9b2	solute carrier family 9, subfamily B (NHA2, cation proton antiporter 2), member 2 [Source:MGI Symbol;Acc:MGI:2140077]	6.614e-15	2.052e-13	2.126
ENSMUSG00000035296	Sgcg	sarcoglycan, gamma (dystrophin-associated glycoprotein) [Source:MGI Symbol;Acc:MGI:1346524]	6.729e-15	2.084e-13	-6.294
ENSMUSG00000097729	2310015A10Rik	RIKEN cDNA 2310015A10 gene [Source:MGI Symbol;Acc:MGI:1916798]	6.85e-15	2.117e-13	-2.417
ENSMUSG00000024222	Fkbp5	FK506 binding protein 5 [Source:MGI Symbol;Acc:MGI:104670]	6.91e-15	2.132e-13	-2.469
ENSMUSG00000078532	Nkain1	Na+/K+ transporting ATPase interacting 1 [Source:MGI Symbol;Acc:MGI:1914399]	7.75e-15	2.387e-13	4.608
ENSMUSG00000045312	Lhfpl2	lipoma HMGIC fusion partner-like 2 [Source:MGI Symbol;Acc:MGI:2145236]	7.884e-15	2.423e-13	1.506
ENSMUSG00000039997	Ifi203	interferon activated gene 203 [Source:MGI Symbol;Acc:MGI:96428]	7.964e-15	2.443e-13	2.387
ENSMUSG00000029553	Tfec	transcription factor EC [Source:MGI Symbol;Acc:MGI:1333760]	8.008e-15	2.452e-13	3.058
ENSMUSG00000030605	Mfge8	milk fat globule-EGF factor 8 protein [Source:MGI Symbol;Acc:MGI:102768]	8.297e-15	2.536e-13	-1.735
ENSMUSG00000038065	Mturn	maturin, neural progenitor differentiation regulator homolog (Xenopus) [Source:MGI Symbol;Acc:MGI:1915485]	8.349e-15	2.547e-13	-2.122
ENSMUSG00000061898	Rbak	RB-associated KRAB zinc finger [Source:MGI Symbol;Acc:MGI:1927369]	8.928e-15	2.719e-13	-2.025
ENSMUSG00000032254	Kif23	kinesin family member 23 [Source:MGI Symbol;Acc:MGI:1919069]	9.124e-15	2.773e-13	2.816
ENSMUSG00000061175	Fnip2	folliculin interacting protein 2 [Source:MGI Symbol;Acc:MGI:2683054]	9.868e-15	2.994e-13	1.878
ENSMUSG00000015354	Pcolce2	procollagen C-endopeptidase enhancer 2 [Source:MGI Symbol;Acc:MGI:1923727]	1.021e-14	3.091e-13	-1.984
ENSMUSG00000033863	Klf9	Kruppel-like factor 9 [Source:MGI Symbol;Acc:MGI:1333856]	1.113e-14	3.359e-13	-2.467
ENSMUSG00000079685	Ulbp1	UL16 binding protein 1 [Source:MGI Symbol;Acc:MGI:1925027]	1.232e-14	3.709e-13	3.72
ENSMUSG00000046432	Bex3	brain expressed X-linked 3 [Source:MGI Symbol;Acc:MGI:1338016]	1.279e-14	3.843e-13	2.371
ENSMUSG00000031662	Snx20	sorting nexin 20 [Source:MGI Symbol;Acc:MGI:1918857]	1.29e-14	3.871e-13	2.253
ENSMUSG00000086712	AI427809	expressed sequence AI427809 [Source:MGI Symbol;Acc:MGI:2140270]	1.37e-14	4.103e-13	2.615
ENSMUSG00000039943	Plcb4	phospholipase C, beta 4 [Source:MGI Symbol;Acc:MGI:107464]	1.41e-14	4.215e-13	-2.106
ENSMUSG00000019102	Aldh3a1	aldehyde dehydrogenase family 3, subfamily A1 [Source:MGI Symbol;Acc:MGI:1353451]	1.42e-14	4.238e-13	-3.868
ENSMUSG00000029798	Herc6	hect domain and RLD 6 [Source:MGI Symbol;Acc:MGI:1914388]	1.43e-14	4.258e-13	1.938
ENSMUSG00000037465	Klf10	Kruppel-like factor 10 [Source:MGI Symbol;Acc:MGI:1101353]	1.478e-14	4.395e-13	-1.808
ENSMUSG00000029304	Spp1	secreted phosphoprotein 1 [Source:MGI Symbol;Acc:MGI:98389]	1.666e-14	4.946e-13	3.033
ENSMUSG00000031461	Myom2	myomesin 2 [Source:MGI Symbol;Acc:MGI:1328358]	1.675e-14	4.962e-13	-5.433
ENSMUSG00000025492	Ifitm3	interferon induced transmembrane protein 3 [Source:MGI Symbol;Acc:MGI:1913391]	1.694e-14	5.011e-13	1.823
ENSMUSG00000021411	Pxdc1	PX domain containing 1 [Source:MGI Symbol;Acc:MGI:1914145]	1.718e-14	5.072e-13	-1.944
ENSMUSG00000031274	Col4a5	collagen, type IV, alpha 5 [Source:MGI Symbol;Acc:MGI:88456]	2.188e-14	6.449e-13	3.432
ENSMUSG00000063558	Aox1	aldehyde oxidase 1 [Source:MGI Symbol;Acc:MGI:88035]	2.297e-14	6.757e-13	-2.641
ENSMUSG00000035004	Igsf6	immunoglobulin superfamily, member 6 [Source:MGI Symbol;Acc:MGI:1891393]	2.389e-14	7.015e-13	1.938
ENSMUSG00000058163	Gm5431	predicted gene 5431 [Source:MGI Symbol;Acc:MGI:3645205]	2.571e-14	7.535e-13	2.905
ENSMUSG00000031506	Ptpn7	protein tyrosine phosphatase, non-receptor type 7 [Source:MGI Symbol;Acc:MGI:2156893]	2.722e-14	7.964e-13	2.099
ENSMUSG00000017146	Brca1	breast cancer 1, early onset [Source:MGI Symbol;Acc:MGI:104537]	2.872e-14	8.387e-13	3.195
ENSMUSG00000030606	Hapln3	hyaluronan and proteoglycan link protein 3 [Source:MGI Symbol;Acc:MGI:1914916]	2.95e-14	8.584e-13	-3.318
ENSMUSG00000063268	Parp10	poly (ADP-ribose) polymerase family, member 10 [Source:MGI Symbol;Acc:MGI:3712326]	2.982e-14	8.663e-13	2.7
ENSMUSG00000026228	Htr2b	5-hydroxytryptamine (serotonin) receptor 2B [Source:MGI Symbol;Acc:MGI:109323]	3.095e-14	8.957e-13	6.619
ENSMUSG00000022510	Trp63	transformation related protein 63 [Source:MGI Symbol;Acc:MGI:1330810]	3.409e-14	9.851e-13	-3.756
ENSMUSG00000039396	Neil3	nei like 3 (E. coli) [Source:MGI Symbol;Acc:MGI:2384588]	3.671e-14	1.059e-12	5.235
ENSMUSG00000023031	Cela1	chymotrypsin-like elastase family, member 1 [Source:MGI Symbol;Acc:MGI:95314]	3.747e-14	1.079e-12	5.129
ENSMUSG00000049103	Ccr2	chemokine (C-C motif) receptor 2 [Source:MGI Symbol;Acc:MGI:106185]	3.827e-14	1.1e-12	-4.181
ENSMUSG00000039004	Bmp6	bone morphogenetic protein 6 [Source:MGI Symbol;Acc:MGI:88182]	3.903e-14	1.12e-12	-2.69
ENSMUSG00000041390	Mdfic	MyoD family inhibitor domain containing [Source:MGI Symbol;Acc:MGI:104611]	4.147e-14	1.188e-12	1.922
ENSMUSG00000035455	Fignl1	fidgetin-like 1 [Source:MGI Symbol;Acc:MGI:1890648]	4.247e-14	1.214e-12	3.132
ENSMUSG00000019876	Pkib	protein kinase inhibitor beta, cAMP dependent, testis specific [Source:MGI Symbol;Acc:MGI:101937]	4.361e-14	1.245e-12	3.27
ENSMUSG00000026360	Rgs2	regulator of G-protein signaling 2 [Source:MGI Symbol;Acc:MGI:1098271]	4.456e-14	1.27e-12	2.516
ENSMUSG00000024696	Lpxn	leupaxin [Source:MGI Symbol;Acc:MGI:2147677]	4.608e-14	1.311e-12	2.16
ENSMUSG00000034247	Plekhm1	pleckstrin homology domain containing, family M (with RUN domain) member 1 [Source:MGI Symbol;Acc:MGI:2443207]	4.905e-14	1.393e-12	1.734
ENSMUSG00000048616	Nog	noggin [Source:MGI Symbol;Acc:MGI:104327]	4.939e-14	1.399e-12	-3.215
ENSMUSG00000001918	Slc1a5	solute carrier family 1 (neutral amino acid transporter), member 5 [Source:MGI Symbol;Acc:MGI:105305]	4.945e-14	1.399e-12	-2.056
ENSMUSG00000027470	Mylk2	myosin, light polypeptide kinase 2, skeletal muscle [Source:MGI Symbol;Acc:MGI:2139434]	5.239e-14	1.48e-12	-3.925
ENSMUSG00000074505	Fat3	FAT atypical cadherin 3 [Source:MGI Symbol;Acc:MGI:2444314]	5.337e-14	1.505e-12	3.15
ENSMUSG00000028369	Svep1	sushi, von Willebrand factor type A, EGF and pentraxin domain containing 1 [Source:MGI Symbol;Acc:MGI:1928849]	5.357e-14	1.508e-12	1.592
ENSMUSG00000061132	Blnk	B cell linker [Source:MGI Symbol;Acc:MGI:96878]	5.482e-14	1.54e-12	2.441
ENSMUSG00000029470	P2rx4	purinergic receptor P2X, ligand-gated ion channel 4 [Source:MGI Symbol;Acc:MGI:1338859]	5.704e-14	1.6e-12	1.65
ENSMUSG00000031875	Cmtm3	CKLF-like MARVEL transmembrane domain containing 3 [Source:MGI Symbol;Acc:MGI:2447162]	6.263e-14	1.754e-12	1.76
ENSMUSG00000019487	Trip10	thyroid hormone receptor interactor 10 [Source:MGI Symbol;Acc:MGI:2146901]	6.457e-14	1.805e-12	-1.648
ENSMUSG00000024736	Tmem132a	transmembrane protein 132A [Source:MGI Symbol;Acc:MGI:2147810]	6.805e-14	1.899e-12	2.711
ENSMUSG00000025888	Casp1	caspase 1 [Source:MGI Symbol;Acc:MGI:96544]	7.214e-14	2.01e-12	2.211
ENSMUSG00000015340	Cybb	cytochrome b-245, beta polypeptide [Source:MGI Symbol;Acc:MGI:88574]	7.925e-14	2.204e-12	1.866
ENSMUSG00000027641	Rbl1	retinoblastoma-like 1 (p107) [Source:MGI Symbol;Acc:MGI:103300]	8.317e-14	2.31e-12	2.637
ENSMUSG00000054555	Adam12	a disintegrin and metallopeptidase domain 12 (meltrin alpha) [Source:MGI Symbol;Acc:MGI:105378]	8.529e-14	2.364e-12	1.953
ENSMUSG00000027075	Slc43a1	solute carrier family 43, member 1 [Source:MGI Symbol;Acc:MGI:1931352]	8.914e-14	2.465e-12	-1.885
ENSMUSG00000036098	Myrf	myelin regulatory factor [Source:MGI Symbol;Acc:MGI:2684944]	8.921e-14	2.465e-12	3.97
ENSMUSG00000052889	Prkcb	protein kinase C, beta [Source:MGI Symbol;Acc:MGI:97596]	9.356e-14	2.58e-12	1.937
ENSMUSG00000049907	Rasl11b	RAS-like, family 11, member B [Source:MGI Symbol;Acc:MGI:1916189]	9.687e-14	2.667e-12	-2.122
ENSMUSG00000051517	Arhgef39	Rho guanine nucleotide exchange factor (GEF) 39 [Source:MGI Symbol;Acc:MGI:3036286]	9.913e-14	2.725e-12	4.863
ENSMUSG00000026494	Kif26b	kinesin family member 26B [Source:MGI Symbol;Acc:MGI:2447076]	9.974e-14	2.737e-12	5.303
ENSMUSG00000024042	Sik1	salt inducible kinase 1 [Source:MGI Symbol;Acc:MGI:104754]	1.005e-13	2.749e-12	-2.337
ENSMUSG00000026069	Il1rl1	interleukin 1 receptor-like 1 [Source:MGI Symbol;Acc:MGI:98427]	1.006e-13	2.749e-12	3.515
ENSMUSG00000030189	Ybx3	Y box protein 3 [Source:MGI Symbol;Acc:MGI:2137670]	1.007e-13	2.749e-12	-1.752
ENSMUSG00000042851	Zc3h6	zinc finger CCCH type containing 6 [Source:MGI Symbol;Acc:MGI:1926001]	1.01e-13	2.753e-12	-1.906
ENSMUSG00000059994	Fcrl1	Fc receptor-like 1 [Source:MGI Symbol;Acc:MGI:2442862]	1.047e-13	2.849e-12	9.606
ENSMUSG00000026023	Cdk15	cyclin-dependent kinase 15 [Source:MGI Symbol;Acc:MGI:3583944]	1.062e-13	2.886e-12	3.777
ENSMUSG00000039307	Hexdc	hexosaminidase (glycosyl hydrolase family 20, catalytic domain) containing [Source:MGI Symbol;Acc:MGI:3605542]	1.118e-13	3.032e-12	-1.959
ENSMUSG00000078429	Ctdsp2	CTD (carboxy-terminal domain, RNA polymerase II, polypeptide A) small phosphatase 2 [Source:MGI Symbol;Acc:MGI:1098748]	1.194e-13	3.233e-12	-1.506
ENSMUSG00000029552	Tes	testis derived transcript [Source:MGI Symbol;Acc:MGI:105081]	1.266e-13	3.423e-12	2.959
ENSMUSG00000028476	Reck	reversion-inducing-cysteine-rich protein with kazal motifs [Source:MGI Symbol;Acc:MGI:1855698]	1.34e-13	3.617e-12	-1.764
ENSMUSG00000030917	Tmem159	transmembrane protein 159 [Source:MGI Symbol;Acc:MGI:1925752]	1.343e-13	3.619e-12	-1.602
ENSMUSG00000020432	Tcn2	transcobalamin 2 [Source:MGI Symbol;Acc:MGI:98534]	1.392e-13	3.745e-12	2.378
ENSMUSG00000078920	Ifi47	interferon gamma inducible protein 47 [Source:MGI Symbol;Acc:MGI:99448]	1.413e-13	3.795e-12	2.717
ENSMUSG00000006728	Cdk4	cyclin-dependent kinase 4 [Source:MGI Symbol;Acc:MGI:88357]	1.418e-13	3.803e-12	1.503
ENSMUSG00000037336	Mfsd2b	major facilitator superfamily domain containing 2B [Source:MGI Symbol;Acc:MGI:3583946]	1.471e-13	3.938e-12	-3.807
ENSMUSG00000032596	Uba7	ubiquitin-like modifier activating enzyme 7 [Source:MGI Symbol;Acc:MGI:1349462]	1.492e-13	3.987e-12	2.45
ENSMUSG00000026390	Marco	macrophage receptor with collagenous structure [Source:MGI Symbol;Acc:MGI:1309998]	1.499e-13	3.999e-12	9.832
ENSMUSG00000032690	Oas2	2'-5' oligoadenylate synthetase 2 [Source:MGI Symbol;Acc:MGI:2180852]	1.519e-13	4.047e-12	2.642
ENSMUSG00000001741	Il16	interleukin 16 [Source:MGI Symbol;Acc:MGI:1270855]	1.525e-13	4.057e-12	-2.329
ENSMUSG00000006517	Mvd	mevalonate (diphospho) decarboxylase [Source:MGI Symbol;Acc:MGI:2179327]	1.543e-13	4.098e-12	2.673
ENSMUSG00000020846	Rflnb	refilin B [Source:MGI Symbol;Acc:MGI:1923816]	1.548e-13	4.105e-12	-2.134
ENSMUSG00000001870	Ltbp1	latent transforming growth factor beta binding protein 1 [Source:MGI Symbol;Acc:MGI:109151]	1.612e-13	4.268e-12	-1.763
ENSMUSG00000029759	Pon3	paraoxonase 3 [Source:MGI Symbol;Acc:MGI:106686]	1.683e-13	4.44e-12	2.075
ENSMUSG00000009654	Oit3	oncoprotein induced transcript 3 [Source:MGI Symbol;Acc:MGI:1201782]	1.761e-13	4.639e-12	-2.612
ENSMUSG00000033436	Armcx2	armadillo repeat containing, X-linked 2 [Source:MGI Symbol;Acc:MGI:1914666]	1.816e-13	4.776e-12	1.748
ENSMUSG00000029177	Cenpa	centromere protein A [Source:MGI Symbol;Acc:MGI:88375]	1.874e-13	4.921e-12	2.431
ENSMUSG00000072621	Slfn10-ps	schlafen 10, pseudogene [Source:MGI Symbol;Acc:MGI:3512288]	1.889e-13	4.952e-12	3.284
ENSMUSG00000002602	Axl	AXL receptor tyrosine kinase [Source:MGI Symbol;Acc:MGI:1347244]	2.034e-13	5.322e-12	-1.957
ENSMUSG00000037260	Hgsnat	heparan-alpha-glucosaminide N-acetyltransferase [Source:MGI Symbol;Acc:MGI:1196297]	2.107e-13	5.504e-12	1.452
ENSMUSG00000034744	Nagk	N-acetylglucosamine kinase [Source:MGI Symbol;Acc:MGI:1860418]	2.214e-13	5.776e-12	2.004
ENSMUSG00000030699	Tbx6	T-box 6 [Source:MGI Symbol;Acc:MGI:102539]	2.266e-13	5.903e-12	-4.155
ENSMUSG00000031898	Dpep3	dipeptidase 3 [Source:MGI Symbol;Acc:MGI:1919104]	2.502e-13	6.507e-12	-5.202
ENSMUSG00000052142	Rasal3	RAS protein activator like 3 [Source:MGI Symbol;Acc:MGI:2444128]	2.58e-13	6.698e-12	3.182
ENSMUSG00000018362	Kpna2	karyopherin (importin) alpha 2 [Source:MGI Symbol;Acc:MGI:103561]	2.621e-13	6.793e-12	1.706
ENSMUSG00000032193	Ldlr	low density lipoprotein receptor [Source:MGI Symbol;Acc:MGI:96765]	2.668e-13	6.905e-12	2.02
ENSMUSG00000034459	Ifit1	interferon-induced protein with tetratricopeptide repeats 1 [Source:MGI Symbol;Acc:MGI:99450]	2.756e-13	7.123e-12	2.948
ENSMUSG00000005973	Rcn1	reticulocalbin 1 [Source:MGI Symbol;Acc:MGI:104559]	3.064e-13	7.905e-12	2.131
ENSMUSG00000034708	Grn	granulin [Source:MGI Symbol;Acc:MGI:95832]	3.193e-13	8.225e-12	1.559
ENSMUSG00000041773	Enc1	ectodermal-neural cortex 1 [Source:MGI Symbol;Acc:MGI:109610]	3.203e-13	8.237e-12	1.974
ENSMUSG00000038354	Ankrd35	ankyrin repeat domain 35 [Source:MGI Symbol;Acc:MGI:2442590]	3.215e-13	8.255e-12	-2.229
ENSMUSG00000047945	Marcksl1	MARCKS-like 1 [Source:MGI Symbol;Acc:MGI:97143]	3.497e-13	8.952e-12	1.951
ENSMUSG00000022419	Deptor	DEP domain containing MTOR-interacting protein [Source:MGI Symbol;Acc:MGI:2146322]	3.637e-13	9.297e-12	-2.219
ENSMUSG00000063234	Gpr84	G protein-coupled receptor 84 [Source:MGI Symbol;Acc:MGI:1934129]	3.803e-13	9.706e-12	6.719
ENSMUSG00000051220	Ercc6l	excision repair cross-complementing rodent repair deficiency complementation group 6 like [Source:MGI Symbol;Acc:MGI:2654144]	3.992e-13	1.017e-11	2.632
ENSMUSG00000040329	Il7	interleukin 7 [Source:MGI Symbol;Acc:MGI:96561]	3.998e-13	1.017e-11	3.844
ENSMUSG00000068245	Phf11d	PHD finger protein 11D [Source:MGI Symbol;Acc:MGI:1277133]	4.127e-13	1.048e-11	2.541
ENSMUSG00000023045	Soat2	sterol O-acyltransferase 2 [Source:MGI Symbol;Acc:MGI:1332226]	4.156e-13	1.054e-11	-3.409
ENSMUSG00000020363	Gfpt2	glutamine fructose-6-phosphate transaminase 2 [Source:MGI Symbol;Acc:MGI:1338883]	4.22e-13	1.069e-11	-2.6
ENSMUSG00000042489	Clspn	claspin [Source:MGI Symbol;Acc:MGI:2445153]	4.462e-13	1.128e-11	3.333
ENSMUSG00000028249	Sdcbp	syndecan binding protein [Source:MGI Symbol;Acc:MGI:1337026]	4.501e-13	1.136e-11	1.642
ENSMUSG00000052013	Btla	B and T lymphocyte associated [Source:MGI Symbol;Acc:MGI:2658978]	4.711e-13	1.187e-11	-5.297
ENSMUSG00000022305	Lrp12	low density lipoprotein-related protein 12 [Source:MGI Symbol;Acc:MGI:2443132]	4.936e-13	1.242e-11	1.854
ENSMUSG00000044583	Tlr7	toll-like receptor 7 [Source:MGI Symbol;Acc:MGI:2176882]	5.074e-13	1.275e-11	2.035
ENSMUSG00000027698	Nceh1	neutral cholesterol ester hydrolase 1 [Source:MGI Symbol;Acc:MGI:2443191]	5.145e-13	1.291e-11	1.596
ENSMUSG00000032010	Usp2	ubiquitin specific peptidase 2 [Source:MGI Symbol;Acc:MGI:1858178]	5.221e-13	1.308e-11	-2.17
ENSMUSG00000034906	Ncaph	non-SMC condensin I complex, subunit H [Source:MGI Symbol;Acc:MGI:2444777]	5.469e-13	1.368e-11	3.331
ENSMUSG00000037628	Cdkn3	cyclin-dependent kinase inhibitor 3 [Source:MGI Symbol;Acc:MGI:1919641]	5.586e-13	1.395e-11	5.313
ENSMUSG00000073409	H2-Q6	histocompatibility 2, Q region locus 6 [Source:MGI Symbol;Acc:MGI:95935]	5.602e-13	1.397e-11	4.275
ENSMUSG00000003363	Pld3	phospholipase D family, member 3 [Source:MGI Symbol;Acc:MGI:1333782]	5.809e-13	1.446e-11	1.896
ENSMUSG00000051504	Siglech	sialic acid binding Ig-like lectin H [Source:MGI Symbol;Acc:MGI:2443256]	6.409e-13	1.593e-11	-6.385
ENSMUSG00000034311	Kif4	kinesin family member 4 [Source:MGI Symbol;Acc:MGI:108389]	6.416e-13	1.593e-11	4.658
ENSMUSG00000033102	Cdc14b	CDC14 cell division cycle 14B [Source:MGI Symbol;Acc:MGI:2441808]	6.493e-13	1.609e-11	-1.458
ENSMUSG00000079105	C7	complement component 7 [Source:MGI Symbol;Acc:MGI:88235]	6.947e-13	1.719e-11	-4.36
ENSMUSG00000031451	Gas6	growth arrest specific 6 [Source:MGI Symbol;Acc:MGI:95660]	7.1e-13	1.754e-11	1.585
ENSMUSG00000020901	Pik3r5	phosphoinositide-3-kinase, regulatory subunit 5, p101 [Source:MGI Symbol;Acc:MGI:2443588]	7.181e-13	1.772e-11	2.281
ENSMUSG00000031760	Mt3	metallothionein 3 [Source:MGI Symbol;Acc:MGI:97173]	7.346e-13	1.81e-11	-4.93
ENSMUSG00000028702	Rad54l	RAD54 like (S. cerevisiae) [Source:MGI Symbol;Acc:MGI:894697]	7.913e-13	1.946e-11	4.48
ENSMUSG00000097048	1600020E01Rik	RIKEN cDNA 1600020E01 gene [Source:MGI Symbol;Acc:MGI:1919262]	8.44e-13	2.073e-11	-1.99
ENSMUSG00000020340	Cyfip2	cytoplasmic FMR1 interacting protein 2 [Source:MGI Symbol;Acc:MGI:1924134]	8.516e-13	2.086e-11	2.427
ENSMUSG00000015932	Dstn	destrin [Source:MGI Symbol;Acc:MGI:1929270]	8.519e-13	2.086e-11	-1.72
ENSMUSG00000043557	Mdga1	MAM domain containing glycosylphosphatidylinositol anchor 1 [Source:MGI Symbol;Acc:MGI:1922012]	8.576e-13	2.097e-11	2.328
ENSMUSG00000044206	Vsig4	V-set and immunoglobulin domain containing 4 [Source:MGI Symbol;Acc:MGI:2679720]	8.754e-13	2.137e-11	-4.165
ENSMUSG00000070780	Rbm47	RNA binding motif protein 47 [Source:MGI Symbol;Acc:MGI:2384294]	9.061e-13	2.209e-11	2.243
ENSMUSG00000021182	Ccdc88c	coiled-coil domain containing 88C [Source:MGI Symbol;Acc:MGI:1915589]	9.073e-13	2.209e-11	-3.657
ENSMUSG00000057143	Trim12c	tripartite motif-containing 12C [Source:MGI Symbol;Acc:MGI:4821183]	9.206e-13	2.238e-11	2.36
ENSMUSG00000012519	Mlkl	mixed lineage kinase domain-like [Source:MGI Symbol;Acc:MGI:1921818]	9.481e-13	2.301e-11	2.553
ENSMUSG00000020493	Prr11	proline rich 11 [Source:MGI Symbol;Acc:MGI:2444496]	1.024e-12	2.481e-11	2.784
ENSMUSG00000097467	Gm26737	predicted gene, 26737 [Source:MGI Symbol;Acc:MGI:5477231]	1.104e-12	2.672e-11	3.618
ENSMUSG00000027496	Aurka	aurora kinase A [Source:MGI Symbol;Acc:MGI:894678]	1.134e-12	2.741e-11	3.314
ENSMUSG00000032294	Pkm	pyruvate kinase, muscle [Source:MGI Symbol;Acc:MGI:97591]	1.185e-12	2.856e-11	1.827
ENSMUSG00000015355	Cd48	CD48 antigen [Source:MGI Symbol;Acc:MGI:88339]	1.196e-12	2.878e-11	2.013
ENSMUSG00000026589	Sec16b	SEC16 homolog B (S. cerevisiae) [Source:MGI Symbol;Acc:MGI:2148802]	1.213e-12	2.914e-11	-1.774
ENSMUSG00000090523	Gypc	glycophorin C [Source:MGI Symbol;Acc:MGI:1098566]	1.256e-12	3.014e-11	-1.636
ENSMUSG00000090145	Ugt1a6b	UDP glucuronosyltransferase 1 family, polypeptide A6B [Source:MGI Symbol;Acc:MGI:3580629]	1.263e-12	3.024e-11	1.751
ENSMUSG00000032607	Amt	aminomethyltransferase [Source:MGI Symbol;Acc:MGI:3646700]	1.275e-12	3.049e-11	-2.205
ENSMUSG00000006526	Tmem110	transmembrane protein 110 [Source:MGI Symbol;Acc:MGI:1921500]	1.331e-12	3.178e-11	-1.847
ENSMUSG00000029189	Sel1l3	sel-1 suppressor of lin-12-like 3 (C. elegans) [Source:MGI Symbol;Acc:MGI:1916941]	1.354e-12	3.229e-11	2.897
ENSMUSG00000024791	Cdca5	cell division cycle associated 5 [Source:MGI Symbol;Acc:MGI:1915099]	1.431e-12	3.408e-11	3.947
ENSMUSG00000039115	Itga9	integrin alpha 9 [Source:MGI Symbol;Acc:MGI:104756]	1.444e-12	3.433e-11	-1.497
ENSMUSG00000089960	Ugt1a1	UDP glucuronosyltransferase 1 family, polypeptide A1 [Source:MGI Symbol;Acc:MGI:98898]	1.479e-12	3.511e-11	1.747
ENSMUSG00000090165	Ugt1a10	UDP glycosyltransferase 1 family, polypeptide A10 [Source:MGI Symbol;Acc:MGI:3580642]	1.502e-12	3.541e-11	1.745
ENSMUSG00000090175	Ugt1a9	UDP glucuronosyltransferase 1 family, polypeptide A9 [Source:MGI Symbol;Acc:MGI:3576092]	1.502e-12	3.541e-11	1.745
ENSMUSG00000089675	Ugt1a8	UDP glucuronosyltransferase 1 family, polypeptide A8 [Source:MGI Symbol;Acc:MGI:3576090]	1.502e-12	3.541e-11	1.745
ENSMUSG00000089943	Ugt1a5	UDP glucuronosyltransferase 1 family, polypeptide A5 [Source:MGI Symbol;Acc:MGI:3032634]	1.502e-12	3.541e-11	1.745
ENSMUSG00000090171	Ugt1a2	UDP glucuronosyltransferase 1 family, polypeptide A2 [Source:MGI Symbol;Acc:MGI:3576049]	1.502e-12	3.541e-11	1.745
ENSMUSG00000054545	Ugt1a6a	UDP glucuronosyltransferase 1 family, polypeptide A6A [Source:MGI Symbol;Acc:MGI:2137698]	1.525e-12	3.589e-11	1.779
ENSMUSG00000073489	Ifi204	interferon activated gene 204 [Source:MGI Symbol;Acc:MGI:96429]	1.542e-12	3.623e-11	2.171
ENSMUSG00000021175	Cdca7l	cell division cycle associated 7 like [Source:MGI Symbol;Acc:MGI:2384982]	1.545e-12	3.626e-11	4.263
ENSMUSG00000030513	Pcsk6	proprotein convertase subtilisin/kexin type 6 [Source:MGI Symbol;Acc:MGI:102897]	1.548e-12	3.629e-11	-2.829
ENSMUSG00000005410	Mcm5	minichromosome maintenance complex component 5 [Source:MGI Symbol;Acc:MGI:103197]	1.653e-12	3.87e-11	2.359
ENSMUSG00000022999	Lmbr1l	limb region 1 like [Source:MGI Symbol;Acc:MGI:1289247]	1.696e-12	3.964e-11	-2.35
ENSMUSG00000041992	Rapgef5	Rap guanine nucleotide exchange factor (GEF) 5 [Source:MGI Symbol;Acc:MGI:2444365]	1.701e-12	3.969e-11	2.24
ENSMUSG00000000957	Mmp14	matrix metallopeptidase 14 (membrane-inserted) [Source:MGI Symbol;Acc:MGI:101900]	1.72e-12	4.009e-11	1.797
ENSMUSG00000034329	Brip1	BRCA1 interacting protein C-terminal helicase 1 [Source:MGI Symbol;Acc:MGI:2442836]	1.741e-12	4.052e-11	3.216
ENSMUSG00000079165	Sap25	sin3 associated polypeptide [Source:MGI Symbol;Acc:MGI:3802945]	1.825e-12	4.241e-11	-2.983
ENSMUSG00000048234	Rnf149	ring finger protein 149 [Source:MGI Symbol;Acc:MGI:2677438]	1.847e-12	4.287e-11	1.671
ENSMUSG00000032578	Cish	cytokine inducible SH2-containing protein [Source:MGI Symbol;Acc:MGI:103159]	1.864e-12	4.32e-11	-4.037
ENSMUSG00000073147	5031425E22Rik	RIKEN cDNA 5031425E22 gene [Source:MGI Symbol;Acc:MGI:1923227]	1.912e-12	4.424e-11	-1.69
ENSMUSG00000002944	Cd36	CD36 antigen [Source:MGI Symbol;Acc:MGI:107899]	1.946e-12	4.497e-11	2.25
ENSMUSG00000024056	Ndc80	NDC80 kinetochore complex component [Source:MGI Symbol;Acc:MGI:1914302]	1.983e-12	4.577e-11	3.791
ENSMUSG00000027797	Dclk1	doublecortin-like kinase 1 [Source:MGI Symbol;Acc:MGI:1330861]	2.216e-12	5.106e-11	2.41
ENSMUSG00000057596	Trim30d	tripartite motif-containing 30D [Source:MGI Symbol;Acc:MGI:3035181]	2.22e-12	5.109e-11	2.297
ENSMUSG00000000385	Tmprss2	transmembrane protease, serine 2 [Source:MGI Symbol;Acc:MGI:1354381]	2.394e-12	5.501e-11	-5.31
ENSMUSG00000070871	Ccnyl1	cyclin Y-like 1 [Source:MGI Symbol;Acc:MGI:2138614]	2.514e-12	5.769e-11	-1.58
ENSMUSG00000036565	Ttyh3	tweety family member 3 [Source:MGI Symbol;Acc:MGI:1925589]	2.583e-12	5.917e-11	2.121
ENSMUSG00000060594	Layn	layilin [Source:MGI Symbol;Acc:MGI:2685357]	2.592e-12	5.93e-11	2.285
ENSMUSG00000038252	Ncapd2	non-SMC condensin I complex, subunit D2 [Source:MGI Symbol;Acc:MGI:1915548]	2.599e-12	5.939e-11	1.984
ENSMUSG00000004558	Ndrg2	N-myc downstream regulated gene 2 [Source:MGI Symbol;Acc:MGI:1352498]	2.605e-12	5.943e-11	-2.444
ENSMUSG00000075012	Fjx1	four jointed box 1 (Drosophila) [Source:MGI Symbol;Acc:MGI:1341907]	2.612e-12	5.952e-11	-2.681
ENSMUSG00000028475	5430416O09Rik	RIKEN cDNA 5430416O09 gene [Source:MGI Symbol;Acc:MGI:1918656]	2.633e-12	5.991e-11	-5.439
ENSMUSG00000024887	Asah2	N-acylsphingosine amidohydrolase 2 [Source:MGI Symbol;Acc:MGI:1859310]	2.79e-12	6.341e-11	1.896
ENSMUSG00000035960	Apex1	apurinic/apyrimidinic endonuclease 1 [Source:MGI Symbol;Acc:MGI:88042]	2.837e-12	6.439e-11	1.682
ENSMUSG00000030786	Itgam	integrin alpha M [Source:MGI Symbol;Acc:MGI:96607]	2.952e-12	6.689e-11	1.886
ENSMUSG00000036062	Phf24	PHD finger protein 24 [Source:MGI Symbol;Acc:MGI:2140712]	2.967e-12	6.714e-11	-2.97
ENSMUSG00000045930	Clec14a	C-type lectin domain family 14, member a [Source:MGI Symbol;Acc:MGI:1914114]	2.987e-12	6.75e-11	2.992
ENSMUSG00000030084	Plxna1	plexin A1 [Source:MGI Symbol;Acc:MGI:107685]	2.996e-12	6.762e-11	1.813
ENSMUSG00000006014	Prg4	proteoglycan 4 (megakaryocyte stimulating factor, articular superficial zone protein) [Source:MGI Symbol;Acc:MGI:1891344]	3.002e-12	6.764e-11	-2.422
ENSMUSG00000042286	Stab1	stabilin 1 [Source:MGI Symbol;Acc:MGI:2178742]	3.083e-12	6.938e-11	2.018
ENSMUSG00000043263	Ifi209	interferon activated gene 209 [Source:MGI Symbol;Acc:MGI:2138243]	3.108e-12	6.985e-11	3.813
ENSMUSG00000025355	Mmp19	matrix metallopeptidase 19 [Source:MGI Symbol;Acc:MGI:1927899]	3.13e-12	7.025e-11	3.089
ENSMUSG00000030793	Pycard	PYD and CARD domain containing [Source:MGI Symbol;Acc:MGI:1931465]	3.216e-12	7.208e-11	2.073
ENSMUSG00000103662	Gm34294	predicted gene, 34294 [Source:MGI Symbol;Acc:MGI:5593453]	3.249e-12	7.272e-11	-2.571
ENSMUSG00000041064	Pif1	PIF1 5'-to-3' DNA helicase [Source:MGI Symbol;Acc:MGI:2143057]	3.32e-12	7.421e-11	9.219
ENSMUSG00000097183	Gm17501	predicted gene, 17501 [Source:MGI Symbol;Acc:MGI:4937135]	3.475e-12	7.757e-11	-2.92
ENSMUSG00000022295	Atp6v1c1	ATPase, H+ transporting, lysosomal V1 subunit C1 [Source:MGI Symbol;Acc:MGI:1913585]	3.615e-12	8.057e-11	1.645
ENSMUSG00000031253	Srpx2	sushi-repeat-containing protein, X-linked 2 [Source:MGI Symbol;Acc:MGI:1916042]	3.714e-12	8.268e-11	2.446
ENSMUSG00000016356	Col20a1	collagen, type XX, alpha 1 [Source:MGI Symbol;Acc:MGI:1920618]	3.897e-12	8.664e-11	-3.353
ENSMUSG00000039096	Rsad1	radical S-adenosyl methionine domain containing 1 [Source:MGI Symbol;Acc:MGI:3039628]	4.013e-12	8.909e-11	-1.809
ENSMUSG00000020476	Dbnl	drebrin-like [Source:MGI Symbol;Acc:MGI:700006]	4.032e-12	8.94e-11	1.532
ENSMUSG00000006403	Adamts4	a disintegrin-like and metallopeptidase (reprolysin type) with thrombospondin type 1 motif, 4 [Source:MGI Symbol;Acc:MGI:1339949]	4.166e-12	9.224e-11	3.502
ENSMUSG00000020641	Rsad2	radical S-adenosyl methionine domain containing 2 [Source:MGI Symbol;Acc:MGI:1929628]	4.26e-12	9.419e-11	2.027
ENSMUSG00000002699	Lcp2	lymphocyte cytosolic protein 2 [Source:MGI Symbol;Acc:MGI:1321402]	4.471e-12	9.873e-11	2.001
ENSMUSG00000097296	Gm26532	predicted gene, 26532 [Source:MGI Symbol;Acc:MGI:5477026]	4.483e-12	9.885e-11	-2.027
ENSMUSG00000026697	Myoc	myocilin [Source:MGI Symbol;Acc:MGI:1202864]	4.505e-12	9.919e-11	-4.843
ENSMUSG00000024338	Psmb8	proteasome (prosome, macropain) subunit, beta type 8 (large multifunctional peptidase 7) [Source:MGI Symbol;Acc:MGI:1346527]	4.535e-12	9.973e-11	2.151
ENSMUSG00000017466	Timp2	tissue inhibitor of metalloproteinase 2 [Source:MGI Symbol;Acc:MGI:98753]	4.648e-12	1.021e-10	-1.556
ENSMUSG00000024962	Vegfb	vascular endothelial growth factor B [Source:MGI Symbol;Acc:MGI:106199]	4.917e-12	1.078e-10	1.774
ENSMUSG00000030579	Tyrobp	TYRO protein tyrosine kinase binding protein [Source:MGI Symbol;Acc:MGI:1277211]	4.921e-12	1.078e-10	2.257
ENSMUSG00000017760	Ctsa	cathepsin A [Source:MGI Symbol;Acc:MGI:97748]	4.934e-12	1.078e-10	1.387
ENSMUSG00000097111	Peak1os	pseudopodium-enriched atypical kinase 1, opposite strand [Source:MGI Symbol;Acc:MGI:5477083]	4.986e-12	1.088e-10	5.412
ENSMUSG00000037211	Spry1	sprouty homolog 1 (Drosophila) [Source:MGI Symbol;Acc:MGI:1345139]	5.209e-12	1.135e-10	-2.047
ENSMUSG00000098465	Mir1668	microRNA 1668 [Source:MGI Symbol;Acc:MGI:5530972]	5.296e-12	1.152e-10	-2.283
ENSMUSG00000039747	Orai2	ORAI calcium release-activated calcium modulator 2 [Source:MGI Symbol;Acc:MGI:2443195]	5.5e-12	1.195e-10	2.697
ENSMUSG00000050315	Synpo2	synaptopodin 2 [Source:MGI Symbol;Acc:MGI:2153070]	5.845e-12	1.268e-10	-2.457
ENSMUSG00000043621	Ubxn10	UBX domain protein 10 [Source:MGI Symbol;Acc:MGI:2443123]	5.886e-12	1.276e-10	-4.324
ENSMUSG00000028226	Mmp16	matrix metallopeptidase 16 [Source:MGI Symbol;Acc:MGI:1276107]	6.031e-12	1.305e-10	2.3
ENSMUSG00000036578	Fxyd7	FXYD domain-containing ion transport regulator 7 [Source:MGI Symbol;Acc:MGI:1889006]	6.105e-12	1.319e-10	-4.69
ENSMUSG00000029765	Plxna4	plexin A4 [Source:MGI Symbol;Acc:MGI:2179061]	6.376e-12	1.376e-10	4.01
ENSMUSG00000002227	Mov10	Moloney leukemia virus 10 [Source:MGI Symbol;Acc:MGI:97054]	6.739e-12	1.453e-10	1.862
ENSMUSG00000084844	Hoxb3os	homeobox B3 and homeobox B2, opposite strand [Source:MGI Symbol;Acc:MGI:103211]	6.843e-12	1.473e-10	-3.247
ENSMUSG00000042029	Ncapg2	non-SMC condensin II complex, subunit G2 [Source:MGI Symbol;Acc:MGI:1923294]	6.973e-12	1.499e-10	1.881
ENSMUSG00000005611	Mrvi1	MRV integration site 1 [Source:MGI Symbol;Acc:MGI:1338023]	7.152e-12	1.535e-10	-3.411
ENSMUSG00000038236	Hoxa7	homeobox A7 [Source:MGI Symbol;Acc:MGI:96179]	7.16e-12	1.535e-10	-2.34
ENSMUSG00000107314	Gm20488	predicted gene 20488 [Source:MGI Symbol;Acc:MGI:5141953]	7.245e-12	1.551e-10	-2.157
ENSMUSG00000000530	Acvrl1	activin A receptor, type II-like 1 [Source:MGI Symbol;Acc:MGI:1338946]	7.366e-12	1.576e-10	-1.473
ENSMUSG00000004626	Stxbp2	syntaxin binding protein 2 [Source:MGI Symbol;Acc:MGI:107370]	7.707e-12	1.644e-10	2.042
ENSMUSG00000059555	Tor4a	torsin family 4, member A [Source:MGI Symbol;Acc:MGI:2442720]	8.025e-12	1.71e-10	1.71
ENSMUSG00000023336	Wfdc1	WAP four-disulfide core domain 1 [Source:MGI Symbol;Acc:MGI:1915116]	8.319e-12	1.77e-10	-2.737
ENSMUSG00000002108	Nr1h3	nuclear receptor subfamily 1, group H, member 3 [Source:MGI Symbol;Acc:MGI:1352462]	8.665e-12	1.841e-10	2.161
ENSMUSG00000015890	Amdhd1	amidohydrolase domain containing 1 [Source:MGI Symbol;Acc:MGI:1919011]	8.809e-12	1.869e-10	-9.227
ENSMUSG00000028417	Tal2	T cell acute lymphocytic leukemia 2 [Source:MGI Symbol;Acc:MGI:99540]	9.173e-12	1.944e-10	5.582
ENSMUSG00000026479	Lamc2	laminin, gamma 2 [Source:MGI Symbol;Acc:MGI:99913]	9.297e-12	1.968e-10	-2.709
ENSMUSG00000020262	Adarb1	adenosine deaminase, RNA-specific, B1 [Source:MGI Symbol;Acc:MGI:891999]	9.611e-12	2.032e-10	-2.28
ENSMUSG00000107436	Gm44416	predicted gene, 44416 [Source:MGI Symbol;Acc:MGI:5690808]	9.915e-12	2.093e-10	-3.498
ENSMUSG00000041891	Lman1	lectin, mannose-binding, 1 [Source:MGI Symbol;Acc:MGI:1917611]	1e-11	2.109e-10	1.439
ENSMUSG00000048078	Tenm4	teneurin transmembrane protein 4 [Source:MGI Symbol;Acc:MGI:2447063]	1.01e-11	2.128e-10	2.758
ENSMUSG00000031431	Tsc22d3	TSC22 domain family, member 3 [Source:MGI Symbol;Acc:MGI:1196284]	1.013e-11	2.131e-10	-1.802
ENSMUSG00000046841	Ckap4	cytoskeleton-associated protein 4 [Source:MGI Symbol;Acc:MGI:2444926]	1.106e-11	2.323e-10	1.469
ENSMUSG00000033721	Vav3	vav 3 oncogene [Source:MGI Symbol;Acc:MGI:1888518]	1.255e-11	2.632e-10	1.823
ENSMUSG00000047534	Mis18bp1	MIS18 binding protein 1 [Source:MGI Symbol;Acc:MGI:2145099]	1.35e-11	2.828e-10	3.435
ENSMUSG00000051391	Ywhag	tyrosine 3-monooxygenase/tryptophan 5-monooxygenase activation protein, gamma polypeptide [Source:MGI Symbol;Acc:MGI:108109]	1.447e-11	3.029e-10	1.566
ENSMUSG00000037003	Tns2	tensin 2 [Source:MGI Symbol;Acc:MGI:2387586]	1.477e-11	3.086e-10	-1.668
ENSMUSG00000021238	Aldh6a1	aldehyde dehydrogenase family 6, subfamily A1 [Source:MGI Symbol;Acc:MGI:1915077]	1.508e-11	3.147e-10	-1.721
ENSMUSG00000044768	D1Ertd622e	DNA segment, Chr 1, ERATO Doi 622, expressed [Source:MGI Symbol;Acc:MGI:1277184]	1.516e-11	3.161e-10	1.551
ENSMUSG00000020571	Pdia6	protein disulfide isomerase associated 6 [Source:MGI Symbol;Acc:MGI:1919103]	1.576e-11	3.281e-10	1.317
ENSMUSG00000046856	Gpr1	G protein-coupled receptor 1 [Source:MGI Symbol;Acc:MGI:2385324]	1.651e-11	3.432e-10	-3.444
ENSMUSG00000079625	Tm4sf19	transmembrane 4 L six family member 19 [Source:MGI Symbol;Acc:MGI:3645933]	1.665e-11	3.456e-10	3
ENSMUSG00000108112	Gm45193	predicted gene 45193 [Source:MGI Symbol;Acc:MGI:5753769]	1.667e-11	3.456e-10	2.097
ENSMUSG00000055862	Izumo4	IZUMO family member 4 [Source:MGI Symbol;Acc:MGI:1918814]	1.679e-11	3.477e-10	-1.771
ENSMUSG00000031554	Adam5	a disintegrin and metallopeptidase domain 5 [Source:MGI Symbol;Acc:MGI:104730]	1.727e-11	3.572e-10	4.638
ENSMUSG00000030862	Cpxm2	carboxypeptidase X 2 (M14 family) [Source:MGI Symbol;Acc:MGI:1926006]	1.752e-11	3.619e-10	-2.087
ENSMUSG00000017412	Cacnb4	calcium channel, voltage-dependent, beta 4 subunit [Source:MGI Symbol;Acc:MGI:103301]	1.768e-11	3.648e-10	-3.77
ENSMUSG00000093938	Evi2b	ecotropic viral integration site 2b [Source:MGI Symbol;Acc:MGI:1890682]	1.924e-11	3.966e-10	1.559
ENSMUSG00000029659	Medag	mesenteric estrogen dependent adipogenesis [Source:MGI Symbol;Acc:MGI:1917967]	1.942e-11	3.993e-10	-2.068
ENSMUSG00000026749	Nek6	NIMA (never in mitosis gene a)-related expressed kinase 6 [Source:MGI Symbol;Acc:MGI:1891638]	1.942e-11	3.993e-10	1.975
ENSMUSG00000028312	Smc2	structural maintenance of chromosomes 2 [Source:MGI Symbol;Acc:MGI:106067]	1.95e-11	4.004e-10	2.381
ENSMUSG00000079084	Ccdc82	coiled-coil domain containing 82 [Source:MGI Symbol;Acc:MGI:1913646]	1.964e-11	4.026e-10	-1.495
ENSMUSG00000022186	Oxct1	3-oxoacid CoA transferase 1 [Source:MGI Symbol;Acc:MGI:1914291]	2.02e-11	4.137e-10	2.036
ENSMUSG00000055737	Ghr	growth hormone receptor [Source:MGI Symbol;Acc:MGI:95708]	2.089e-11	4.273e-10	-1.675
ENSMUSG00000009646	Pla2g12b	phospholipase A2, group XIIB [Source:MGI Symbol;Acc:MGI:1917086]	2.325e-11	4.743e-10	-2.683
ENSMUSG00000032788	Pdxk	pyridoxal (pyridoxine, vitamin B6) kinase [Source:MGI Symbol;Acc:MGI:1351869]	2.379e-11	4.848e-10	1.386
ENSMUSG00000022687	Boc	biregional cell adhesion molecule-related/down-regulated by oncogenes (Cdon) binding protein [Source:MGI Symbol;Acc:MGI:2151153]	2.415e-11	4.915e-10	-2.143
ENSMUSG00000031565	Fgfr1	fibroblast growth factor receptor 1 [Source:MGI Symbol;Acc:MGI:95522]	2.455e-11	4.991e-10	-1.635
ENSMUSG00000032181	Scg3	secretogranin III [Source:MGI Symbol;Acc:MGI:103032]	2.512e-11	5.1e-10	-3.509
ENSMUSG00000030774	Pak1	p21 protein (Cdc42/Rac)-activated kinase 1 [Source:MGI Symbol;Acc:MGI:1339975]	2.542e-11	5.154e-10	1.801
ENSMUSG00000001025	S100a6	S100 calcium binding protein A6 (calcyclin) [Source:MGI Symbol;Acc:MGI:1339467]	2.569e-11	5.203e-10	-1.598
ENSMUSG00000090942	F830016B08Rik	RIKEN cDNA F830016B08 gene [Source:MGI Symbol;Acc:MGI:3588218]	2.574e-11	5.206e-10	4.066
ENSMUSG00000026012	Cd28	CD28 antigen [Source:MGI Symbol;Acc:MGI:88327]	2.596e-11	5.243e-10	4.176
ENSMUSG00000024660	Incenp	inner centromere protein [Source:MGI Symbol;Acc:MGI:1313288]	2.752e-11	5.552e-10	1.976
ENSMUSG00000034435	Tmem30b	transmembrane protein 30B [Source:MGI Symbol;Acc:MGI:2442082]	2.915e-11	5.874e-10	-1.727
ENSMUSG00000034773	BC030867	cDNA sequence BC030867 [Source:MGI Symbol;Acc:MGI:2387601]	3.127e-11	6.293e-10	5.275
ENSMUSG00000040084	Bub1b	BUB1B, mitotic checkpoint serine/threonine kinase [Source:MGI Symbol;Acc:MGI:1333889]	3.133e-11	6.297e-10	1.913
ENSMUSG00000051457	Spn	sialophorin [Source:MGI Symbol;Acc:MGI:98384]	3.155e-11	6.335e-10	1.751
ENSMUSG00000020085	Aifm2	apoptosis-inducing factor, mitochondrion-associated 2 [Source:MGI Symbol;Acc:MGI:1918611]	3.201e-11	6.419e-10	-1.78
ENSMUSG00000034936	Arl4d	ADP-ribosylation factor-like 4D [Source:MGI Symbol;Acc:MGI:1933155]	3.37e-11	6.742e-10	-3.313
ENSMUSG00000044201	Cdc25c	cell division cycle 25C [Source:MGI Symbol;Acc:MGI:88350]	3.385e-11	6.762e-10	8.592
ENSMUSG00000090124	Ugt1a7c	UDP glucuronosyltransferase 1 family, polypeptide A7C [Source:MGI Symbol;Acc:MGI:3032636]	3.533e-11	7.05e-10	1.702
ENSMUSG00000075514	Gm13375	predicted gene 13375 [Source:MGI Symbol;Acc:MGI:3649913]	3.604e-11	7.17e-10	-2.413
ENSMUSG00000020573	Pik3cg	phosphoinositide-3-kinase, catalytic, gamma polypeptide [Source:MGI Symbol;Acc:MGI:1353576]	3.606e-11	7.17e-10	1.622
ENSMUSG00000087231	E230016M11Rik	RIKEN cDNA E230016M11 gene [Source:MGI Symbol;Acc:MGI:2443524]	3.606e-11	7.17e-10	-2.802
ENSMUSG00000026979	Psd4	pleckstrin and Sec7 domain containing 4 [Source:MGI Symbol;Acc:MGI:2674093]	3.889e-11	7.704e-10	2.126
ENSMUSG00000015533	Itga2	integrin alpha 2 [Source:MGI Symbol;Acc:MGI:96600]	3.983e-11	7.88e-10	-2.723
ENSMUSG00000067714	Lpar5	lysophosphatidic acid receptor 5 [Source:MGI Symbol;Acc:MGI:2685918]	4.092e-11	8.087e-10	4.443
ENSMUSG00000112023	Lilr4b	leukocyte immunoglobulin-like receptor, subfamily B, member 4B [Source:MGI Symbol;Acc:MGI:102702]	4.119e-11	8.13e-10	1.577
ENSMUSG00000022385	Gtse1	G two S phase expressed protein 1 [Source:MGI Symbol;Acc:MGI:1352755]	4.384e-11	8.642e-10	2.517
ENSMUSG00000053063	Clec12a	C-type lectin domain family 12, member a [Source:MGI Symbol;Acc:MGI:3040968]	4.394e-11	8.652e-10	1.789
ENSMUSG00000044037	Als2cl	ALS2 C-terminal like [Source:MGI Symbol;Acc:MGI:2447532]	4.522e-11	8.894e-10	-2.447
ENSMUSG00000039958	Etfbkmt	electron transfer flavoprotein beta subunit lysine methyltransferase [Source:MGI Symbol;Acc:MGI:2443575]	4.622e-11	9.08e-10	-2.113
ENSMUSG00000027514	Zbp1	Z-DNA binding protein 1 [Source:MGI Symbol;Acc:MGI:1927449]	4.665e-11	9.153e-10	2.447
ENSMUSG00000027775	Mfsd1	major facilitator superfamily domain containing 1 [Source:MGI Symbol;Acc:MGI:1914118]	4.683e-11	9.178e-10	1.484
ENSMUSG00000025223	Ldb1	LIM domain binding 1 [Source:MGI Symbol;Acc:MGI:894762]	4.761e-11	9.32e-10	-1.606
ENSMUSG00000026018	Ica1l	islet cell autoantigen 1-like [Source:MGI Symbol;Acc:MGI:1917625]	4.929e-11	9.636e-10	6.441
ENSMUSG00000024427	Spry4	sprouty homolog 4 (Drosophila) [Source:MGI Symbol;Acc:MGI:1345144]	5.009e-11	9.782e-10	-1.994
ENSMUSG00000016206	H2-M3	histocompatibility 2, M region locus 3 [Source:MGI Symbol;Acc:MGI:95915]	5.016e-11	9.783e-10	2.031
ENSMUSG00000076431	Sox4	SRY (sex determining region Y)-box 4 [Source:MGI Symbol;Acc:MGI:98366]	5.305e-11	1.032e-09	1.981
ENSMUSG00000031129	Slc9a9	solute carrier family 9 (sodium/hydrogen exchanger), member 9 [Source:MGI Symbol;Acc:MGI:2679732]	5.346e-11	1.039e-09	1.43
ENSMUSG00000022091	Sorbs3	sorbin and SH3 domain containing 3 [Source:MGI Symbol;Acc:MGI:700013]	5.385e-11	1.045e-09	-1.296
ENSMUSG00000102752	Gm7694	predicted gene 7694 [Source:MGI Symbol;Acc:MGI:3649135]	5.612e-11	1.088e-09	-2.036
ENSMUSG00000101445	Gm28932	predicted gene 28932 [Source:MGI Symbol;Acc:MGI:5579638]	5.718e-11	1.106e-09	-1.888
ENSMUSG00000000682	Cd52	CD52 antigen [Source:MGI Symbol;Acc:MGI:1346088]	5.719e-11	1.106e-09	2.289
ENSMUSG00000029752	Asns	asparagine synthetase [Source:MGI Symbol;Acc:MGI:1350929]	5.762e-11	1.113e-09	1.724
ENSMUSG00000018983	E2f2	E2F transcription factor 2 [Source:MGI Symbol;Acc:MGI:1096341]	5.88e-11	1.135e-09	2.249
ENSMUSG00000056069	Fam105a	family with sequence similarity 105, member A [Source:MGI Symbol;Acc:MGI:2687281]	5.888e-11	1.135e-09	1.487
ENSMUSG00000020627	Klhl29	kelch-like 29 [Source:MGI Symbol;Acc:MGI:2683857]	6.09e-11	1.171e-09	-1.605
ENSMUSG00000001288	Rarg	retinoic acid receptor, gamma [Source:MGI Symbol;Acc:MGI:97858]	6.351e-11	1.22e-09	-1.667
ENSMUSG00000022440	C1qtnf6	C1q and tumor necrosis factor related protein 6 [Source:MGI Symbol;Acc:MGI:1919959]	6.499e-11	1.247e-09	-2.02
ENSMUSG00000047547	Cltb	clathrin, light polypeptide (Lcb) [Source:MGI Symbol;Acc:MGI:1921575]	6.704e-11	1.285e-09	-1.353
ENSMUSG00000034714	Ttyh2	tweety family member 2 [Source:MGI Symbol;Acc:MGI:2157091]	6.877e-11	1.316e-09	1.774
ENSMUSG00000022906	Parp9	poly (ADP-ribose) polymerase family, member 9 [Source:MGI Symbol;Acc:MGI:1933117]	6.915e-11	1.322e-09	1.626
ENSMUSG00000006362	Cbfa2t3	core-binding factor, runt domain, alpha subunit 2, translocated to, 3 (human) [Source:MGI Symbol;Acc:MGI:1338013]	6.933e-11	1.324e-09	-2.521
ENSMUSG00000022558	Mroh1	maestro heat-like repeat family member 1 [Source:MGI Symbol;Acc:MGI:2442558]	7.094e-11	1.353e-09	1.795
ENSMUSG00000055980	Irs1	insulin receptor substrate 1 [Source:MGI Symbol;Acc:MGI:99454]	7.128e-11	1.358e-09	-1.594
ENSMUSG00000058715	Fcer1g	Fc receptor, IgE, high affinity I, gamma polypeptide [Source:MGI Symbol;Acc:MGI:95496]	7.315e-11	1.392e-09	1.915
ENSMUSG00000022034	Esco2	establishment of sister chromatid cohesion N-acetyltransferase 2 [Source:MGI Symbol;Acc:MGI:1919238]	7.43e-11	1.412e-09	4.746
ENSMUSG00000041560	Nop53	NOP53 ribosome biogenesis factor [Source:MGI Symbol;Acc:MGI:2154441]	7.597e-11	1.442e-09	-1.536
ENSMUSG00000073016	Uprt	uracil phosphoribosyltransferase [Source:MGI Symbol;Acc:MGI:2685620]	7.874e-11	1.493e-09	2.481
ENSMUSG00000040713	Creg1	cellular repressor of E1A-stimulated genes 1 [Source:MGI Symbol;Acc:MGI:1344382]	8.227e-11	1.558e-09	1.592
ENSMUSG00000022221	Ripk3	receptor-interacting serine-threonine kinase 3 [Source:MGI Symbol;Acc:MGI:2154952]	8.273e-11	1.565e-09	2.124
ENSMUSG00000041594	Tmtc4	transmembrane and tetratricopeptide repeat containing 4 [Source:MGI Symbol;Acc:MGI:1921050]	8.527e-11	1.611e-09	2.218
ENSMUSG00000034641	Cd300ld	CD300 molecule like family member d [Source:MGI Symbol;Acc:MGI:2442358]	8.66e-11	1.635e-09	1.54
ENSMUSG00000039748	Exo1	exonuclease 1 [Source:MGI Symbol;Acc:MGI:1349427]	8.682e-11	1.637e-09	3.835
ENSMUSG00000105954	Gm42793	predicted gene 42793 [Source:MGI Symbol;Acc:MGI:5662930]	8.803e-11	1.658e-09	3.047
ENSMUSG00000052374	Actn2	actinin alpha 2 [Source:MGI Symbol;Acc:MGI:109192]	8.876e-11	1.668e-09	-25.34
ENSMUSG00000086825	Gm15675	predicted gene 15675 [Source:MGI Symbol;Acc:MGI:3783117]	8.878e-11	1.668e-09	-2.478
ENSMUSG00000021583	Erap1	endoplasmic reticulum aminopeptidase 1 [Source:MGI Symbol;Acc:MGI:1933403]	9.101e-11	1.708e-09	1.516
ENSMUSG00000037405	Icam1	intercellular adhesion molecule 1 [Source:MGI Symbol;Acc:MGI:96392]	9.112e-11	1.708e-09	2.169
ENSMUSG00000039501	Znfx1	zinc finger, NFX1-type containing 1 [Source:MGI Symbol;Acc:MGI:2138982]	9.188e-11	1.72e-09	1.461
ENSMUSG00000040711	Sh3pxd2b	SH3 and PX domains 2B [Source:MGI Symbol;Acc:MGI:2442062]	9.211e-11	1.723e-09	1.688
ENSMUSG00000036833	Pnpla7	patatin-like phospholipase domain containing 7 [Source:MGI Symbol;Acc:MGI:2385325]	9.329e-11	1.743e-09	1.575
ENSMUSG00000056201	Cfl1	cofilin 1, non-muscle [Source:MGI Symbol;Acc:MGI:101757]	9.349e-11	1.744e-09	1.294
ENSMUSG00000026335	Pam	peptidylglycine alpha-amidating monooxygenase [Source:MGI Symbol;Acc:MGI:97475]	9.774e-11	1.82e-09	-1.316
ENSMUSG00000021794	Glud1	glutamate dehydrogenase 1 [Source:MGI Symbol;Acc:MGI:95753]	9.836e-11	1.829e-09	-1.278
ENSMUSG00000017499	Cdc6	cell division cycle 6 [Source:MGI Symbol;Acc:MGI:1345150]	1.021e-10	1.894e-09	3.865
ENSMUSG00000035042	Ccl5	chemokine (C-C motif) ligand 5 [Source:MGI Symbol;Acc:MGI:98262]	1.021e-10	1.894e-09	2.927
ENSMUSG00000026202	Tuba4a	tubulin, alpha 4A [Source:MGI Symbol;Acc:MGI:1095410]	1.022e-10	1.894e-09	1.998
ENSMUSG00000074476	Spc24	SPC24, NDC80 kinetochore complex component, homolog (S. cerevisiae) [Source:MGI Symbol;Acc:MGI:1914879]	1.029e-10	1.904e-09	4.101
ENSMUSG00000038168	P3h2	prolyl 3-hydroxylase 2 [Source:MGI Symbol;Acc:MGI:2146663]	1.03e-10	1.904e-09	-1.614
ENSMUSG00000026317	Cln8	ceroid-lipofuscinosis, neuronal 8 [Source:MGI Symbol;Acc:MGI:1349447]	1.031e-10	1.904e-09	1.46
ENSMUSG00000019810	Fuca2	fucosidase, alpha-L- 2, plasma [Source:MGI Symbol;Acc:MGI:1914098]	1.041e-10	1.92e-09	1.822
ENSMUSG00000015854	Cd5l	CD5 antigen-like [Source:MGI Symbol;Acc:MGI:1334419]	1.073e-10	1.977e-09	8.443
ENSMUSG00000031755	Bbs2	Bardet-Biedl syndrome 2 (human) [Source:MGI Symbol;Acc:MGI:2135267]	1.098e-10	2.02e-09	-1.795
ENSMUSG00000009093	Gstt4	glutathione S-transferase, theta 4 [Source:MGI Symbol;Acc:MGI:1923136]	1.123e-10	2.065e-09	9.43
ENSMUSG00000050370	Ch25h	cholesterol 25-hydroxylase [Source:MGI Symbol;Acc:MGI:1333869]	1.185e-10	2.177e-09	2.863
ENSMUSG00000022351	Sqle	squalene epoxidase [Source:MGI Symbol;Acc:MGI:109296]	1.223e-10	2.244e-09	2.602
ENSMUSG00000016493	Cd46	CD46 antigen, complement regulatory protein [Source:MGI Symbol;Acc:MGI:1203290]	1.394e-10	2.554e-09	-2.276
ENSMUSG00000032816	Igdcc4	immunoglobulin superfamily, DCC subclass, member 4 [Source:MGI Symbol;Acc:MGI:1858497]	1.41e-10	2.58e-09	1.928
ENSMUSG00000026640	Plxna2	plexin A2 [Source:MGI Symbol;Acc:MGI:107684]	1.413e-10	2.583e-09	2.104
ENSMUSG00000090086	AI480526	expressed sequence AI480526 [Source:MGI Symbol;Acc:MGI:2140910]	1.417e-10	2.588e-09	-1.97
ENSMUSG00000028581	Laptm5	lysosomal-associated protein transmembrane 5 [Source:MGI Symbol;Acc:MGI:108046]	1.476e-10	2.693e-09	1.664
ENSMUSG00000098708	Gm27252	predicted gene 27252 [Source:MGI Symbol;Acc:MGI:5521095]	1.518e-10	2.766e-09	-7.545
ENSMUSG00000090675	Olfr111	olfactory receptor 111 [Source:MGI Symbol;Acc:MGI:2177494]	1.57e-10	2.855e-09	8.781
ENSMUSG00000100254	Trpc2	transient receptor potential cation channel, subfamily C, member 2 [Source:MGI Symbol;Acc:MGI:109527]	1.57e-10	2.855e-09	-2.75
ENSMUSG00000037568	Vash2	vasohibin 2 [Source:MGI Symbol;Acc:MGI:2444826]	1.594e-10	2.891e-09	2.556
ENSMUSG00000092463	Gm20489	predicted gene 20489 [Source:MGI Symbol;Acc:MGI:5141954]	1.597e-10	2.894e-09	3.986
ENSMUSG00000035064	Eef2k	eukaryotic elongation factor-2 kinase [Source:MGI Symbol;Acc:MGI:1195261]	1.601e-10	2.898e-09	-1.441
ENSMUSG00000047592	Nxpe5	neurexophilin and PC-esterase domain family, member 5 [Source:MGI Symbol;Acc:MGI:3584036]	1.709e-10	3.079e-09	6.729
ENSMUSG00000015947	Fcgr1	Fc receptor, IgG, high affinity I [Source:MGI Symbol;Acc:MGI:95498]	1.735e-10	3.124e-09	1.906
ENSMUSG00000027015	Cybrd1	cytochrome b reductase 1 [Source:MGI Symbol;Acc:MGI:2654575]	1.774e-10	3.191e-09	2
ENSMUSG00000053886	Sh2d4a	SH2 domain containing 4A [Source:MGI Symbol;Acc:MGI:1919531]	1.815e-10	3.26e-09	-2.489
ENSMUSG00000028024	Enpep	glutamyl aminopeptidase [Source:MGI Symbol;Acc:MGI:106645]	1.832e-10	3.288e-09	2.168
ENSMUSG00000086765	Gm11827	predicted gene 11827 [Source:MGI Symbol;Acc:MGI:3649801]	1.835e-10	3.289e-09	-4.258
ENSMUSG00000028845	Tekt2	tektin 2 [Source:MGI Symbol;Acc:MGI:1346335]	1.862e-10	3.333e-09	-2.08
ENSMUSG00000001131	Timp1	tissue inhibitor of metalloproteinase 1 [Source:MGI Symbol;Acc:MGI:98752]	1.909e-10	3.414e-09	2.338
ENSMUSG00000022969	Il10rb	interleukin 10 receptor, beta [Source:MGI Symbol;Acc:MGI:109380]	1.92e-10	3.427e-09	1.362
ENSMUSG00000033327	Tnxb	tenascin XB [Source:MGI Symbol;Acc:MGI:1932137]	1.978e-10	3.527e-09	-1.859
ENSMUSG00000037362	Nov	nephroblastoma overexpressed gene [Source:MGI Symbol;Acc:MGI:109185]	2.009e-10	3.573e-09	-2.336
ENSMUSG00000025791	Pgm2	phosphoglucomutase 2 [Source:MGI Symbol;Acc:MGI:97565]	2.159e-10	3.836e-09	1.308
ENSMUSG00000029299	Abcg3	ATP-binding cassette, sub-family G (WHITE), member 3 [Source:MGI Symbol;Acc:MGI:1351624]	2.192e-10	3.886e-09	4.589
ENSMUSG00000054520	Sh3bp2	SH3-domain binding protein 2 [Source:MGI Symbol;Acc:MGI:1346349]	2.288e-10	4.052e-09	1.958
ENSMUSG00000001642	Akr1b3	aldo-keto reductase family 1, member B3 (aldose reductase) [Source:MGI Symbol;Acc:MGI:1353494]	2.3e-10	4.069e-09	1.617
ENSMUSG00000022596	Slurp1	secreted Ly6/Plaur domain containing 1 [Source:MGI Symbol;Acc:MGI:1930923]	2.363e-10	4.177e-09	-6.577
ENSMUSG00000047230	Cldn2	claudin 2 [Source:MGI Symbol;Acc:MGI:1276110]	2.38e-10	4.201e-09	8.723
ENSMUSG00000027074	Slc43a3	solute carrier family 43, member 3 [Source:MGI Symbol;Acc:MGI:1931054]	2.392e-10	4.219e-09	-2.337
ENSMUSG00000029298	Gbp9	guanylate-binding protein 9 [Source:MGI Symbol;Acc:MGI:3605620]	2.401e-10	4.23e-09	2.603
ENSMUSG00000055172	C1ra	complement component 1, r subcomponent A [Source:MGI Symbol;Acc:MGI:1355313]	2.42e-10	4.258e-09	1.625
ENSMUSG00000021091	Serpina3n	serine (or cysteine) peptidase inhibitor, clade A, member 3N [Source:MGI Symbol;Acc:MGI:105045]	2.503e-10	4.4e-09	2.13
ENSMUSG00000026817	Ak1	adenylate kinase 1 [Source:MGI Symbol;Acc:MGI:87977]	2.516e-10	4.417e-09	1.377
ENSMUSG00000033031	C330027C09Rik	RIKEN cDNA C330027C09 gene [Source:MGI Symbol;Acc:MGI:2146335]	2.535e-10	4.446e-09	2.371
ENSMUSG00000045362	Tnfrsf26	tumor necrosis factor receptor superfamily, member 26 [Source:MGI Symbol;Acc:MGI:2651928]	2.557e-10	4.48e-09	2.12
ENSMUSG00000058297	Spock2	sparc/osteonectin, cwcv and kazal-like domains proteoglycan 2 [Source:MGI Symbol;Acc:MGI:1891351]	2.607e-10	4.558e-09	-2.384
ENSMUSG00000055413	H2-Q5	histocompatibility 2, Q region locus 5 [Source:MGI Symbol;Acc:MGI:95934]	2.629e-10	4.592e-09	5.639
ENSMUSG00000048922	Cdca2	cell division cycle associated 2 [Source:MGI Symbol;Acc:MGI:1919787]	2.649e-10	4.623e-09	3.025
ENSMUSG00000028961	Pgd	phosphogluconate dehydrogenase [Source:MGI Symbol;Acc:MGI:97553]	2.661e-10	4.637e-09	1.535
ENSMUSG00000050493	Fam167b	family with sequence similarity 167, member B [Source:MGI Symbol;Acc:MGI:2668032]	2.738e-10	4.766e-09	2.946
ENSMUSG00000002109	Ddb2	damage specific DNA binding protein 2 [Source:MGI Symbol;Acc:MGI:1355314]	2.763e-10	4.8e-09	-1.792
ENSMUSG00000035314	Gdpd5	glycerophosphodiester phosphodiesterase domain containing 5 [Source:MGI Symbol;Acc:MGI:2686926]	2.782e-10	4.828e-09	-1.941
ENSMUSG00000026435	Slc45a3	solute carrier family 45, member 3 [Source:MGI Symbol;Acc:MGI:1922082]	2.914e-10	5.052e-09	2.943
ENSMUSG00000001418	Glmp	glycosylated lysosomal membrane protein [Source:MGI Symbol;Acc:MGI:1913318]	2.939e-10	5.091e-09	1.305
ENSMUSG00000108596	Itgam	integrin alpha M [Source:MGI Symbol;Acc:MGI:96607]	3.07e-10	5.312e-09	2.003
ENSMUSG00000002885	Adgre5	adhesion G protein-coupled receptor E5 [Source:MGI Symbol;Acc:MGI:1347095]	3.107e-10	5.369e-09	-1.834
ENSMUSG00000026170	Cyp27a1	cytochrome P450, family 27, subfamily a, polypeptide 1 [Source:MGI Symbol;Acc:MGI:88594]	3.119e-10	5.385e-09	-2.247
ENSMUSG00000047789	Slc38a9	solute carrier family 38, member 9 [Source:MGI Symbol;Acc:MGI:1918839]	3.129e-10	5.395e-09	-1.307
ENSMUSG00000037849	Ifi206	interferon activated gene 206 [Source:MGI Symbol;Acc:MGI:3646410]	3.176e-10	5.471e-09	5.725
ENSMUSG00000034317	Trim59	tripartite motif-containing 59 [Source:MGI Symbol;Acc:MGI:1914199]	3.238e-10	5.572e-09	2.457
ENSMUSG00000031264	Btk	Bruton agammaglobulinemia tyrosine kinase [Source:MGI Symbol;Acc:MGI:88216]	3.323e-10	5.713e-09	1.734
ENSMUSG00000024989	Cep55	centrosomal protein 55 [Source:MGI Symbol;Acc:MGI:1921357]	3.336e-10	5.729e-09	4.534
ENSMUSG00000033857	Engase	endo-beta-N-acetylglucosaminidase [Source:MGI Symbol;Acc:MGI:2443788]	3.439e-10	5.899e-09	-2.267
ENSMUSG00000020097	Sgpl1	sphingosine phosphate lyase 1 [Source:MGI Symbol;Acc:MGI:1261415]	3.509e-10	6.014e-09	1.185
ENSMUSG00000036606	Plxnb2	plexin B2 [Source:MGI Symbol;Acc:MGI:2154239]	3.524e-10	6.034e-09	1.458
ENSMUSG00000029217	Tec	tec protein tyrosine kinase [Source:MGI Symbol;Acc:MGI:98662]	3.541e-10	6.055e-09	1.575
ENSMUSG00000027956	Tmem144	transmembrane protein 144 [Source:MGI Symbol;Acc:MGI:1917902]	3.597e-10	6.144e-09	3.03
ENSMUSG00000042524	Sun2	Sad1 and UNC84 domain containing 2 [Source:MGI Symbol;Acc:MGI:2443011]	3.603e-10	6.148e-09	-1.374
ENSMUSG00000105204	Gm43738	predicted gene 43738 [Source:MGI Symbol;Acc:MGI:5663875]	3.664e-10	6.247e-09	2.05
ENSMUSG00000022322	Shcbp1	Shc SH2-domain binding protein 1 [Source:MGI Symbol;Acc:MGI:1338802]	3.881e-10	6.602e-09	4.15
ENSMUSG00000006398	Cdc20	cell division cycle 20 [Source:MGI Symbol;Acc:MGI:1859866]	3.947e-10	6.7e-09	2.825
ENSMUSG00000009145	Dqx1	DEAQ RNA-dependent ATPase [Source:MGI Symbol;Acc:MGI:2136388]	3.952e-10	6.702e-09	-3.403
ENSMUSG00000020649	Rrm2	ribonucleotide reductase M2 [Source:MGI Symbol;Acc:MGI:98181]	3.96e-10	6.709e-09	1.749
ENSMUSG00000032715	Trib3	tribbles pseudokinase 3 [Source:MGI Symbol;Acc:MGI:1345675]	3.991e-10	6.754e-09	1.906
ENSMUSG00000029516	Cit	citron [Source:MGI Symbol;Acc:MGI:105313]	4.087e-10	6.911e-09	4.18
ENSMUSG00000104876	Trdc	T cell receptor delta, constant region [Source:MGI Symbol;Acc:MGI:98612]	4.113e-10	6.947e-09	8.929
ENSMUSG00000001036	Epn2	epsin 2 [Source:MGI Symbol;Acc:MGI:1333766]	4.169e-10	7.035e-09	-1.495
ENSMUSG00000079481	Nhsl2	NHS-like 2 [Source:MGI Symbol;Acc:MGI:3645090]	4.383e-10	7.388e-09	-1.757
ENSMUSG00000013846	St3gal1	ST3 beta-galactoside alpha-2,3-sialyltransferase 1 [Source:MGI Symbol;Acc:MGI:98304]	4.558e-10	7.671e-09	1.491
ENSMUSG00000006127	Inpp5k	inositol polyphosphate 5-phosphatase K [Source:MGI Symbol;Acc:MGI:1194899]	4.561e-10	7.671e-09	-1.394
ENSMUSG00000109032	Gm7972	predicted gene 7972 [Source:MGI Symbol;Acc:MGI:3647337]	4.579e-10	7.695e-09	-3.748
ENSMUSG00000020601	Trib2	tribbles pseudokinase 2 [Source:MGI Symbol;Acc:MGI:2145021]	4.833e-10	8.113e-09	-1.4
ENSMUSG00000036820	Amdhd2	amidohydrolase domain containing 2 [Source:MGI Symbol;Acc:MGI:2443978]	4.991e-10	8.37e-09	1.956
ENSMUSG00000026496	Parp1	poly (ADP-ribose) polymerase family, member 1 [Source:MGI Symbol;Acc:MGI:1340806]	5.163e-10	8.64e-09	1.365
ENSMUSG00000047180	Neurl3	neuralized E3 ubiquitin protein ligase 3 [Source:MGI Symbol;Acc:MGI:2429944]	5.321e-10	8.895e-09	1.835
ENSMUSG00000028128	F3	coagulation factor III [Source:MGI Symbol;Acc:MGI:88381]	5.505e-10	9.193e-09	-2.217
ENSMUSG00000069792	Wfdc17	WAP four-disulfide core domain 17 [Source:MGI Symbol;Acc:MGI:3649773]	5.533e-10	9.222e-09	2.355
ENSMUSG00000085171	D830026I12Rik	RIKEN cDNA D830026I12 gene [Source:MGI Symbol;Acc:MGI:2442531]	5.606e-10	9.334e-09	-3.507
ENSMUSG00000027544	Nfatc2	nuclear factor of activated T cells, cytoplasmic, calcineurin dependent 2 [Source:MGI Symbol;Acc:MGI:102463]	5.691e-10	9.465e-09	-1.704
ENSMUSG00000029430	Ran	RAN, member RAS oncogene family [Source:MGI Symbol;Acc:MGI:1333112]	5.816e-10	9.664e-09	1.339
ENSMUSG00000009585	Apobec3	apolipoprotein B mRNA editing enzyme, catalytic polypeptide 3 [Source:MGI Symbol;Acc:MGI:1933111]	5.936e-10	9.852e-09	2.064
ENSMUSG00000078945	Naip2	NLR family, apoptosis inhibitory protein 2 [Source:MGI Symbol;Acc:MGI:1298226]	5.976e-10	9.9e-09	1.712
ENSMUSG00000048965	Mrgpre	MAS-related GPR, member E [Source:MGI Symbol;Acc:MGI:2441884]	5.977e-10	9.9e-09	2.161
ENSMUSG00000032198	Dock6	dedicator of cytokinesis 6 [Source:MGI Symbol;Acc:MGI:1914789]	6.03e-10	9.979e-09	-2.073
ENSMUSG00000006360	Crip1	cysteine-rich protein 1 (intestinal) [Source:MGI Symbol;Acc:MGI:88501]	6.051e-10	1e-08	-1.959
ENSMUSG00000085894	Gm15832	predicted gene 15832 [Source:MGI Symbol;Acc:MGI:3834078]	6.116e-10	1.01e-08	1.642
ENSMUSG00000027580	Helz2	helicase with zinc finger 2, transcriptional coactivator [Source:MGI Symbol;Acc:MGI:2385169]	6.145e-10	1.014e-08	2.024
ENSMUSG00000020866	Cacna1g	calcium channel, voltage-dependent, T type, alpha 1G subunit [Source:MGI Symbol;Acc:MGI:1201678]	6.349e-10	1.044e-08	-2.21
ENSMUSG00000016756	Cmah	cytidine monophospho-N-acetylneuraminic acid hydroxylase [Source:MGI Symbol;Acc:MGI:103227]	6.356e-10	1.044e-08	-1.988
ENSMUSG00000040746	Rnf167	ring finger protein 167 [Source:MGI Symbol;Acc:MGI:1917760]	6.392e-10	1.049e-08	-1.574
ENSMUSG00000079834	Tmlhe	trimethyllysine hydroxylase, epsilon [Source:MGI Symbol;Acc:MGI:2180203]	6.425e-10	1.054e-08	1.854
ENSMUSG00000029287	Tgfbr3	transforming growth factor, beta receptor III [Source:MGI Symbol;Acc:MGI:104637]	6.438e-10	1.055e-08	-1.323
ENSMUSG00000038886	Man2a2	mannosidase 2, alpha 2 [Source:MGI Symbol;Acc:MGI:2150656]	6.449e-10	1.055e-08	1.378
ENSMUSG00000022965	Ifngr2	interferon gamma receptor 2 [Source:MGI Symbol;Acc:MGI:107654]	6.531e-10	1.068e-08	1.352
ENSMUSG00000033965	Slc16a2	solute carrier family 16 (monocarboxylic acid transporters), member 2 [Source:MGI Symbol;Acc:MGI:1203732]	6.598e-10	1.078e-08	1.91
ENSMUSG00000007682	Dio2	deiodinase, iodothyronine, type II [Source:MGI Symbol;Acc:MGI:1338833]	6.759e-10	1.103e-08	2.802
ENSMUSG00000023052	Npff	neuropeptide FF-amide peptide precursor [Source:MGI Symbol;Acc:MGI:1891708]	6.813e-10	1.111e-08	-2.369
ENSMUSG00000057530	Ece1	endothelin converting enzyme 1 [Source:MGI Symbol;Acc:MGI:1101357]	6.825e-10	1.111e-08	-1.618
ENSMUSG00000031971	Ccsap	centriole, cilia and spindle associated protein [Source:MGI Symbol;Acc:MGI:1920670]	6.971e-10	1.134e-08	3.213
ENSMUSG00000006764	Tph2	tryptophan hydroxylase 2 [Source:MGI Symbol;Acc:MGI:2651811]	7.215e-10	1.171e-08	8.576
ENSMUSG00000041417	Pik3r1	phosphatidylinositol 3-kinase, regulatory subunit, polypeptide 1 (p85 alpha) [Source:MGI Symbol;Acc:MGI:97583]	7.216e-10	1.171e-08	-1.867
ENSMUSG00000070354	Gm21975	predicted gene 21975 [Source:MGI Symbol;Acc:MGI:5439444]	7.403e-10	1.2e-08	1.34
ENSMUSG00000004207	Psap	prosaposin [Source:MGI Symbol;Acc:MGI:97783]	7.744e-10	1.254e-08	1.275
ENSMUSG00000021130	Galnt16	UDP-N-acetyl-alpha-D-galactosamine:polypeptide N-acetylgalactosaminyltransferase 16 [Source:MGI Symbol;Acc:MGI:1917754]	7.947e-10	1.285e-08	-3.005
ENSMUSG00000024043	Arhgap28	Rho GTPase activating protein 28 [Source:MGI Symbol;Acc:MGI:2147003]	7.987e-10	1.29e-08	2.178
ENSMUSG00000061535	C1qtnf7	C1q and tumor necrosis factor related protein 7 [Source:MGI Symbol;Acc:MGI:1925911]	8.044e-10	1.298e-08	-1.846
ENSMUSG00000056938	Acbd4	acyl-Coenzyme A binding domain containing 4 [Source:MGI Symbol;Acc:MGI:1914381]	8.245e-10	1.33e-08	-1.715
ENSMUSG00000032698	Lmo2	LIM domain only 2 [Source:MGI Symbol;Acc:MGI:102811]	8.385e-10	1.351e-08	1.785
ENSMUSG00000070034	Sp110	Sp110 nuclear body protein [Source:MGI Symbol;Acc:MGI:1923364]	8.815e-10	1.417e-08	1.926
ENSMUSG00000030083	Abtb1	ankyrin repeat and BTB (POZ) domain containing 1 [Source:MGI Symbol;Acc:MGI:1933148]	9.045e-10	1.453e-08	-1.819
ENSMUSG00000028825	Rhd	Rh blood group, D antigen [Source:MGI Symbol;Acc:MGI:1202882]	9.323e-10	1.496e-08	8.553
ENSMUSG00000038508	Gdf15	growth differentiation factor 15 [Source:MGI Symbol;Acc:MGI:1346047]	9.333e-10	1.496e-08	4.944
ENSMUSG00000020894	Vamp2	vesicle-associated membrane protein 2 [Source:MGI Symbol;Acc:MGI:1313277]	9.643e-10	1.544e-08	-1.267
ENSMUSG00000020057	Dram1	DNA-damage regulated autophagy modulator 1 [Source:MGI Symbol;Acc:MGI:1918962]	9.674e-10	1.548e-08	1.675
ENSMUSG00000000440	Pparg	peroxisome proliferator activated receptor gamma [Source:MGI Symbol;Acc:MGI:97747]	9.866e-10	1.577e-08	3.152
ENSMUSG00000073678	Pgap1	post-GPI attachment to proteins 1 [Source:MGI Symbol;Acc:MGI:2443342]	9.881e-10	1.578e-08	2.057
ENSMUSG00000086914	Gm16124	predicted gene 16124 [Source:MGI Symbol;Acc:MGI:3802001]	1.006e-09	1.603e-08	-2.729
ENSMUSG00000047409	Ctdspl	CTD (carboxy-terminal domain, RNA polymerase II, polypeptide A) small phosphatase-like [Source:MGI Symbol;Acc:MGI:1916524]	1.022e-09	1.627e-08	-1.442
ENSMUSG00000026896	Ifih1	interferon induced with helicase C domain 1 [Source:MGI Symbol;Acc:MGI:1918836]	1.032e-09	1.641e-08	1.606
ENSMUSG00000046794	Ppp1r3b	protein phosphatase 1, regulatory (inhibitor) subunit 3B [Source:MGI Symbol;Acc:MGI:2177268]	1.033e-09	1.642e-08	2.626
ENSMUSG00000038112	AW551984	expressed sequence AW551984 [Source:MGI Symbol;Acc:MGI:2143322]	1.04e-09	1.651e-08	-1.59
ENSMUSG00000059325	Hopx	HOP homeobox [Source:MGI Symbol;Acc:MGI:1916782]	1.046e-09	1.658e-08	-2.322
ENSMUSG00000087400	Gm15270	predicted gene 15270 [Source:MGI Symbol;Acc:MGI:3705149]	1.053e-09	1.669e-08	-3.111
ENSMUSG00000031295	Phka2	phosphorylase kinase alpha 2 [Source:MGI Symbol;Acc:MGI:97577]	1.055e-09	1.67e-08	-1.658
ENSMUSG00000074743	Thbd	thrombomodulin [Source:MGI Symbol;Acc:MGI:98736]	1.074e-09	1.698e-08	-1.947
ENSMUSG00000025747	Tyms	thymidylate synthase [Source:MGI Symbol;Acc:MGI:98878]	1.081e-09	1.707e-08	1.819
ENSMUSG00000019848	Popdc3	popeye domain containing 3 [Source:MGI Symbol;Acc:MGI:1930153]	1.084e-09	1.71e-08	-2.217
ENSMUSG00000035183	Slc24a5	solute carrier family 24, member 5 [Source:MGI Symbol;Acc:MGI:2677271]	1.127e-09	1.778e-08	8.622
ENSMUSG00000039994	Timeless	timeless circadian clock 1 [Source:MGI Symbol;Acc:MGI:1321393]	1.145e-09	1.804e-08	2.263
ENSMUSG00000026930	Gpsm1	G-protein signalling modulator 1 (AGS3-like, C. elegans) [Source:MGI Symbol;Acc:MGI:1915089]	1.156e-09	1.819e-08	-1.649
ENSMUSG00000058952	Cfi	complement component factor i [Source:MGI Symbol;Acc:MGI:105937]	1.158e-09	1.82e-08	8.676
ENSMUSG00000027533	Fabp5	fatty acid binding protein 5, epidermal [Source:MGI Symbol;Acc:MGI:101790]	1.176e-09	1.848e-08	5.954
ENSMUSG00000042712	Tceal9	transcription elongation factor A like 9 [Source:MGI Symbol;Acc:MGI:109567]	1.182e-09	1.855e-08	1.586
ENSMUSG00000014813	Stc1	stanniocalcin 1 [Source:MGI Symbol;Acc:MGI:109131]	1.192e-09	1.869e-08	4.837
ENSMUSG00000030867	Plk1	polo-like kinase 1 [Source:MGI Symbol;Acc:MGI:97621]	1.197e-09	1.875e-08	2.64
ENSMUSG00000025817	Nudt5	nudix (nucleoside diphosphate linked moiety X)-type motif 5 [Source:MGI Symbol;Acc:MGI:1858232]	1.214e-09	1.9e-08	1.53
ENSMUSG00000001751	Naglu	alpha-N-acetylglucosaminidase (Sanfilippo disease IIIB) [Source:MGI Symbol;Acc:MGI:1351641]	1.23e-09	1.923e-08	1.428
ENSMUSG00000030403	Vasp	vasodilator-stimulated phosphoprotein [Source:MGI Symbol;Acc:MGI:109268]	1.255e-09	1.959e-08	1.433
ENSMUSG00000018378	Cuedc1	CUE domain containing 1 [Source:MGI Symbol;Acc:MGI:2144281]	1.28e-09	1.996e-08	-1.715
ENSMUSG00000023048	Prr13	proline rich 13 [Source:MGI Symbol;Acc:MGI:1913401]	1.281e-09	1.996e-08	1.281
ENSMUSG00000058099	Nfam1	Nfat activating molecule with ITAM motif 1 [Source:MGI Symbol;Acc:MGI:1921289]	1.287e-09	2.003e-08	1.767
ENSMUSG00000026939	Tmem141	transmembrane protein 141 [Source:MGI Symbol;Acc:MGI:1098773]	1.289e-09	2.004e-08	2.021
ENSMUSG00000018986	Slfn3	schlafen 3 [Source:MGI Symbol;Acc:MGI:1329005]	1.339e-09	2.08e-08	4.235
ENSMUSG00000034783	Cd207	CD207 antigen [Source:MGI Symbol;Acc:MGI:2180021]	1.343e-09	2.083e-08	5.904
ENSMUSG00000024590	Lmnb1	lamin B1 [Source:MGI Symbol;Acc:MGI:96795]	1.348e-09	2.089e-08	1.954
ENSMUSG00000021280	Exoc3l4	exocyst complex component 3-like 4 [Source:MGI Symbol;Acc:MGI:1921363]	1.43e-09	2.214e-08	3.085
ENSMUSG00000027207	Galk2	galactokinase 2 [Source:MGI Symbol;Acc:MGI:1917226]	1.471e-09	2.276e-08	1.409
ENSMUSG00000055897	Ppp4r1l-ps	protein phosphatase 4, regulatory subunit 1-like, pseudogene [Source:MGI Symbol;Acc:MGI:1924560]	1.472e-09	2.276e-08	-1.49
ENSMUSG00000034295	Fhod3	formin homology 2 domain containing 3 [Source:MGI Symbol;Acc:MGI:1925847]	1.474e-09	2.276e-08	-1.873
ENSMUSG00000025150	Cbr2	carbonyl reductase 2 [Source:MGI Symbol;Acc:MGI:107200]	1.487e-09	2.294e-08	1.909
ENSMUSG00000034855	Cxcl10	chemokine (C-X-C motif) ligand 10 [Source:MGI Symbol;Acc:MGI:1352450]	1.549e-09	2.386e-08	2.519
ENSMUSG00000081137	BC022960	cDNA sequence BC022960 [Source:MGI Symbol;Acc:MGI:2670977]	1.55e-09	2.386e-08	-2.661
ENSMUSG00000033350	Chst2	carbohydrate sulfotransferase 2 [Source:MGI Symbol;Acc:MGI:1891160]	1.554e-09	2.391e-08	1.694
ENSMUSG00000001138	Cnnm3	cyclin M3 [Source:MGI Symbol;Acc:MGI:2151055]	1.569e-09	2.409e-08	-1.369
ENSMUSG00000037544	Dlgap5	discs, large (Drosophila) homolog-associated protein 5 [Source:MGI Symbol;Acc:MGI:2183453]	1.585e-09	2.432e-08	3.828
ENSMUSG00000027460	Angpt4	angiopoietin 4 [Source:MGI Symbol;Acc:MGI:1336887]	1.597e-09	2.447e-08	5.684
ENSMUSG00000021665	Hexb	hexosaminidase B [Source:MGI Symbol;Acc:MGI:96074]	1.604e-09	2.456e-08	1.412
ENSMUSG00000036390	Gadd45a	growth arrest and DNA-damage-inducible 45 alpha [Source:MGI Symbol;Acc:MGI:107799]	1.629e-09	2.492e-08	2.939
ENSMUSG00000024795	Kif20b	kinesin family member 20B [Source:MGI Symbol;Acc:MGI:2444576]	1.672e-09	2.555e-08	2.292
ENSMUSG00000042942	Greb1l	growth regulation by estrogen in breast cancer-like [Source:MGI Symbol;Acc:MGI:3576497]	1.674e-09	2.555e-08	-2.412
ENSMUSG00000038301	Snx10	sorting nexin 10 [Source:MGI Symbol;Acc:MGI:1919232]	1.696e-09	2.587e-08	1.565
ENSMUSG00000040133	Gpr176	G protein-coupled receptor 176 [Source:MGI Symbol;Acc:MGI:2685858]	1.72e-09	2.621e-08	2.251
ENSMUSG00000048402	Gli2	GLI-Kruppel family member GLI2 [Source:MGI Symbol;Acc:MGI:95728]	1.762e-09	2.683e-08	-1.891
ENSMUSG00000048897	Zfp710	zinc finger protein 710 [Source:MGI Symbol;Acc:MGI:1921747]	1.784e-09	2.713e-08	1.669
ENSMUSG00000000753	Serpinf1	serine (or cysteine) peptidase inhibitor, clade F, member 1 [Source:MGI Symbol;Acc:MGI:108080]	1.824e-09	2.77e-08	-1.747
ENSMUSG00000020021	Fgd6	FYVE, RhoGEF and PH domain containing 6 [Source:MGI Symbol;Acc:MGI:1261419]	1.837e-09	2.787e-08	1.955
ENSMUSG00000002985	Apoe	apolipoprotein E [Source:MGI Symbol;Acc:MGI:88057]	1.865e-09	2.827e-08	1.459
ENSMUSG00000031827	Cotl1	coactosin-like 1 (Dictyostelium) [Source:MGI Symbol;Acc:MGI:1919292]	1.884e-09	2.852e-08	1.827
ENSMUSG00000023186	Vwa5a	von Willebrand factor A domain containing 5A [Source:MGI Symbol;Acc:MGI:1915026]	1.91e-09	2.89e-08	1.306
ENSMUSG00000020250	Txnrd1	thioredoxin reductase 1 [Source:MGI Symbol;Acc:MGI:1354175]	1.93e-09	2.917e-08	1.305
ENSMUSG00000041372	B4galnt3	beta-1,4-N-acetyl-galactosaminyl transferase 3 [Source:MGI Symbol;Acc:MGI:3041155]	1.947e-09	2.939e-08	-3.337
ENSMUSG00000049420	Tmem200a	transmembrane protein 200A [Source:MGI Symbol;Acc:MGI:1924470]	1.963e-09	2.962e-08	-2.267
ENSMUSG00000050908	Tvp23a	trans-golgi network vesicle protein 23A [Source:MGI Symbol;Acc:MGI:3665441]	1.992e-09	3.002e-08	2.658
ENSMUSG00000086679	Gm15551	predicted gene 15551 [Source:MGI Symbol;Acc:MGI:3783000]	2.001e-09	3.013e-08	-4.039
ENSMUSG00000038296	Galnt18	UDP-N-acetyl-alpha-D-galactosamine:polypeptide N-acetylgalactosaminyltransferase 18 [Source:MGI Symbol;Acc:MGI:2446239]	2.003e-09	3.014e-08	-1.544
ENSMUSG00000040111	Gramd1b	GRAM domain containing 1B [Source:MGI Symbol;Acc:MGI:1925037]	2.045e-09	3.073e-08	1.728
ENSMUSG00000030047	Arhgap25	Rho GTPase activating protein 25 [Source:MGI Symbol;Acc:MGI:2443687]	2.072e-09	3.111e-08	1.704
ENSMUSG00000042331	Specc1	sperm antigen with calponin homology and coiled-coil domains 1 [Source:MGI Symbol;Acc:MGI:2442356]	2.17e-09	3.256e-08	1.812
ENSMUSG00000048807	Slc35e4	solute carrier family 35, member E4 [Source:MGI Symbol;Acc:MGI:2144150]	2.231e-09	3.345e-08	-1.483
ENSMUSG00000018648	Dusp14	dual specificity phosphatase 14 [Source:MGI Symbol;Acc:MGI:1927168]	2.239e-09	3.352e-08	-1.777
ENSMUSG00000044349	Snhg11	small nucleolar RNA host gene 11 [Source:MGI Symbol;Acc:MGI:2441845]	2.305e-09	3.446e-08	5.163
ENSMUSG00000036155	Mgat5	mannoside acetylglucosaminyltransferase 5 [Source:MGI Symbol;Acc:MGI:894701]	2.393e-09	3.57e-08	1.41
ENSMUSG00000000958	Slc7a7	solute carrier family 7 (cationic amino acid transporter, y+ system), member 7 [Source:MGI Symbol;Acc:MGI:1337120]	2.529e-09	3.77e-08	1.346
ENSMUSG00000019880	Rspo3	R-spondin 3 [Source:MGI Symbol;Acc:MGI:1920030]	2.541e-09	3.784e-08	1.902
ENSMUSG00000083282	Ctsf	cathepsin F [Source:MGI Symbol;Acc:MGI:1861434]	2.65e-09	3.943e-08	-1.506
ENSMUSG00000029371	Cxcl5	chemokine (C-X-C motif) ligand 5 [Source:MGI Symbol;Acc:MGI:1096868]	2.655e-09	3.947e-08	6.909
ENSMUSG00000027611	Procr	protein C receptor, endothelial [Source:MGI Symbol;Acc:MGI:104596]	2.676e-09	3.975e-08	-2.465
ENSMUSG00000047419	Cmya5	cardiomyopathy associated 5 [Source:MGI Symbol;Acc:MGI:1923719]	2.719e-09	4.035e-08	-2.01
ENSMUSG00000049719	Prss46	protease, serine 46 [Source:MGI Symbol;Acc:MGI:1921556]	2.729e-09	4.046e-08	7.458
ENSMUSG00000022144	Gdnf	glial cell line derived neurotrophic factor [Source:MGI Symbol;Acc:MGI:107430]	2.731e-09	4.046e-08	8.056
ENSMUSG00000054510	Gm14461	predicted gene 14461 [Source:MGI Symbol;Acc:MGI:3651589]	2.792e-09	4.132e-08	8.789
ENSMUSG00000073242	Dnmt3aos	DNA methyltransferase 3A, opposite strand [Source:MGI Symbol;Acc:MGI:3641689]	2.861e-09	4.23e-08	8.421
ENSMUSG00000035385	Ccl2	chemokine (C-C motif) ligand 2 [Source:MGI Symbol;Acc:MGI:98259]	2.935e-09	4.335e-08	2.57
ENSMUSG00000051029	Serpinb1b	serine (or cysteine) peptidase inhibitor, clade B, member 1b [Source:MGI Symbol;Acc:MGI:2445361]	2.961e-09	4.371e-08	5.513
ENSMUSG00000025085	Ablim1	actin-binding LIM protein 1 [Source:MGI Symbol;Acc:MGI:1194500]	3.048e-09	4.495e-08	-1.329
ENSMUSG00000045968	Teddm2	transmembrane epididymal family member 2 [Source:MGI Symbol;Acc:MGI:1923273]	3.056e-09	4.503e-08	-3.883
ENSMUSG00000015812	Gnrh1	gonadotropin releasing hormone 1 [Source:MGI Symbol;Acc:MGI:95789]	3.086e-09	4.542e-08	-3.169
ENSMUSG00000046997	Spsb4	splA/ryanodine receptor domain and SOCS box containing 4 [Source:MGI Symbol;Acc:MGI:2183445]	3.12e-09	4.588e-08	-2.897
ENSMUSG00000000204	Slfn4	schlafen 4 [Source:MGI Symbol;Acc:MGI:1329010]	3.184e-09	4.677e-08	4.572
ENSMUSG00000049562	Ap5b1	adaptor-related protein complex 5, beta 1 subunit [Source:MGI Symbol;Acc:MGI:2685808]	3.186e-09	4.677e-08	2.076
ENSMUSG00000040732	Erg	avian erythroblastosis virus E-26 (v-ets) oncogene related [Source:MGI Symbol;Acc:MGI:95415]	3.195e-09	4.686e-08	-2.037
ENSMUSG00000026489	Coq8a	coenzyme Q8A [Source:MGI Symbol;Acc:MGI:1914676]	3.254e-09	4.769e-08	-1.967
ENSMUSG00000004846	Plod3	procollagen-lysine, 2-oxoglutarate 5-dioxygenase 3 [Source:MGI Symbol;Acc:MGI:1347008]	3.433e-09	5.022e-08	1.55
ENSMUSG00000054423	Cadps	Ca2+-dependent secretion activator [Source:MGI Symbol;Acc:MGI:1350922]	3.446e-09	5.037e-08	8.48
ENSMUSG00000020788	Atp2a3	ATPase, Ca++ transporting, ubiquitous [Source:MGI Symbol;Acc:MGI:1194503]	3.472e-09	5.07e-08	-1.91
ENSMUSG00000026034	Clk1	CDC-like kinase 1 [Source:MGI Symbol;Acc:MGI:107403]	3.479e-09	5.075e-08	-1.433
ENSMUSG00000059498	Fcgr3	Fc receptor, IgG, low affinity III [Source:MGI Symbol;Acc:MGI:95500]	3.485e-09	5.08e-08	1.506
ENSMUSG00000034908	Sidt2	SID1 transmembrane family, member 2 [Source:MGI Symbol;Acc:MGI:2446134]	3.528e-09	5.138e-08	-1.522
ENSMUSG00000052305	Hbb-bs	hemoglobin, beta adult s chain [Source:MGI Symbol;Acc:MGI:5474852]	3.57e-09	5.195e-08	-12.48
ENSMUSG00000055546	Timd4	T cell immunoglobulin and mucin domain containing 4 [Source:MGI Symbol;Acc:MGI:2445125]	3.58e-09	5.205e-08	-3.986
ENSMUSG00000043807	Ly6g5b	lymphocyte antigen 6 complex, locus G5B [Source:MGI Symbol;Acc:MGI:2385809]	3.642e-09	5.289e-08	-4.03
ENSMUSG00000047867	Gimap6	GTPase, IMAP family member 6 [Source:MGI Symbol;Acc:MGI:1918876]	3.87e-09	5.616e-08	-3.236
ENSMUSG00000034584	Exph5	exophilin 5 [Source:MGI Symbol;Acc:MGI:2443248]	3.886e-09	5.634e-08	-5.146
ENSMUSG00000055692	Tmem191c	transmembrane protein 191C [Source:MGI Symbol;Acc:MGI:107238]	3.936e-09	5.702e-08	-2.697
ENSMUSG00000035439	Haus8	4HAUS augmin-like complex, subunit 8 [Source:MGI Symbol;Acc:MGI:1923728]	3.959e-09	5.73e-08	2.088
ENSMUSG00000019966	Kitl	kit ligand [Source:MGI Symbol;Acc:MGI:96974]	3.99e-09	5.769e-08	1.395
ENSMUSG00000038637	Lrrc56	leucine rich repeat containing 56 [Source:MGI Symbol;Acc:MGI:1917802]	4.045e-09	5.843e-08	-1.851
ENSMUSG00000004665	Cnn2	calponin 2 [Source:MGI Symbol;Acc:MGI:105093]	4.174e-09	6.025e-08	1.706
ENSMUSG00000051998	Lax1	lymphocyte transmembrane adaptor 1 [Source:MGI Symbol;Acc:MGI:2443362]	4.183e-09	6.033e-08	-5.549
ENSMUSG00000028613	Lrp8	low density lipoprotein receptor-related protein 8, apolipoprotein e receptor [Source:MGI Symbol;Acc:MGI:1340044]	4.203e-09	6.055e-08	2.544
ENSMUSG00000049037	Clec4a1	C-type lectin domain family 4, member a1 [Source:MGI Symbol;Acc:MGI:3036291]	4.234e-09	6.095e-08	1.451
ENSMUSG00000034327	Kctd9	potassium channel tetramerisation domain containing 9 [Source:MGI Symbol;Acc:MGI:2145579]	4.259e-09	6.127e-08	-1.279
ENSMUSG00000024737	Slc15a3	solute carrier family 15, member 3 [Source:MGI Symbol;Acc:MGI:1929691]	4.279e-09	6.149e-08	1.947
ENSMUSG00000021214	Akr1c18	aldo-keto reductase family 1, member C18 [Source:MGI Symbol;Acc:MGI:2145420]	4.316e-09	6.197e-08	8.56
ENSMUSG00000079553	Kifc1	kinesin family member C1 [Source:MGI Symbol;Acc:MGI:109596]	4.354e-09	6.246e-08	2.679
ENSMUSG00000024691	Fam111a	family with sequence similarity 111, member A [Source:MGI Symbol;Acc:MGI:1915508]	4.369e-09	6.262e-08	1.553
ENSMUSG00000025950	Idh1	isocitrate dehydrogenase 1 (NADP+), soluble [Source:MGI Symbol;Acc:MGI:96413]	4.378e-09	6.27e-08	1.441
ENSMUSG00000052180	Serpinb6c	serine (or cysteine) peptidase inhibitor, clade B, member 6c [Source:MGI Symbol;Acc:MGI:2145481]	4.394e-09	6.287e-08	-4.171
ENSMUSG00000031808	Slc27a1	solute carrier family 27 (fatty acid transporter), member 1 [Source:MGI Symbol;Acc:MGI:1347098]	4.398e-09	6.287e-08	1.59
ENSMUSG00000032322	Pstpip1	proline-serine-threonine phosphatase-interacting protein 1 [Source:MGI Symbol;Acc:MGI:1321396]	4.408e-09	6.297e-08	-1.669
ENSMUSG00000004187	Kifc2	kinesin family member C2 [Source:MGI Symbol;Acc:MGI:109187]	4.686e-09	6.682e-08	-1.763
ENSMUSG00000056394	Lig1	ligase I, DNA, ATP-dependent [Source:MGI Symbol;Acc:MGI:101789]	4.726e-09	6.729e-08	1.458
ENSMUSG00000026956	Uap1l1	UDP-N-acteylglucosamine pyrophosphorylase 1-like 1 [Source:MGI Symbol;Acc:MGI:2443318]	4.727e-09	6.729e-08	1.444
ENSMUSG00000017400	Stac2	SH3 and cysteine rich domain 2 [Source:MGI Symbol;Acc:MGI:2144518]	4.791e-09	6.813e-08	2.545
ENSMUSG00000032028	Nxpe2	neurexophilin and PC-esterase domain family, member 2 [Source:MGI Symbol;Acc:MGI:1925502]	4.915e-09	6.978e-08	-4.652
ENSMUSG00000038535	Zfp280d	zinc finger protein 280D [Source:MGI Symbol;Acc:MGI:2384583]	4.962e-09	7.038e-08	-1.349
ENSMUSG00000055436	Srsf11	serine/arginine-rich splicing factor 11 [Source:MGI Symbol;Acc:MGI:1916457]	4.991e-09	7.073e-08	-1.319
ENSMUSG00000097352	C920009B18Rik	RIKEN cDNA C920009B18 gene [Source:MGI Symbol;Acc:MGI:3583961]	5.012e-09	7.091e-08	3.007
ENSMUSG00000039055	Eme1	essential meiotic structure-specific endonuclease 1 [Source:MGI Symbol;Acc:MGI:3576783]	5.228e-09	7.389e-08	3.93
ENSMUSG00000038379	Ttk	Ttk protein kinase [Source:MGI Symbol;Acc:MGI:1194921]	5.477e-09	7.729e-08	4.227
ENSMUSG00000054556	Gm4876	predicted gene 4876 [Source:MGI Symbol;Acc:MGI:3647654]	5.518e-09	7.78e-08	-5.15
ENSMUSG00000040123	Zmym5	zinc finger, MYM-type 5 [Source:MGI Symbol;Acc:MGI:3041170]	5.549e-09	7.817e-08	-1.299
ENSMUSG00000049409	Prokr1	prokineticin receptor 1 [Source:MGI Symbol;Acc:MGI:1929676]	5.638e-09	7.936e-08	4.981
ENSMUSG00000026721	Rabgap1l	RAB GTPase activating protein 1-like [Source:MGI Symbol;Acc:MGI:1352507]	5.93e-09	8.339e-08	-1.518
ENSMUSG00000057818	1600029O15Rik	RIKEN cDNA 1600029O15 gene [Source:MGI Symbol;Acc:MGI:3045362]	6.11e-09	8.585e-08	-8.769
ENSMUSG00000109130	Gm45187	predicted gene 45187 [Source:MGI Symbol;Acc:MGI:5753763]	6.349e-09	8.905e-08	-6.005
ENSMUSG00000000278	Scpep1	serine carboxypeptidase 1 [Source:MGI Symbol;Acc:MGI:1921867]	6.453e-09	9.044e-08	1.284
ENSMUSG00000004360	9330159F19Rik	RIKEN cDNA 9330159F19 gene [Source:MGI Symbol;Acc:MGI:3036239]	6.459e-09	9.044e-08	-2.112
ENSMUSG00000025189	Cnnm1	cyclin M1 [Source:MGI Symbol;Acc:MGI:1891366]	6.49e-09	9.08e-08	8.33
ENSMUSG00000071281	Zfp65	zinc finger protein 65 [Source:MGI Symbol;Acc:MGI:107769]	6.507e-09	9.096e-08	1.704
ENSMUSG00000027500	Stmn2	stathmin-like 2 [Source:MGI Symbol;Acc:MGI:98241]	6.546e-09	9.143e-08	2.466
ENSMUSG00000037474	Dtl	denticleless E3 ubiquitin protein ligase [Source:MGI Symbol;Acc:MGI:1924093]	6.594e-09	9.193e-08	4.114
ENSMUSG00000031903	Pla2g15	phospholipase A2, group XV [Source:MGI Symbol;Acc:MGI:2178076]	6.642e-09	9.253e-08	1.379
ENSMUSG00000027959	Sass6	SAS-6 centriolar assembly protein [Source:MGI Symbol;Acc:MGI:1920026]	6.781e-09	9.438e-08	1.88
ENSMUSG00000035473	Galm	galactose mutarotase [Source:MGI Symbol;Acc:MGI:2442420]	6.79e-09	9.443e-08	1.977
ENSMUSG00000044167	Foxo1	forkhead box O1 [Source:MGI Symbol;Acc:MGI:1890077]	6.825e-09	9.484e-08	-1.462
ENSMUSG00000029005	Draxin	dorsal inhibitory axon guidance protein [Source:MGI Symbol;Acc:MGI:1917683]	6.922e-09	9.611e-08	7.075
ENSMUSG00000053279	Aldh1a1	aldehyde dehydrogenase family 1, subfamily A1 [Source:MGI Symbol;Acc:MGI:1353450]	6.953e-09	9.646e-08	-2.175
ENSMUSG00000040033	Stat2	signal transducer and activator of transcription 2 [Source:MGI Symbol;Acc:MGI:103039]	6.981e-09	9.676e-08	1.675
ENSMUSG00000030539	Sema4b	sema domain, immunoglobulin domain (Ig), transmembrane domain (TM) and short cytoplasmic domain, (semaphorin) 4B [Source:MGI Symbol;Acc:MGI:107559]	7.134e-09	9.872e-08	2.044
ENSMUSG00000074182	Znhit6	zinc finger, HIT type 6 [Source:MGI Symbol;Acc:MGI:1916996]	7.361e-09	1.018e-07	-1.776
ENSMUSG00000038418	Egr1	early growth response 1 [Source:MGI Symbol;Acc:MGI:95295]	7.453e-09	1.03e-07	-2.389
ENSMUSG00000064267	Hvcn1	hydrogen voltage-gated channel 1 [Source:MGI Symbol;Acc:MGI:1921346]	7.672e-09	1.059e-07	4.491
ENSMUSG00000079323	Gm20661	predicted gene 20661 [Source:MGI Symbol;Acc:MGI:5313108]	7.721e-09	1.065e-07	2.715
ENSMUSG00000044749	Abca6	ATP-binding cassette, sub-family A (ABC1), member 6 [Source:MGI Symbol;Acc:MGI:1923434]	7.809e-09	1.076e-07	-2.928
ENSMUSG00000110388	Gm30329	predicted gene, 30329 [Source:MGI Symbol;Acc:MGI:5589488]	7.819e-09	1.076e-07	3.331
ENSMUSG00000026536	Ifi211	interferon activated gene 211 [Source:MGI Symbol;Acc:MGI:3041120]	7.853e-09	1.079e-07	2.075
ENSMUSG00000059336	Slc14a1	solute carrier family 14 (urea transporter), member 1 [Source:MGI Symbol;Acc:MGI:1351654]	7.877e-09	1.082e-07	-3.615
ENSMUSG00000038623	Tm6sf1	transmembrane 6 superfamily member 1 [Source:MGI Symbol;Acc:MGI:1933209]	7.93e-09	1.088e-07	1.604
ENSMUSG00000063652	Slc22a21	solute carrier family 22 (organic cation transporter), member 21 [Source:MGI Symbol;Acc:MGI:1929481]	7.949e-09	1.09e-07	-2.172
ENSMUSG00000024349	Tmem173	transmembrane protein 173 [Source:MGI Symbol;Acc:MGI:1919762]	8.103e-09	1.11e-07	1.815
ENSMUSG00000031099	Smarca1	SWI/SNF related, matrix associated, actin dependent regulator of chromatin, subfamily a, member 1 [Source:MGI Symbol;Acc:MGI:1935127]	8.233e-09	1.127e-07	2.742
ENSMUSG00000087165	2010001A14Rik	RIKEN cDNA 2010001A14 gene [Source:MGI Symbol;Acc:MGI:1923766]	8.471e-09	1.158e-07	-2.31
ENSMUSG00000004849	Ap1s1	adaptor protein complex AP-1, sigma 1 [Source:MGI Symbol;Acc:MGI:1098244]	9.092e-09	1.242e-07	1.207
ENSMUSG00000028656	Cap1	CAP, adenylate cyclase-associated protein 1 (yeast) [Source:MGI Symbol;Acc:MGI:88262]	9.114e-09	1.244e-07	1.16
ENSMUSG00000048285	Frmd6	FERM domain containing 6 [Source:MGI Symbol;Acc:MGI:2442579]	9.126e-09	1.245e-07	-1.189
ENSMUSG00000023832	Acat2	acetyl-Coenzyme A acetyltransferase 2 [Source:MGI Symbol;Acc:MGI:87871]	9.194e-09	1.253e-07	1.844
ENSMUSG00000031609	Sap30	sin3 associated polypeptide [Source:MGI Symbol;Acc:MGI:1929129]	9.223e-09	1.256e-07	1.73
ENSMUSG00000000295	Hddc2	HD domain containing 2 [Source:MGI Symbol;Acc:MGI:1916942]	9.31e-09	1.265e-07	-1.553
ENSMUSG00000051439	Cd14	CD14 antigen [Source:MGI Symbol;Acc:MGI:88318]	9.466e-09	1.285e-07	1.542
ENSMUSG00000028973	Abcb8	ATP-binding cassette, sub-family B (MDR/TAP), member 8 [Source:MGI Symbol;Acc:MGI:1351667]	9.547e-09	1.295e-07	1.596
ENSMUSG00000029816	Gpnmb	glycoprotein (transmembrane) nmb [Source:MGI Symbol;Acc:MGI:1934765]	9.708e-09	1.314e-07	1.828
ENSMUSG00000024065	Ehd3	EH-domain containing 3 [Source:MGI Symbol;Acc:MGI:1928900]	9.816e-09	1.328e-07	-1.523
ENSMUSG00000021356	Irf4	interferon regulatory factor 4 [Source:MGI Symbol;Acc:MGI:1096873]	9.954e-09	1.345e-07	-2.342
ENSMUSG00000107169	Gm43796	predicted gene 43796 [Source:MGI Symbol;Acc:MGI:5663933]	1.011e-08	1.365e-07	1.825
ENSMUSG00000031504	Rab20	RAB20, member RAS oncogene family [Source:MGI Symbol;Acc:MGI:102789]	1.017e-08	1.371e-07	3.67
ENSMUSG00000068246	Apol9b	apolipoprotein L 9b [Source:MGI Symbol;Acc:MGI:1919148]	1.024e-08	1.38e-07	2.013
ENSMUSG00000048337	Npy4r	neuropeptide Y receptor Y4 [Source:MGI Symbol;Acc:MGI:105374]	1.038e-08	1.396e-07	-5.287
ENSMUSG00000028040	Efna4	ephrin A4 [Source:MGI Symbol;Acc:MGI:106643]	1.039e-08	1.396e-07	2.917
ENSMUSG00000098112	Bin2	bridging integrator 2 [Source:MGI Symbol;Acc:MGI:3611448]	1.051e-08	1.412e-07	2.256
ENSMUSG00000068220	Lgals1	lectin, galactose binding, soluble 1 [Source:MGI Symbol;Acc:MGI:96777]	1.056e-08	1.416e-07	1.422
ENSMUSG00000055612	Cdca7	cell division cycle associated 7 [Source:MGI Symbol;Acc:MGI:1914203]	1.057e-08	1.417e-07	2.652
ENSMUSG00000090733	Rps27	ribosomal protein S27 [Source:MGI Symbol;Acc:MGI:1888676]	1.094e-08	1.465e-07	-1.537
ENSMUSG00000087177	E130307A14Rik	RIKEN cDNA E130307A14 gene [Source:MGI Symbol;Acc:MGI:3036287]	1.107e-08	1.482e-07	-1.567
ENSMUSG00000019478	Rab4a	RAB4A, member RAS oncogene family [Source:MGI Symbol;Acc:MGI:105069]	1.116e-08	1.493e-07	-1.566
ENSMUSG00000089809	Rasgef1b	RasGEF domain family, member 1B [Source:MGI Symbol;Acc:MGI:2443755]	1.127e-08	1.506e-07	1.518
ENSMUSG00000022788	Fgd4	FYVE, RhoGEF and PH domain containing 4 [Source:MGI Symbol;Acc:MGI:2183747]	1.128e-08	1.506e-07	1.649
ENSMUSG00000039057	Myo16	myosin XVI [Source:MGI Symbol;Acc:MGI:2685951]	1.144e-08	1.526e-07	3.761
ENSMUSG00000061666	Gdpd1	glycerophosphodiester phosphodiesterase domain containing 1 [Source:MGI Symbol;Acc:MGI:1913819]	1.152e-08	1.534e-07	2.102
ENSMUSG00000091811	Inafm1	InaF motif containing 1 [Source:MGI Symbol;Acc:MGI:1913550]	1.154e-08	1.536e-07	-1.776
ENSMUSG00000052593	Adam17	a disintegrin and metallopeptidase domain 17 [Source:MGI Symbol;Acc:MGI:1096335]	1.173e-08	1.56e-07	1.179
ENSMUSG00000029830	Svopl	SV2 related protein homolog (rat)-like [Source:MGI Symbol;Acc:MGI:2444335]	1.178e-08	1.565e-07	-2.548
ENSMUSG00000024661	Fth1	ferritin heavy polypeptide 1 [Source:MGI Symbol;Acc:MGI:95588]	1.235e-08	1.64e-07	1.691
ENSMUSG00000037190	Cyb561d2	cytochrome b-561 domain containing 2 [Source:MGI Symbol;Acc:MGI:1929280]	1.251e-08	1.658e-07	1.477
ENSMUSG00000112980	CT030173.1		1.256e-08	1.663e-07	2.252
ENSMUSG00000009185	Ccl8	chemokine (C-C motif) ligand 8 [Source:MGI Symbol;Acc:MGI:101878]	1.274e-08	1.686e-07	7.102
ENSMUSG00000041471	Fam35a	family with sequence similarity 35, member A [Source:MGI Symbol;Acc:MGI:1922948]	1.29e-08	1.704e-07	-1.756
ENSMUSG00000045094	Arhgef37	Rho guanine nucleotide exchange factor (GEF) 37 [Source:MGI Symbol;Acc:MGI:3045339]	1.318e-08	1.74e-07	-2.939
ENSMUSG00000076433	Cep295nl	CEP295 N-terminal like [Source:MGI Symbol;Acc:MGI:1929713]	1.322e-08	1.744e-07	-1.976
ENSMUSG00000031549	Ido2	indoleamine 2,3-dioxygenase 2 [Source:MGI Symbol;Acc:MGI:2142489]	1.329e-08	1.752e-07	-4.451
ENSMUSG00000043629	1700019D03Rik	RIKEN cDNA 1700019D03 gene [Source:MGI Symbol;Acc:MGI:1914330]	1.35e-08	1.778e-07	-2.962
ENSMUSG00000068696	Gpr88	G-protein coupled receptor 88 [Source:MGI Symbol;Acc:MGI:1927653]	1.364e-08	1.794e-07	7.963
ENSMUSG00000022391	Rangap1	RAN GTPase activating protein 1 [Source:MGI Symbol;Acc:MGI:103071]	1.368e-08	1.798e-07	1.38
ENSMUSG00000037254	Itih2	inter-alpha trypsin inhibitor, heavy chain 2 [Source:MGI Symbol;Acc:MGI:96619]	1.376e-08	1.807e-07	-2.283
ENSMUSG00000043635	Adamts3	a disintegrin-like and metallopeptidase (reprolysin type) with thrombospondin type 1 motif, 3 [Source:MGI Symbol;Acc:MGI:3045353]	1.395e-08	1.831e-07	-1.694
ENSMUSG00000023274	Cd4	CD4 antigen [Source:MGI Symbol;Acc:MGI:88335]	1.417e-08	1.859e-07	8.087
ENSMUSG00000015652	Steap1	six transmembrane epithelial antigen of the prostate 1 [Source:MGI Symbol;Acc:MGI:1917608]	1.44e-08	1.886e-07	2.07
ENSMUSG00000034858	Fam214a	family with sequence similarity 214, member A [Source:MGI Symbol;Acc:MGI:2387648]	1.44e-08	1.886e-07	-1.283
ENSMUSG00000038843	Gcnt1	glucosaminyl (N-acetyl) transferase 1, core 2 [Source:MGI Symbol;Acc:MGI:95676]	1.459e-08	1.909e-07	1.836
ENSMUSG00000032815	Fanca	Fanconi anemia, complementation group A [Source:MGI Symbol;Acc:MGI:1341823]	1.466e-08	1.916e-07	3.802
ENSMUSG00000035891	Cerk	ceramide kinase [Source:MGI Symbol;Acc:MGI:2386052]	1.517e-08	1.982e-07	1.276
ENSMUSG00000025810	Nrp1	neuropilin 1 [Source:MGI Symbol;Acc:MGI:106206]	1.531e-08	1.998e-07	1.173
ENSMUSG00000087265	Gm12349	predicted gene 12349 [Source:MGI Symbol;Acc:MGI:3650494]	1.554e-08	2.027e-07	-5.586
ENSMUSG00000026796	Fam129b	family with sequence similarity 129, member B [Source:MGI Symbol;Acc:MGI:2442910]	1.557e-08	2.03e-07	1.596
ENSMUSG00000005268	Prlr	prolactin receptor [Source:MGI Symbol;Acc:MGI:97763]	1.609e-08	2.096e-07	7.294
ENSMUSG00000004707	Ly9	lymphocyte antigen 9 [Source:MGI Symbol;Acc:MGI:96885]	1.623e-08	2.113e-07	5.322
ENSMUSG00000097974	Gm10605	predicted gene 10605 [Source:MGI Symbol;Acc:MGI:3642596]	1.625e-08	2.113e-07	-2.063
ENSMUSG00000035000	Dpp4	dipeptidylpeptidase 4 [Source:MGI Symbol;Acc:MGI:94919]	1.628e-08	2.114e-07	-1.998
ENSMUSG00000005682	Pan2	PAN2 poly(A) specific ribonuclease subunit [Source:MGI Symbol;Acc:MGI:1918984]	1.63e-08	2.117e-07	-1.616
ENSMUSG00000037032	Apbb1	amyloid beta (A4) precursor protein-binding, family B, member 1 [Source:MGI Symbol;Acc:MGI:107765]	1.655e-08	2.146e-07	-1.292
ENSMUSG00000015452	Ager	advanced glycosylation end product-specific receptor [Source:MGI Symbol;Acc:MGI:893592]	1.656e-08	2.147e-07	-3.223
ENSMUSG00000040562	Gstm2	glutathione S-transferase, mu 2 [Source:MGI Symbol;Acc:MGI:95861]	1.738e-08	2.251e-07	1.997
ENSMUSG00000030587	2200002D01Rik	RIKEN cDNA 2200002D01 gene [Source:MGI Symbol;Acc:MGI:1919525]	1.756e-08	2.271e-07	-2.483
ENSMUSG00000096727	Psmb9	proteasome (prosome, macropain) subunit, beta type 9 (large multifunctional peptidase 2) [Source:MGI Symbol;Acc:MGI:1346526]	1.757e-08	2.271e-07	2.163
ENSMUSG00000033685	Ucp2	uncoupling protein 2 (mitochondrial, proton carrier) [Source:MGI Symbol;Acc:MGI:109354]	1.784e-08	2.305e-07	1.691
ENSMUSG00000019883	Echdc1	enoyl Coenzyme A hydratase domain containing 1 [Source:MGI Symbol;Acc:MGI:1277169]	1.786e-08	2.305e-07	2.013
ENSMUSG00000109926	Gm45808	predicted gene 45808 [Source:MGI Symbol;Acc:MGI:5804923]	1.788e-08	2.307e-07	1.609
ENSMUSG00000095576	Fmo6	flavin containing monooxygenase 6 [Source:MGI Symbol;Acc:MGI:2681841]	1.793e-08	2.311e-07	-5.236
ENSMUSG00000002103	Acp2	acid phosphatase 2, lysosomal [Source:MGI Symbol;Acc:MGI:87882]	1.803e-08	2.323e-07	1.13
ENSMUSG00000041423	Paqr6	progestin and adipoQ receptor family member VI [Source:MGI Symbol;Acc:MGI:1916207]	1.828e-08	2.351e-07	-4.455
ENSMUSG00000038736	Nudcd1	NudC domain containing 1 [Source:MGI Symbol;Acc:MGI:1914679]	1.854e-08	2.383e-07	1.461
ENSMUSG00000022848	Dirc2	disrupted in renal carcinoma 2 (human) [Source:MGI Symbol;Acc:MGI:2387188]	1.867e-08	2.397e-07	-1.196
ENSMUSG00000020027	Socs2	suppressor of cytokine signaling 2 [Source:MGI Symbol;Acc:MGI:1201787]	1.9e-08	2.437e-07	-1.612
ENSMUSG00000092389	Gm20483	predicted gene 20483 [Source:MGI Symbol;Acc:MGI:5141948]	1.933e-08	2.476e-07	-8.368
ENSMUSG00000035783	Acta2	actin, alpha 2, smooth muscle, aorta [Source:MGI Symbol;Acc:MGI:87909]	1.935e-08	2.477e-07	-2.151
ENSMUSG00000022831	Hcls1	hematopoietic cell specific Lyn substrate 1 [Source:MGI Symbol;Acc:MGI:104568]	1.942e-08	2.484e-07	1.503
ENSMUSG00000029826	Zc3hav1	zinc finger CCCH type, antiviral 1 [Source:MGI Symbol;Acc:MGI:1926031]	1.998e-08	2.553e-07	1.121
ENSMUSG00000035506	Slc12a8	solute carrier family 12 (potassium/chloride transporters), member 8 [Source:MGI Symbol;Acc:MGI:2443672]	2.022e-08	2.581e-07	-2.985
ENSMUSG00000085416	1700019G24Rik	RIKEN cDNA 1700019G24 gene [Source:MGI Symbol;Acc:MGI:1919499]	2.04e-08	2.603e-07	-7.007
ENSMUSG00000031400	G6pdx	glucose-6-phosphate dehydrogenase X-linked [Source:MGI Symbol;Acc:MGI:105979]	2.055e-08	2.62e-07	1.367
ENSMUSG00000036591	Arhgap21	Rho GTPase activating protein 21 [Source:MGI Symbol;Acc:MGI:1918685]	2.062e-08	2.625e-07	-1.133
ENSMUSG00000040612	Ildr2	immunoglobulin-like domain containing receptor 2 [Source:MGI Symbol;Acc:MGI:1196370]	2.062e-08	2.625e-07	-2.198
ENSMUSG00000028874	Fgr	FGR proto-oncogene, Src family tyrosine kinase [Source:MGI Symbol;Acc:MGI:95527]	2.112e-08	2.684e-07	2.546
ENSMUSG00000108793	Gm45213	predicted gene 45213 [Source:MGI Symbol;Acc:MGI:5753789]	2.114e-08	2.685e-07	-1.943
ENSMUSG00000030827	Fgf21	fibroblast growth factor 21 [Source:MGI Symbol;Acc:MGI:1861377]	2.172e-08	2.756e-07	6.369
ENSMUSG00000002769	Gnmt	glycine N-methyltransferase [Source:MGI Symbol;Acc:MGI:1202304]	2.201e-08	2.791e-07	-4.58
ENSMUSG00000038042	Ptpdc1	protein tyrosine phosphatase domain containing 1 [Source:MGI Symbol;Acc:MGI:2145430]	2.253e-08	2.855e-07	-1.967
ENSMUSG00000073705	Apitd1	apoptosis-inducing, TAF9-like domain 1 [Source:MGI Symbol;Acc:MGI:1917178]	2.277e-08	2.883e-07	3.919
ENSMUSG00000038188	Scarf1	scavenger receptor class F, member 1 [Source:MGI Symbol;Acc:MGI:2449455]	2.305e-08	2.916e-07	-2.588
ENSMUSG00000026785	Pkn3	protein kinase N3 [Source:MGI Symbol;Acc:MGI:2388285]	2.329e-08	2.945e-07	-2.211
ENSMUSG00000089812	Gm15867	predicted gene 15867 [Source:MGI Symbol;Acc:MGI:3801862]	2.429e-08	3.061e-07	-3.075
ENSMUSG00000015476	Prrt1	proline-rich transmembrane protein 1 [Source:MGI Symbol;Acc:MGI:1932118]	2.47e-08	3.11e-07	-2.036
ENSMUSG00000030590	Fam98c	family with sequence similarity 98, member C [Source:MGI Symbol;Acc:MGI:1921083]	2.472e-08	3.11e-07	-1.773
ENSMUSG00000025969	Nrp2	neuropilin 2 [Source:MGI Symbol;Acc:MGI:1100492]	2.557e-08	3.213e-07	1.495
ENSMUSG00000036863	Syde2	synapse defective 1, Rho GTPase, homolog 2 (C. elegans) [Source:MGI Symbol;Acc:MGI:3036264]	2.631e-08	3.301e-07	-1.934
ENSMUSG00000031616	Ednra	endothelin receptor type A [Source:MGI Symbol;Acc:MGI:105923]	2.631e-08	3.301e-07	2.598
ENSMUSG00000051323	Pcdh19	protocadherin 19 [Source:MGI Symbol;Acc:MGI:2685563]	2.634e-08	3.301e-07	2.18
ENSMUSG00000047497	Adamts12	a disintegrin-like and metallopeptidase (reprolysin type) with thrombospondin type 1 motif, 12 [Source:MGI Symbol;Acc:MGI:2146046]	2.641e-08	3.308e-07	2.069
ENSMUSG00000055866	Per2	period circadian clock 2 [Source:MGI Symbol;Acc:MGI:1195265]	2.677e-08	3.349e-07	-1.977
ENSMUSG00000073412	Lst1	leukocyte specific transcript 1 [Source:MGI Symbol;Acc:MGI:1096324]	2.678e-08	3.349e-07	2.472
ENSMUSG00000039936	Pik3cd	phosphatidylinositol 3-kinase catalytic delta polypeptide [Source:MGI Symbol;Acc:MGI:1098211]	2.686e-08	3.355e-07	1.335
ENSMUSG00000019899	Lama2	laminin, alpha 2 [Source:MGI Symbol;Acc:MGI:99912]	2.687e-08	3.355e-07	-1.52
ENSMUSG00000021253	Tgfb3	transforming growth factor, beta 3 [Source:MGI Symbol;Acc:MGI:98727]	2.711e-08	3.383e-07	-1.5
ENSMUSG00000105769	Gm43351	predicted gene 43351 [Source:MGI Symbol;Acc:MGI:5663488]	2.77e-08	3.454e-07	3.878
ENSMUSG00000029149	Krtcap3	keratinocyte associated protein 3 [Source:MGI Symbol;Acc:MGI:1917065]	2.837e-08	3.532e-07	-3.103
ENSMUSG00000021375	Kif13a	kinesin family member 13A [Source:MGI Symbol;Acc:MGI:1098264]	2.871e-08	3.572e-07	-1.256
ENSMUSG00000072945	Ripply1	ripply transcriptional repressor 1 [Source:MGI Symbol;Acc:MGI:3614797]	2.921e-08	3.631e-07	8.801
ENSMUSG00000021871	Pnp	purine-nucleoside phosphorylase [Source:MGI Symbol;Acc:MGI:97365]	2.973e-08	3.692e-07	1.419
ENSMUSG00000030865	Chp2	calcineurin-like EF hand protein 2 [Source:MGI Symbol;Acc:MGI:1917511]	2.992e-08	3.713e-07	-3.527
ENSMUSG00000047462	A530099J19Rik	RIKEN cDNA A530099J19 gene [Source:MGI Symbol;Acc:MGI:2441809]	3.109e-08	3.855e-07	-7.781
ENSMUSG00000022620	Arsa	arylsulfatase A [Source:MGI Symbol;Acc:MGI:88077]	3.113e-08	3.858e-07	1.091
ENSMUSG00000053025	Sv2b	synaptic vesicle glycoprotein 2 b [Source:MGI Symbol;Acc:MGI:1927338]	3.175e-08	3.932e-07	1.76
ENSMUSG00000020519	Sap30l	SAP30-like [Source:MGI Symbol;Acc:MGI:1354709]	3.209e-08	3.968e-07	-1.224
ENSMUSG00000032802	Srxn1	sulfiredoxin 1 homolog (S. cerevisiae) [Source:MGI Symbol;Acc:MGI:104971]	3.232e-08	3.993e-07	1.146
ENSMUSG00000036972	Zic4	zinc finger protein of the cerebellum 4 [Source:MGI Symbol;Acc:MGI:107201]	3.234e-08	3.993e-07	-2.052
ENSMUSG00000026873	Phf19	PHD finger protein 19 [Source:MGI Symbol;Acc:MGI:1921266]	3.339e-08	4.119e-07	2.542
ENSMUSG00000015745	Plekho1	pleckstrin homology domain containing, family O member 1 [Source:MGI Symbol;Acc:MGI:1914470]	3.4e-08	4.191e-07	1.595
ENSMUSG00000107881	Gm44250	predicted gene, 44250 [Source:MGI Symbol;Acc:MGI:5690642]	3.535e-08	4.354e-07	1.447
ENSMUSG00000089929	Bcl2a1b	B cell leukemia/lymphoma 2 related protein A1b [Source:MGI Symbol;Acc:MGI:1278326]	3.551e-08	4.371e-07	2.798
ENSMUSG00000061654	Spry3	sprouty homolog 3 (Drosophila) [Source:MGI Symbol;Acc:MGI:1345188]	3.568e-08	4.389e-07	6.866
ENSMUSG00000021367	Edn1	endothelin 1 [Source:MGI Symbol;Acc:MGI:95283]	3.573e-08	4.392e-07	-5.057
ENSMUSG00000042759	Apobr	apolipoprotein B receptor [Source:MGI Symbol;Acc:MGI:2176230]	3.582e-08	4.396e-07	1.387
ENSMUSG00000024121	Atp6v0c	ATPase, H+ transporting, lysosomal V0 subunit C [Source:MGI Symbol;Acc:MGI:88116]	3.582e-08	4.396e-07	1.673
ENSMUSG00000032434	Cmtm6	CKLF-like MARVEL transmembrane domain containing 6 [Source:MGI Symbol;Acc:MGI:2447165]	3.604e-08	4.416e-07	-1.236
ENSMUSG00000074364	Ehd2	EH-domain containing 2 [Source:MGI Symbol;Acc:MGI:2154274]	3.606e-08	4.416e-07	-1.04
ENSMUSG00000105987	AI506816	expressed sequence AI506816 [Source:MGI Symbol;Acc:MGI:2140929]	3.611e-08	4.418e-07	1.575
[truncated: 2,516 more rows]
